# Supplementary material for: A subcortical feeding circuit linking an interoceptive node to jaw movement
Source: Nature. 2024 Oct 23;636(8041):151–61. doi: 10.1038/s41586-024-08098-1 (PMC11618074; doi:10.1038/s41586-024-08098-1)
Supplement: Supplementary file 10 — Source Data Figs. 1–6 [file 41586_2024_8098_MOESM10_ESM.xlsx]

## Sheet: Figure 1
Figure 1b	cells
		DIO				Control
	c-fos	166	229	357		5	6	5
	BDNF GFP	301	318	357		336	333	307
	BDNF&c-fos	163	228	347		2	4	3
	Statistics: Multiple, paired t-tests with Holm Sidak method
	C-fos: 250.7±56.19 cells in HFD vs. 5.33±0.33 cells in chow, P=0.031868
	BDNF: 325.333±16.58 cells in HFD vs. 325.33±9.207 cells in chow, P= >0.999999
	BDNF+cfos: 246.0±53.873 cells in HFD vs. 3.0±0.577 cells in chow, P=0.031868
Figure 1c						mean
	BDNF&c-fos	163	228	347		246
	non BDNF & c-fos	3	1	10		4.66667
Figure 1e		Chow:Body weight (g)
	Weeks	Control								VMH DTA
	0	26	26.5	27.28	25.43	25.93	28.43	28.28	30.82	25.2	24.6	28.6	28.07	27.14	28.66	28.21	28.63
	1	27.1	26.23	28.02	25.8	26.23	29.82	29.06	30.55	25.2	24.37	27.85	28.21	26.73	28.58	28.64	29
	2	29.56	29.07	33.71	26.24	27.08	34.54	33.97	32.04	25.14	25.62	27.86	28.55	27.1	29.06	28.81	29.46
	3	30.16	30.3	38.2	26.31	28.7	35.41	34.51	32.3	25.41	25.97	28.43	29.13	27.54	29.36	28.64	29.79
	4	31.89	32.6	42.4	27.26	27.86	35.23	34.91	33.1	25.94	26.94	29.73	28.86	27.98	29.75	28.93	29.68
	5	33.13	33.93	45.78	28.86	28.26	36.19	36.23	34.04	26.97	26.83	30.61	29.62	29.35	30.1	29.58	30.21
	6	35.37	35.66	46.03	29.28	29.23	37.38	37.72	35.3	27.3	26.94	30.99	30.18	30.45	30.72	29.74	30.21
	7	35.72	37.98	47.81	29.27	29.04	38.52	38.54	35.78	26.7	27.96	31.48	30.6	29.59	30.1	30.28	30.54
	8	38.78	39.34	47.9	30.12	29.83	39.32	39.96	36.87	28.13	28.12	31.28	31.57	29.8	30.89	30.93	31.43
	9	40.24	41.54	49.15	30.12	29.88	40.17	40.9	37.5	28.36	28.66	31.07	31.83	30.12	30.95	31.21	31.44
	10	42.54	43.42	49.95	30.73	31.02	41.26	41.1	36.9	27.83	28.82	32.25	32.32	30.5	30.9	31.23	31.93
	11	44.74	44.57	50.43	30.96	30.55	41.83	41.59	37.75	28.4	29.31	32.26	32.82	29.99	32.12	31.85	32.35
	12	45.84	45.83	51.04	31.37	31.52	42.09	41.64	38.13	28.71	29.53	32.27	33.91	30.52	32.25	31.24	32.51
	13	47.38	46.48	50.81	31.14	31.96	42.58	42.6	39.84	29.83	30.24	32.56	34.2	31.2	32.66	32.3	33.11
	14	49.28	47.78	52.41	31.64	31.01	43.35	43.65	40.23	29.56	30.04	34.16	33.92	31.41	33.07	32.62	33.53
	15	50.5	46.97	52.64	32.96	32.09	43.56	43.76	40.81	29.69	29.86	34.15	34.86	31.65	33.28	33.45	33.11
	16	50.99	48.38	53.32	33.32	32.52	43.6	43.28	40.85	30.2	30.24	33.76	35.07	32.36	33.02	33.55	33.21
Figure 1f		Chow: Food intake (kcal/day)
	Weeks	Control								VMH DTA
	1	13.393	9.19821	14.9509	11.7954	14.0462	11.6439	11.86	14.47	12	10.51	11.37	13.9726	12.01	13.4662	12.2931	11.0119
	2	15.176	14.6306	22.7466	12.6048	14.2713	13.7475	13.22	17.314	12	11.029	12.38	14.9985	12.96	14.0462	11.9642	11.7174
	3	11.882	12.8299	21.4957	11.1591	14.0895	13.1112	14.02	17.141	10	10.051	11.37	14.7171	13.11	13.7389	12.3321	11.8863
	4	11.956	12.9035	20.3659	12.6048	14.2713	15.1673	16.67	16.319	10	11.15	12.75	14.9985	12.96	14.0462	11.9642	11.7174
	5	12.046	13.8428	21.1624	11.1591	14.0895	13.912	16.37	15.583	10	10.653	12.31	14.7171	13.11	13.7389	13.7908	13.1978
	6	12.999	13.7908	17.7818	11.5703	11.6049	15.2236	15.36	16.921	11	10.614	12.06	13.4186	12.51	12.4533	13.2368	13.0896
	7	12.189	14.0895	18.9894	11.8877	11.514	16.83	16.37	16.744	10	11.085	12.3	13.4263	12.92	11.1066	12.7866	12.9078
	8	13.496	13.661	19.7816	12.6896	13.835	14.95	16.6	16.557	11	10.93	12.32	13.6411	13.92	12.8957	13.5138	12.623
	9	12.834	13.5571	20.6083	12.5702	12.6827	15.427	16.21	13.241	11	11.263	12.37	14.6609	13.12	11.1066	13.7562	13.5917
	10	14.678	15.1327	19.4136	11.7045	11.2716	13.3883	14.05	15.63	11	12.332	13.33	13.3104	11.32	12.752	11.5876	11.4447
	11	15.462	15.6088	19.6748	12.0248	12.7303	14.0462	14.92	12.596	11	12.726	12.68	14.0289	12.38	11.83	12.8169	12.4836
	12	15.133	15.2409	22.3372	11.4967	11.4404	13.8168	14.47	15.176	12	12.336	13.22	12.5918	11.63	10.8907	12.462	11.9382
	13	15.189	14.9942	21.1364	10.895	12.6091	14.5267	15.04	15.605	12	13.111	13.29	14.5483	11.2	12.0507	12.9338	12.2585
	14	16.301	16.059	21.0672	11.224	12.6741	12.1763	14.76	15.89	12	12.129	12.83	13.5354	11.54	10.9556	12.6827	11.25
	15	13.271	13.2844	19.4786	10.869	12.4273	13.0593	14.18	14.843	11	12.046	12.12	13.2065	12.52	11.5183	12.5961	12.6697
	16	13.748	14.9812	18.6821	10.7998	11.3582	13.5268	14.92	14.1025	12	12.367	13.34	12.2066	11.72	11.0119	12.0464	11.6309
Figure 1g	Chow: Body Fat (%)
	DtA	Control		Statistiks: Unpaired t test with Welch's correction
	20.6535	23.2022		30.59±3.07% for DtA vs. 18.85±1.37% for control, P=0.006
	15.9851	20.2654
	28.183	10.7389
	34.8234	21.6854
	29.7137	18.4089
	36.7006	21.2898
	39.2454	17.0799
	39.3776	18.1287
Figure 1i	HPD: Body weight (g)
	weeks	control									VMH DTA
	0	30	27.2	30.9	31.3	28.5	28.6	27.3	25.6		28.3	30	30.7	28.5	33.7	29.5	29.7	25.5
	1	29.26	28	30.5	35.7	29.26	30.41	28.49	26.67		29	29.1	34.3	31.4	36.4	34.56	32.8	29.48
	2	29.4	28.9	31	36.6	30.25	32.3	30.34	26.84		32.6	31.4	39.1	36.4	37.1	38.38	36.59	35.86
	3	30.2	29.7	32.6	39.8	33.04	33.87	32.07	27.78		36.3	32.9	41.6	39.4	38.4	40.7	38.79	40.78
	4	31.2	31.1	34.1	42.9	35.42	35.89	34.68	29.87		40.2	35.3	44.3	42.1	40.1	42.92	41.71	43.93
	5	32.9	32.6	35.2	43.2	37.35	37.48	36.24	31.66		41.8	36.8	46.7	42.6	42.9	44.02	43.67	46.13
	6	32.84	32.21	35.81	44.07	39.36	39.04	37.26	34.4		40.69	36.94	47.24	44.26	43.13	45.57	45.69	47.74
	7	32.95	32.56	36.26	45.3	41.48	39.74	38.46	35.5		41.9	39	47.3	43.44	43.5	46.24	47.27	48.9
	8	32.66	33.8	38.67	45.5	42.2	41.98	39.32	36.82		43.9	41.48	48.36	42.8	42.02	46.82	48.42	49.85
	9	32.05	35.3	38.13	46.42	43.02	43.15	41.41	38.68		45.13	41.49	49.48	44.73	43.61	47.73	48.85	50.6
	10	32.96	35.62	38.55	46.45	44.33	44.76	41.98	38.61		45.66	38.27	49.25	44.75	45.46	48.79	49.6	51.36
	11	33.18	36.15	39.82	48.29	43.36	44.79	42.34	39.3		46.93	42.92	50.73	45.22	44.98	48.1	50.03	52.62
	12	33.45	35.6	40.42	47.85	44.35	46.76	42.83	41.08		47.56	43.01	51.76	45.95	44.56	48.01	49.88	52.83
	13	33.9	36.5	41.1	47.8	45.61	46.85	43.26	41.4		47.86	44.3	52	46.4	44.3	48.4	50.17	52.73
	14	34.2	36.6	41.2	47.4	45.5	46.66	44.24	42.6		47.71	44.1	51.3	46.9	44.3	49.53	51.18	53.05
	15	36.1	38.2	42.7	47.4	45.48	47.74	44.8	42.7		47.7	44.5	50.8	47.1	44.98	49.36	51.5	53.05
	16	35.14	39.35	43.04	46.43	45.97	49.1	45.54	42.77		47.56	44.15	50.95	47.23	44.56	49.67	50.95	54.12
Figure 1j	HPD:Food intake (kcal/day)
		control									VMH DTA
	1	17.85	15.975	18.15	20.925	14.3229	16.695	18.1671	17.4857		17.325	17.6175	21.75	18.975	20.4	16.4764	20.0625	17.5575
	2	14.7214	13.6929	15.9429	15.4286	12.8475	14.9625	15.7575	16.9575		17.8071	16.8493	21.2143	20.4429	16.2	15.7575	22.3071	13.9757
	3	13.4229	12.7157	13.4357	16.2771	12.6964	14.8821	14.625	15.3964		17.6979	15.8657	16.5214	16.1229	14.5671	14.625	22.2686	12.78
	4	12.7286	13.3714	14.4	16.2643	13.6543	14.0336	13.7186	14.9207		17.8586	15.75	15.75	16.0071	14.4643	13.7186	19.1121	14.3036
	5	13.3586	12.6064	13.6093	13.8536	12.96	13.9821	13.005	13.9629		16.9714	15.8143	16.0071	14.7214	16.0264	14.5607	18.3214	14.3486
	6	12.9664	12.6514	14.2521	15.0107	13.9307	13.365	13.3779	14.1236		15.6536	15.615	15.6021	15.7179	14.535	14.13	18.7071	14.6314
	7	12.6964	12.915	13.3843	14.1879	13.8021	13.6736	12.6193	13.905		17.3186	16.6629	14.7729	13.9371	14.4643	13.7314	17.6979	13.9757
	8	12.4007	11.8993	14.445	14.3614	13.2686	14.445	12.4843	14.4707		16.7593	16.0521	17.3571	12.7993	13.905	13.9436	17.55	13.8664
	9	12.2529	13.6736	13.5771	14.9207	12.5357	14.1429	12.4843	11.6486		16.4571	14.5414	16.3029	14.4643	15.2293	14.22	17.935	13.84
	10	12.6	12.105	13.8279	13.9757	12.9986	12.9536	12.6321	14.04		15.9943	13.05	15.2036	12.9536	16.4829	14.7279	19.188	13.014
	11	12.1243	11.9829	14.1557	15.1714	11.6164	13.2557	12.1114	13.2236		15.8271	15.3193	15.2486	12.2079	13.95	14.2071	19.6264	13.95
	12	12.3686	10.8	13.6864	13.5514	13.1529	13.0179	13.2107	12.9793		15.4929	14.3229	15.4993	12.6643	13.5707	14.6829	17.6207	14.5221
	13	11.6807	12.1693	14.085	13.3071	12.8571	13.3971	11.8671	13.8279		15.9107	15.0943	15.6021	13.1979	13.5836	14.67	18.5175	13.0371
	14	12.3943	11.5264	13.3586	13.0371	12.26	13.665	12.11	13.24		15.4479	13.8471	14.4771	12.2979	16.0071	13.4	17.9421	14.3775
	15	12.15	11.9507	14.1429	13.2364	13.176	14.03	13.428	14.436		15.0107	13.9629	13.8536	12.2014	14.535	15.453	18.1157	16.365
	16	11.5136	12.1564	13.1721	12.3621	13.2364	14.085	13.2814	14.0529		15.4286	13.1593	13.8986	12.0536	14.4643	15.5636	18.795	15.54
	Comparing non linear regression models indicates that the VMHBDNF neuron ablation group has different dynamics from control (p<0.0001, F=38.49 (DFn=3,DFd= 249)) with a higher settling plateau (control:12.80 to 13.32kcal vs. ablation: 14.13 to 15.39 kcal) and lower decay (control:0.3778 to 0.9133 vs. ablation: 0.1693 to 0.7720).
Figure 1k	HPD:Body Fat (%)
	DTA	Control		Statistiks: Unpaired t-test with Welch's correction
	32.5144	35.7077		38.66±1.22% for DtA vs 32.95±1.55% for control, P=0.0125,
	42.9853	24.5325
	40.4202	35.3374
	38.9231	39.5572
	41.8144	30.5912
	40.071	32.5692
	35.8147	31.8481
	36.7006	33.4669
Figure 1l	Chow: Body weight (g)
		BDNF DtA								Control
	Week 0	26	26.5	27.28	25.43	25.93	28.43	28.28	30.82	25.2	24.6	28.6	28.07	27.14	28.66	28.21	28.63
	Week 16	50.99	48.38	53.32	33.32	32.52	43.6	43.28	40.85	30.2	30.24	33.76	35.07	32.36	33.02	33.55	33.21
	Statistiks: Two-way RM ANOVA with Šídák's multiple comparisons test
	43.28±2.79g for DtA vs 32.68±0.60g for controls, P <0.0001,
Figure 1m	HPD: Body weight (g)
		BDNF DTA									Control
	Week 0	28.3	30	30.7	28.5	33.7	29.5	29.7	25.5		30	27.2	30.9	31.3	28.5	28.6	27.3	25.6
	Week 16	47.56	44.15	50.95	47.23	44.56	49.67	50.95	54.12		35.14	39.35	43.04	46.43	45.97	49.1	45.54	42.77
	Statistiks: Two-way RM ANOVA with Šídák's multiple comparisons test.
	48.65±1.21g for DtA vs 43.42±1.57g for control, P =0.0055
Figure 1n	Chow: Food intake (kcal/day)
		BDNF DtA								Control
	Week 1	13.393	9.19821	14.9509	11.7954	14.0462	11.6439	11.86	14.47	12	10.51	11.37	13.9726	12.01	13.4662	12.2931	11.0119
	Week 16	13.748	14.9812	18.6821	11.7998	11.3582	13.5268	14.92	14.1025	12	12.367	13.34	12.2066	11.72	11.0119	12.0464	11.6309
	Statistiks:Two-way RM ANOVA with Šídák's multiple comparisons test
	12.04± 0.24kcal for DtA vs 14.14± 0.80kcal for control, P =0.0303,
Figure 1o	HPD: Food intake (kcal/day)
		BDNF DTA								Control
	Week 1	17.325	17.6175	21.75	18.975	20.4	16.4764	20.0625	17.5575	17.85	15.975	18.15	20.925	14.3229	16.695	18.1671	17.4857
	Week 16	15.4286	13.1593	13.8986	13.0536	14.4643	15.5636	18.795	15.54	11.5136	12.1564	13.1721	12.3621	13.2364	14.085	13.2814	14.0529
	Two-way RM ANOVA with Šídák's multiple comparisons test
	week 1: 18.77±0.65kcal in DtA vs 17.45±0.68kcal in controls, P=0.2355,
	week 16: 14.99± 0.65kcal for DtA vs 12.98± 0.32kcal for control, P =0.047,

## Sheet: Figure 2
Figure 2 c	Food intake (g)- Fasted/Chow
	Laser	ChR					Control
	OFF	0.1	0.3	0.25	0.2	0.17	0.14	0.29	0.25	0.28	0.18
	ON	0	0	0	0	0.01	0.3	0.3	0.29	0.13	0.16
	OFF	0.03	0.25	0.22	0.2	0.29	0.31	0.08	0.17	0.29	0.14
	OFF	0.05	0.19	0.23	0.11	0.18	0.07	0.33	0.18	0.22	0.24
	OFF	0.08	0.16	0.2	0.09	0.06	0.22	0.05	0.02	0.15	0.01
	Statistics: Two-way RM ANOVA with Šídák's multiple comparisons test
	for ChR mice 0.002±0.002g vs 0.236±0.037g for controls, P=0.0165
Figure 2 d	Food intake (g)- Fasted/HPD
	Laser	ChR					Control
	OFF	0.06	0.12	0.08	0.07	0.04	0.04	0.06	0.1	0.08	0.12
	ON	0.01	0.01	0.03	0.02	0.02	0.07	0.05	0.19	0.12	0.1
	OFF	0.2	0.13	0.12	0.18	0.17	0.1	0.06	0.04	0.02	0.05
	OFF	0.09	0.15	0.02	0.07	0.11	0.04	0.09	0.05	0.06	0.17
	OFF	0.01	0.09	0.01	0.06	0.09	0.09	0.03	0.01	0.04	0.08
	Statistics: Two-way RM ANOVA with Šídák's multiple comparisons test
	For ChR mice 0.018±0.004g vs 0.106±0.024g for controls, P=0.0041
Figure 2 g	Food intake (g)- Fed/Chow
	Laser	GtACR						Control
	OFF	0.03	0.02	0	0.01	0.02	0.03	0.04	0.03	0.02	0	0.03	0.01
	ON	0.17	0.17	0.16	0.26	0.28	0.24	0.05	0.01	0.03	0.02	0	0.05
	OFF	0.06	0.08	0.23	0.08	0.1	0	0.04	0.05	0.05	0.01	0.04	0.07
	OFF	0.09	0.12	0.12	0.14	0	0.1	0.03	0.03	0.03	0	0	0.05
	OFF	0.1	0.12	0.15	0.01	0.09	0.01	0.04	0.01	0.04	0.02	0	0.03
	Statistics: Two-way RM ANOVA with Šídák's multiple comparisons test
	GtACR mice 0.213±0.022g vs 0.027±0.0008g for controls, P= 0.0006
Figure 2 h	Food intake (g)- Fed/HPD
	Laser	GtACR						Control
	OFF	0.19	0.18	0.08	0.32	0.37	0.3	0.12	0.2	0.3	0.24	0.23	0.22
	ON	0.22	0.22	0.25	0.28	0.57	0.38	0.26	0.18	0.04	0.11	0.08	0.05
	OFF	0.19	0.11	0.14	0.06	0.02	0.03	0.18	0.04	0.14	0.03	0.07	0
	OFF	0.22	0.3	0.11	0.23	0.02	0.06	0.14	0.17	0.22	0	0.01	0.09
	OFF	0.13	0.1	0.1	0.24	0.03	0.13	0.07	0.23	0	0.02	0	0.11
	Statistics: Two-way RM ANOVA with Šídák's multiple comparisons test
	GtACR mice 0.32±0.0556g vs 0.12±0.035g for controls, P= 0.0019,
Figure 2 j	Food intake (g)- 5min Open Loop
	Laser	GtACR CW						Control
	Pre	0	0	0	0	0	0	0.01	0	0	0	0	0
	ON	0.05	0.06	0.02	0.01	0.03	0.07	0	0	0	0.01	0	0.01
	Post	0	0	0	0	0	0	0	0	0	0.01	0.01	0
	Statistics: Two-way RM ANOVA with Šídák's multiple comparisons test
	GtACR mice 0.040±0.010 vs 0.003±0.002g for controls, P= 0.0349,
Figure 2 l	Food intake (g)- 5min Closed Loop
	Laser	GtACR CL						Control
	Pre	0	0.01	0	0.03	0	0	0	0.01	0	0	0.01	0
	ON	0.1	0.13	0.11	0.1	0.13	0.11	0	0	0.02	0	0	0
	Post	0	0	0	0	0	0	0	0	0.01	0	0	0.01
	Statistics: Two-way RM ANOVA with Šídák's multiple comparisons test
	GtACR mice 0.113±0.006 vs 0.003±0.003g for controls, P<0.0001
Figure 2 m	Latency to reach food (s)
	Laser	GTACR CW						GTACR closed loop						Control
	Pre	3	4	13	10	3	43	3.6	2.5	40	7	3	18	13	20	1	11	5	13
	ON	65	134	71	22	80	60	10	8.8	5.33	10.9	24.6	25.2	44	23	51	2	10	15
	Two-way RM ANOVA with Šídák's multiple comparisons test.
	ON: 72.00±14.83s in OL vs 24.167±7.93s in ctrl P=0.0004, 14.14±3.49s in CL vs 24.167±7.93s in ctrl P=0.6145
Figure 2o	Food intake (g)- 5min Open Loop Bedding
	Laser	GtACR CL						Control
	Pre	0	0	0	0	0	0	0	0	0	0	0	0
	ON	0.01	0.01	0	0.02	0.04	0	0	0	0.01	0	0	0
	Post	0	0	0	0	0	0	0	0	0	0.01	0	0
	Two-way RM ANOVA with Šídák's multiple comparisons test.
	GtACR mice 0.013±0.006 vs 0.002±0.002g for controls, P=0.0135
Figure 2p	Food intake during Laser ON (g)
	OL Chow	OL Chow+ Bedding	CL Chow
	0.05	0.01	0.1
	0.06	0.01	0.13		Statistics: Mixed-effects model (REML) with Dunnett’s multiple comparison
	0.02	0	0.11		0.04±0.010g for OL vs 0.113±0.006g for CL, P=0.0012,
	0.01	0	0.1
	0.03	0.02	0.13		0.04±0.010g for OL vs 0.013±0.006g for OL with bedding, P=0.018,
	0.07	0.04	0.11
Figure 2s	Time spent biting wood (s) in 5 min
		GTACR CL						Control CL
	OFF	0.133332	0	0	0.799993	1.33332	0.22222	0.001333	0.001778	0.001333	0	0	0
	ON	28.6219	39.6007	13.2888	26.7997	25.5109	27.2442	0	0.001333	0.000889	0	0	0.003111
	OFF	0.622217	0.22222	0	0.488883	0	0.399997	0	0.001778	0	0	0.004889	0.027111
	Statistics: Two-way RM ANOVA with Šídák's multiple comparisons test
	26.84±3.423s for GtACR mice vs 0.001±0.001s for controls, P=0.00166,

## Sheet: Figure 3
Figure 3b		Fed Chow		Fed Treat			Figure 3c	Minumum ΔF/F (%)			Figure 3d	Treat consumption ΔF/F (%)																			Figure 3e		Fasted Treat		HPD Fed Treat			Figure 3f	Minumum ΔF/F (%)				Figure 3g	No consumption ΔF/F (%)
	Time (s)	Average ΔF/F (%)	SEM	Average ΔF/F (%)	SEM			Fed-chow	Fed-Treat			Fasted						Fed						HPD fed								Time (s)	Average ΔF/F (%)	SEM	Average ΔF/F (%)	SEM			Fasted	Lean	HPD			Fasted
	0	1.73347	0.875264	1.02217	1.06868			-4.06506	-4.00274			1.1029	-2.07005	-1.25129	1.98032	0.0431663	-2.46435	0.808944	3.43241	-2.48728	4.21291	1.52292	-1.35685	-1.76131	-0.488449	5.12381	4.77817	1.41684	1.06888			0	-0.443217	0.727669	1.68966	1.13204			-5.1666	-4.00274	-2.3432			0.42421	-1.55748	-0.695168	-2.98981	-0.709596	-2.82277
	0.0196608	1.68706	0.857124	0.990317	1.05963			-4.67253	-5.0218			1.13704	-2.07947	-1.2119	2.01029	0.0275026	-2.45423	0.789542	3.36765	-2.4719	4.16837	1.47846	-1.39021	-1.78041	-0.420795	5.24611	4.76044	1.41158	1.03581			0.0196608	-0.428461	0.731427	1.70879	1.14129			-5.9441	-5.0218	-2.32855			0.392688	-1.54688	-0.766273	-2.96805	-0.718597	-2.804
	0.0393216	1.63924	0.839532	0.957667	1.05067			-2.90657	-3.43874			1.17208	-2.09203	-1.17293	2.03539	0.00878123	-2.44454	0.765404	3.29871	-2.45674	4.12769	1.43366	-1.42273	-1.80193	-0.35642	5.36145	4.74338	1.4101	1.00549			0.0393216	-0.415541	0.735046	1.72701	1.15069			-4.2224	-3.43874	-2.94879			0.362172	-1.53211	-0.833998	-2.94541	-0.725546	-2.7802
	0.0589824	1.58989	0.822427	0.924524	1.04192			-3.36906	-5.02908			1.20798	-2.10788	-1.13477	2.05541	-0.0127297	-2.43565	0.736654	3.22636	-2.44202	4.09122	1.38889	-1.45396	-1.82567	-0.295371	5.46939	4.72644	1.41246	0.978163			0.0589824	-0.404605	0.738583	1.74423	1.16005			-6.021	-5.02908	0.845344			0.332623	-1.51299	-0.897909	-2.92173	-0.730105	-2.75169
	0.0786432	1.53903	0.805765	0.891225	1.03347			-1.73747	-1.61387			1.24455	-2.12713	-1.09778	2.07022	-0.0367055	-2.42789	0.703528	3.15146	-2.42793	4.05928	1.34452	-1.48349	-1.85144	-0.237605	5.5695	4.70909	1.41848	0.953733			0.0786432	-0.395787	0.742082	1.76029	1.16917			-2.64289	-1.61387	0.158188			0.303964	-1.48936	-0.957752	-2.89682	-0.732047	-2.71885
	0.098304	1.48666	0.789491	0.858103	1.02541			-2.60503	-2.93769			1.28159	-2.14988	-1.06232	2.07976	-0.0627967	-2.42152	0.666318	3.07482	-2.41458	4.03215	1.30085	-1.51094	-1.87894	-0.183028	5.66134	4.69079	1.42796	0.93197			0.098304	-0.389192	0.745592	1.77502	1.17788			-4.75629	-2.93769	-1.85903			0.276203	-1.46103	-1.01333	-2.87045	-0.731227	-2.68221
	0.117965	1.43278	0.773552	0.825379	1.0178							1.31882	-2.17622	-1.02883	2.08405	-0.0905856	-2.41671	0.625363	2.99724	-2.40202	4.00986	1.25792	-1.53608	-1.90779	-0.13153	5.74452	4.67115	1.44068	0.912628			0.117965	-0.384914	0.749149	1.78828	1.18599								0.249297	-1.428	-1.06445	-2.84243	-0.727726	-2.64262
	0.137626	1.37755	0.75798	0.793271	1.01072							1.35592	-2.20617	-0.997805	2.08297	-0.119595	-2.41353	0.581014	2.91972	-2.39037	3.99233	1.21563	-1.5587	-1.93773	-0.0828816	5.81865	4.65002	1.45626	0.89538			0.137626	-0.383035	0.752755	1.79995	1.19338			Mixed-effects model (REML) with Holm-Šídák's multiple comparisons test					0.223175	-1.39043	-1.11096	-2.81269	-0.721795	-2.60098
	0.157286	1.32125	0.742862	0.762094	1.00425		Paired t-test					1.39246	-2.23963	-0.96975	2.07652	-0.149323	-2.41212	0.533802	2.84345	-2.37958	3.97962	1.17392	-1.57864	-1.9683	-0.0367277	5.88345	4.62726	1.47435	0.879635			0.157286	-0.383642	0.756413	1.80994	1.19992								0.197825	-1.34846	-1.15269	-2.78124	-0.713755	-2.55813
	0.176947	1.26416	0.728312	0.73215	0.998483							1.42778	-2.27646	-0.94518	2.065	-0.179329	-2.41259	0.484401	2.7696	-2.36957	3.9718	1.13264	-1.59597	-1.99892	0.00739005	5.93853	4.60277	1.49455	0.864655			0.176947	-0.386797	0.76012	1.81816	1.20547			3.674±0.5355% in lean vs -4.792±0.5139 % in fasted (P=0.0013), lean vs -1.396±0.640% in DIO (P=0.0356)					0.173204	-1.30229	-1.18942	-2.74824	-0.703945	-2.515
	0.196608	1.20656	0.714443	0.703631	0.993479		-3.674±0.5355% for for sucrose treat vs -3.226±0.429% for chow, P=0.1501					1.4614	-2.31642	-0.924574	2.04868	-0.209268	-2.41488	0.433412	2.6991	-2.36028	3.96871	1.09158	-1.61074	-2.0291	0.0499956	5.98352	4.57646	1.51665	0.84971			0.196608	-0.392511	0.76386	1.82454	1.20989								0.149253	-1.2522	-1.22096	-2.71378	-0.69266	-2.47268
	0.216269	1.14878	0.701387	0.676648	0.989255							1.49286	-2.35892	-0.908378	2.02789	-0.238824	-2.41895	0.381367	2.63273	-2.35161	3.97011	1.05029	-1.62301	-2.05841	0.0915416	6.01809	4.54823	1.54037	0.834195			0.216269	-0.40072	0.767583	1.829	1.21307								0.125957	-1.19861	-1.24714	-2.678	-0.680174	-2.43227
	0.23593	1.09122	0.689284	0.651295	0.985811							1.52169	-2.4035	-0.897017	2.0031	-0.267718	-2.4248	0.328772	2.57132	-2.34347	3.97557	1.0084	-1.63283	-2.08644	0.132444	6.04197	4.51835	1.56528	0.817667			0.23593	-0.411373	0.771262	1.83154	1.21495								0.103292	-1.14197	-1.26776	-2.64113	-0.666875	-2.39486
	0.25559	1.03436	0.678284	0.627675	0.983149							1.54741	-2.44982	-0.890969	1.97491	-0.295744	-2.43243	0.276104	2.51537	-2.33573	3.9849	0.965659	-1.64025	-2.11291	0.173145	6.05489	4.48711	1.59086	0.799811			0.25559	-0.424442	0.774886	1.83215	1.21546								0.0812441	-1.0828	-1.28256	-2.6034	-0.65314	-2.36144
	0.275251	0.978704	0.668518	0.605909	0.981289							1.56952	-2.49738	-0.890541	1.94406	-0.32274	-2.44186	0.223851	2.46532	-2.32829	3.99803	0.921984	-1.64544	-2.13767	0.214209	6.0569	4.45477	1.61662	0.78035			0.275251	-0.439823	0.778438	1.83086	1.21459								0.0598275	-1.0217	-1.29135	-2.56499	-0.63914	-2.33285
	0.294912	0.924752	0.660082	0.586121	0.980237							1.58767	-2.5457	-0.895968	1.91126	-0.348548	-2.45313	0.172466	2.42161	-2.32104	4.01478	0.877447	-1.64853	-2.16063	0.256222	6.04836	4.4215	1.64192	0.759069			0.294912	-0.457402	0.7819	1.82774	1.21236								0.0391402	-0.959274	-1.29387	-2.52609	-0.624778	-2.30991
	0.314573	0.87302	0.652991	0.568415	0.979965							1.60162	-2.59436	-0.907485	1.87698	-0.373077	-2.46632	0.122263	2.38458	-2.31389	4.03479	0.832301	-1.64955	-2.18162	0.299618	6.02968	4.38802	1.66592	0.735921			0.314573	-0.477108	0.785251	1.82292	1.20885								0.0193354	-0.896131	-1.28993	-2.48693	-0.609756	-2.29332
	0.334234	0.82394	0.647214	0.552905	0.980433							1.61115	-2.64296	-0.925108	1.84161	-0.396592	-2.4815	0.0736938	2.35442	-2.30676	4.05768	0.786954	-1.64856	-2.20048	0.344721	6.0014	4.35497	1.68785	0.711112			0.334234	-0.4989	0.788461	1.8166	1.20413								0.000568825	-0.83293	-1.27952	-2.44783	-0.593749	-2.28367
	0.353894	0.777854	0.642666	0.539743	0.98164							1.61608	-2.69128	-0.948734	1.80556	-0.41929	-2.49876	0.0272045	2.33122	-2.29966	4.08332	0.7421	-1.64573	-2.21722	0.391688	5.96417	4.32288	1.70711	0.684883			0.353894	-0.522738	0.791516	1.80892	1.19831								-0.017062	-0.770263	-1.26271	-2.40905	-0.576321	-2.28131
	0.373555	0.735047	0.639231	0.529156	0.983585							1.61636	-2.73904	-0.978082	1.76914	-0.441245	-2.51827	-0.0168208	2.315	-2.2926	4.11165	0.698908	-1.6412	-2.23196	0.440605	5.91877	4.29189	1.72321	0.657448			0.373555	-0.548524	0.794409	1.79999	1.19149								-0.0335043	-0.708614	-1.23967	-2.3711	-0.55691	-2.28642
	0.393216	0.69569	0.636753	0.521362	0.986244							1.61201	-2.78596	-1.0127	1.7327	-0.462559	-2.54026	-0.0580046	2.3057	-2.28565	4.14253	0.658562	-1.63497	-2.24487	0.491549	5.86598	4.26211	1.73575	0.629099			0.393216	-0.576129	0.797147	1.78994	1.1838								-0.0485986	-0.648521	-1.21064	-2.33428	-0.534896	-2.29905
	0.412877	0.659889	0.63506	0.516597	0.989597							1.60314	-2.83177	-1.05205	1.69652	-0.483253	-2.56502	-0.0960897	2.30326	-2.27882	4.17591	0.622394	-1.62708	-2.25601	0.544606	5.80669	4.2337	1.74433	0.60023			0.412877	-0.605403	0.799744	1.77892	1.17535								-0.062027	-0.590566	-1.17582	-2.29865	-0.509617	-2.31906
	0.432538	0.627662	0.633947	0.515045	0.993604							1.58993	-2.87628	-1.09543	1.66075	-0.503307	-2.59273	-0.13088	2.30741	-2.27212	4.2117	0.591775	-1.61761	-2.26561	0.599773	5.74184	4.20677	1.74865	0.571329			0.432538	-0.636179	0.802209	1.76713	1.16628								-0.0734746	-0.535384	-1.1356	-2.26427	-0.48042	-2.3462
	0.452198	0.59891	0.633174	0.516855	0.998244							1.57265	-2.91945	-1.14203	1.62539	-0.522687	-2.62337	-0.162243	2.31787	-2.26571	4.24985	0.56804	-1.60667	-2.27399	0.656881	5.67241	4.18147	1.74857	0.542968			0.452198	-0.66825	0.804538	1.75472	1.15674								-0.0826663	-0.483608	-1.09037	-2.23125	-0.446844	-2.38003
	0.471859	0.573429	0.63249	0.522108	1.00346							1.55159	-2.96122	-1.19091	1.59045	-0.541143	-2.65678	-0.190041	2.33423	-2.2597	4.29011	0.552428	-1.59439	-2.28144	0.715689	5.59938	4.15795	1.7442	0.515793			0.471859	-0.701335	0.806725	1.74193	1.1469								-0.0893989	-0.435626	-1.0406	-2.1997	-0.408602	-2.42006
	0.49152	0.551023	0.631662	0.53075	1.00914							1.52707	-3.00161	-1.24105	1.556	-0.55839	-2.69266	-0.214152	2.35573	-2.25415	4.33207	0.54604	-1.58105	-2.28813	0.775906	5.52378	4.13637	1.73579	0.490526			0.49152	-0.735106	0.808761	1.72904	1.13689								-0.0935485	-0.391662	-0.986801	-2.16965	-0.365505	-2.46568
	0.511181	0.531498	0.630473	0.542684	1.01521							1.49935	-3.04069	-1.29136	1.52208	-0.57415	-2.7304	-0.234509	2.38157	-2.24913	4.37534	0.549815	-1.56697	-2.29424	0.837428	5.44668	4.11697	1.72368	0.467912			0.511181	-0.769192	0.810616	1.7164	1.12686								-0.095061	-0.351874	-0.929446	-2.14091	-0.317567	-2.51616
	0.530842	0.514621	0.628717	0.557734	1.02158							1.46863	-3.07851	-1.34079	1.48877	-0.588091	-2.76913	-0.251119	2.41089	-2.2447	4.41954	0.564338	-1.55254	-2.29989	0.900134	5.36881	4.09998	1.70833	0.448756			0.530842	-0.803186	0.81223	1.70435	1.11691								-0.0939045	-0.316436	-0.86909	-2.11325	-0.265122	-2.57077
	0.550502	0.500093	0.626238	0.575628	1.02816							1.43503	-3.11512	-1.3884	1.45613	-0.599789	-2.8076	-0.264019	2.4428	-2.24089	4.46416	0.589965	-1.53824	-2.30518	0.963819	5.29061	4.08567	1.69012	0.433728			0.550502	-0.836624	0.813511	1.69313	1.10711								-0.0900166	-0.285446	-0.806287	-2.0865	-0.208669	-2.62863
	0.570163	0.487558	0.622924	0.596069	1.03486							1.39872	-3.15057	-1.43346	1.42427	-0.60891	-2.84427	-0.273277	2.47672	-2.23774	4.50851	0.626684	-1.52449	-2.3102	1.02823	5.2124	4.07435	1.66935	0.423421			0.570163	-0.869036	0.814354	1.68293	1.09752								-0.0833751	-0.258868	-0.741572	-2.06056	-0.14888	-2.68887
	0.589824	0.47675	0.618702	0.618684	1.04159							1.35973	-3.18491	-1.47535	1.3934	-0.61524	-2.87747	-0.278978	2.51209	-2.23522	4.55192	0.67395	-1.51165	-2.31498	1.09304	5.13446	4.06638	1.6464	0.41863			0.589824	-0.899975	0.814645	1.67399	1.08819								-0.0740005	-0.23656	-0.675491	-2.03529	-0.0866492	-2.75065
	0.609485	0.467477	0.613534	0.643058	1.04828							1.31806	-3.21829	-1.51359	1.3638	-0.618522	-2.90543	-0.281345	2.54844	-2.23329	4.59367	0.730968	-1.5001	-2.31955	1.15794	5.05689	4.06237	1.62167	0.419969			0.609485	-0.928996	0.814279	1.66655	1.07917								-0.0620344	-0.218294	-0.608569	-2.01035	-0.0229884	-2.81317
	0.629146	0.459574	0.607427	0.668666	1.05485							1.27378	-3.25085	-1.54786	1.33579	-0.618455	-2.92628	-0.280853	2.58529	-2.23186	4.63302	0.796613	-1.49022	-2.32398	1.2226	4.97976	4.06333	1.59555	0.428006			0.629146	-0.955646	0.813158	1.66088	1.07055								-0.0477192	-0.203775	-0.541228	-1.98556	0.0410042	-2.87561
	0.648806	0.452952	0.600408	0.694871	1.06128							1.22703	-3.2826	-1.57787	1.30965	-0.614796	-2.93806	-0.27808	2.62213	-2.23105	4.6693	0.869393	-1.48246	-2.32833	1.28673	4.90309	4.07	1.56835	0.443192			0.648806	-0.979441	0.811177	1.65717	1.0624								-0.0313394	-0.192615	-0.47393	-1.96081	0.104291	-2.93722
	0.668467	0.44759	0.592553	0.72097	1.06751							1.17805	-3.31354	-1.60345	1.28583	-0.607439	-2.93909	-0.273593	2.65833	-2.23097	4.70187	0.947412	-1.47723	-2.33247	1.35003	4.82683	4.08314	1.54029	0.465779			0.668467	-0.999939	0.808286	1.6556	1.05478								-0.0131988	-0.184466	-0.407168	-1.93619	0.165891	-2.99726
	0.688128	0.443484	0.583992	0.746243	1.07347							1.12715	-3.34373	-1.62463	1.26481	-0.59642	-2.92795	-0.267786	2.69312	-2.23177	4.72997	1.02871	-1.47479	-2.33623	1.41212	4.75091	4.10355	1.51159	0.495853			0.688128	-1.0168	0.804478	1.6563	1.04775								0.00640395	-0.179064	-0.341439	-1.91188	0.224946	-3.05499
	0.707789	0.440634	0.574885	0.770023	1.07908							1.07472	-3.37311	-1.6416	1.24689	-0.581914	-2.90346	-0.2611	2.72587	-2.23362	4.75292	1.11145	-1.47538	-2.33939	1.47254	4.67518	4.132	1.48236	0.533339			0.707789	-1.02974	0.799769	1.65934	1.04137								0.0271329	-0.176171	-0.277228	-1.88802	0.280766	-3.1099
	0.72745	0.439127	0.565424	0.791674	1.08428							1.02133	-3.40162	-1.65455	1.23233	-0.564171	-2.8649	-0.254078	2.75604	-2.2367	4.77012	1.19381	-1.47916	-2.34176	1.53078	4.59952	4.16915	1.45263	0.578082			0.72745	-1.0386	0.794232	1.66473	1.03571								0.048703	-0.175474	-0.215048	-1.86485	0.332748	-3.16147
	0.74711	0.439103	0.555826	0.810598	1.08902							0.967605	-3.42912	-1.66378	1.22125	-0.543532	-2.81207	-0.247233	2.78313	-2.24125	4.78109	1.27406	-1.48622	-2.34311	1.58637	4.52378	4.21555	1.42242	0.629817			0.74711	-1.04327	0.78798	1.67247	1.03084								0.0708216	-0.176596	-0.155243	-1.84273	0.380483	-3.20913
	0.766771	0.440668	0.546329	0.826294	1.09324							0.914302	-3.45545	-1.66962	1.21359	-0.520377	-2.74531	-0.241045	2.80666	-2.24744	4.78564	1.35045	-1.4965	-2.3432	1.63883	4.44785	4.27155	1.39161	0.688201			0.766771	-1.04381	0.78117	1.68247	1.02684								0.0931205	-0.179128	-0.0978686	-1.82197	0.423694	-3.25232
	0.786432	0.443942	0.537175	0.83839	1.09694							0.862278	-3.48057	-1.67233	1.20916	-0.495312	-2.6655	-0.235946	2.8264	-2.25536	4.78375	1.42144	-1.50993	-2.34181	1.68773	4.37167	4.33743	1.36003	0.752945			0.786432	-1.04038	0.774006	1.69467	1.02376								0.115218	-0.182675	-0.0429224	-1.80285	0.46225	-3.29064
	0.806093	0.449111	0.528623	0.84659	1.10009							0.812301	-3.50453	-1.67219	1.20771	-0.469024	-2.57399	-0.232321	2.84232	-2.26514	4.77544	1.48573	-1.52649	-2.3388	1.73267	4.29517	4.41362	1.32749	0.823584			0.806093	-1.03329	0.766718	1.70895	1.02173								0.136804	-0.186878	0.00955888	-1.78547	0.496122	-3.3237
	0.825754	0.456372	0.520946	0.850662	1.10267							0.765045	-3.52749	-1.66953	1.20886	-0.442142	-2.47247	-0.230472	2.85428	-2.27691	4.7608	1.54225	-1.54598	-2.33417	1.77338	4.21833	4.49999	1.294	0.899536			0.825754	-1.02296	0.759542	1.72518	1.02084								0.157592	-0.191312	0.0593985	-1.77015	0.525377	-3.35113
	0.845414	0.46581	0.514425	0.85046	1.10467							0.721158	-3.54963	-1.66462	1.21221	-0.415228	-2.36295	-0.23071	2.8623	-2.29075	4.73997	1.59014	-1.56819	-2.32807	1.80961	4.1412	4.59604	1.25982	0.980419			0.845414	-1.00984	0.752719	1.74317	1.02118								0.177367	-0.195602	0.106379	-1.75717	0.550158	-3.37253
	0.865075	0.477413	0.509327	0.845912	1.10609							0.681361	-3.57115	-1.65754	1.21739	-0.388775	-2.24761	-0.233291	2.86644	-2.30672	4.71325	1.62868	-1.59289	-2.32074	1.84108	4.06385	4.70114	1.22523	1.06559			0.865075	-0.994388	0.746479	1.76269	1.02283								0.196045	-0.199496	0.150372	-1.74667	0.570626	-3.38753
	0.884736	0.491182	0.505896	0.837012	1.10692							0.646314	-3.59219	-1.64852	1.22387	-0.363253	-2.12857	-0.238365	2.86667	-2.32481	4.68101	1.65739	-1.61983	-2.31227	1.86751	3.9864	4.81467	1.19035	1.1543			0.884736	-0.977057	0.740988	1.78349	1.02585								0.213595	-0.202806	0.191294	-1.73871	0.586854	-3.3957
	0.904397	0.507178	0.504338	0.823846	1.10717							0.616433	-3.61282	-1.6379	1.23092	-0.339066	-2.00758	-0.245911	2.8628	-2.34493	4.64378	1.67605	-1.64871	-2.3027	1.8887	3.90892	4.93602	1.15537	1.24559			0.904397	-0.958334	0.736325	1.80532	1.03029								0.230027	-0.205254	0.229049	-1.73338	0.598869	-3.39663
	0.924058	0.525419	0.504837	0.806701	1.10683							0.591945	-3.63306	-1.62586	1.23771	-0.316423	-1.88612	-0.255664	2.85474	-2.36683	4.60237	1.68477	-1.67918	-2.29205	1.90454	3.83148	5.06426	1.12064	1.33826			0.924058	-0.938633	0.732489	1.82785	1.03615								0.245393	-0.206532	0.263552	-1.73064	0.606618	-3.38985
	0.943718	0.545833	0.507512	0.786069	1.10594							0.572942	-3.65293	-1.6125	1.24352	-0.295443	-1.76539	-0.267043	2.84257	-2.39017	4.55771	1.68414	-1.71079	-2.28039	1.91509	3.75426	5.1983	1.08647	1.43125			0.943718	-0.918301	0.72945	1.85083	1.04339								0.259791	-0.206355	0.294748	-1.73034	0.610083	-3.37497
	0.963379	0.568268	0.512437	0.762461	1.10451							0.559418	-3.67251	-1.5979	1.24793	-0.276188	-1.64614	-0.27956	2.82643	-2.41455	4.5107	1.67476	-1.74302	-2.26782	1.92048	3.67769	5.3369	1.05318	1.52355			0.963379	-0.897566	0.727168	1.874	1.05196								0.273349	-0.20443	0.322585	-1.73229	0.609257	-3.35159
	0.98304	0.592534	0.519667	0.736357	1.10254							0.551287	-3.69199	-1.58206	1.25072	-0.258727	-1.52855	-0.292867	2.80656	-2.43951	4.4619	1.65742	-1.77536	-2.25445	1.92111	3.6021	5.47856	1.0211	1.61414			0.98304	-0.876554	0.725609	1.89709	1.06172								0.286228	-0.200445	0.346891	-1.73635	0.604111	-3.31934
	1.0027	0.618438	0.52922	0.708242	1.10002							0.548253	-3.71166	-1.56491	1.25177	-0.243072	-1.41195	-0.306543	2.78321	-2.46451	4.41169	1.63305	-1.80745	-2.24048	1.91741	3.52778	5.62162	0.990617	1.70208			1.0027	-0.855261	0.724723	1.91984	1.0725								0.298592	-0.194096	0.367526	-1.74214	0.594629	-3.27783
	1.02236	0.645789	0.541083	0.678643	1.09692							0.549876	-3.73163	-1.54633	1.25097	-0.229005	-1.2952	-0.320053	2.75646	-2.48902	4.36058	1.60276	-1.83886	-2.22606	1.90978	3.45498	5.76462	0.962182	1.78648			1.02236	-0.833553	0.724445	1.942	1.08412								0.310587	-0.185197	0.384349	-1.74934	0.580851	-3.22681
	1.04202	0.674368	0.555224	0.648163	1.09324							0.555686	-3.75189	-1.52616	1.2483	-0.216267	-1.17692	-0.33281	2.72643	-2.51247	4.30903	1.56782	-1.86903	-2.21137	1.89857	3.38397	5.9062	0.936253	1.86635			1.04202	-0.811209	0.724717	1.96333	1.09637								0.32239	-0.173603	0.397092	-1.75767	0.562839	-3.16612
	1.06168	0.703974	0.571559	0.617378	1.08894							0.56515	-3.77247	-1.50408	1.24378	-0.204637	-1.05539	-0.34425	2.69338	-2.53438	4.25741	1.52948	-1.89738	-2.1965	1.88402	3.31493	6.04525	0.913172	1.94085			1.06168	-0.787941	0.725506	1.98362	1.10906								0.334148	-0.159136	0.405609	-1.7669	0.540671	-3.09576
	1.08134	0.734418	0.589968	0.586835	1.08403							0.577797	-3.79339	-1.47991	1.23751	-0.193897	-0.928711	-0.353828	2.65764	-2.55431	4.20614	1.48876	-1.92339	-2.18137	1.86647	3.24806	6.18075	0.893103	2.00927			1.08134	-0.763433	0.726828	2.00272	1.12195								0.345965	-0.141731	0.410002	-1.77682	0.514572	-3.01593
	1.101	0.765513	0.610305	0.557001	1.07852							0.593105	-3.81463	-1.45359	1.22972	-0.183863	-0.795041	-0.36099	2.61958	-2.57191	4.15552	1.44651	-1.94671	-2.1659	1.84631	3.18353	6.31178	0.876088	2.071			1.101	-0.737382	0.728738	2.02047	1.13485								0.357973	-0.121474	0.410437	-1.78721	0.484846	-2.92702
	1.12067	0.797102	0.632413	0.528322	1.0724							0.610547	-3.83616	-1.42516	1.22068	-0.174439	-0.652761	-0.365229	2.57946	-2.58684	4.10584	1.4037	-1.96699	-2.15005	1.82391	3.12148	6.43752	0.862146	2.12549			1.12067	-0.709547	0.731341	2.03675	1.14754								0.370327	-0.0984926	0.407053	-1.798	0.452079	-2.8295
	1.14033	0.829014	0.65611	0.501274	1.06569							0.629557	-3.85802	-1.39461	1.21082	-0.165513	-0.500521	-0.366002	2.53751	-2.59873	4.05743	1.36139	-1.98394	-2.13393	1.79965	3.06202	6.55723	0.851198	2.17225			1.14033	-0.679715	0.734792	2.0514	1.15988								0.383112	-0.0728914	0.400032	-1.80917	0.417085	-2.72401
	1.15999	0.861137	0.681216	0.476175	1.05839							0.649582	-3.88016	-1.36197	1.20054	-0.156987	-0.337238	-0.362838	2.49373	-2.60732	4.01049	1.32043	-1.99745	-2.11773	1.77384	3.00513	6.67029	0.843025	2.21106			1.15999	-0.647704	0.739258	2.06427	1.17171								0.396353	-0.0448345	0.389585	-1.82065	0.380716	-2.61137
	1.17965	0.893363	0.707536	0.453224	1.05048							0.670221	-3.90247	-1.3273	1.19002	-0.148906	-0.162467	-0.355482	2.44811	-2.61242	3.96508	1.28141	-2.00735	-2.10153	1.74667	2.95081	6.77611	0.837373	2.24209			1.17965	-0.613485	0.74491	2.07525	1.18291								0.410073	-0.0144944	0.375895	-1.83234	0.343968	-2.49252
	1.19931	0.925646	0.734899	0.432623	1.04197							0.69118	-3.92487	-1.29082	1.17948	-0.141315	0.023672	-0.343616	2.40075	-2.61395	3.92114	1.245	-2.01359	-2.08534	1.71816	2.89898	6.87431	0.833843	2.26556			1.19931	-0.577114	0.751929	2.08425	1.19337								0.424283	0.0179008	0.35913	-1.84417	0.307829	-2.36838
	1.21897	0.957913	0.763169	0.414601	1.03292							0.712232	-3.9473	-1.25287	1.16917	-0.134186	0.220477	-0.326962	2.352	-2.61186	3.87878	1.21186	-2.01622	-2.06921	1.6884	2.8495	6.96479	0.831986	2.28168			1.21897	-0.538746	0.760487	2.09119	1.20305								0.438956	0.0519493	0.33935	-1.85613	0.273268	-2.23991
	1.23863	0.9901	0.792195	0.399362	1.02341							0.733204	-3.96972	-1.21383	1.15922	-0.127534	0.426573	-0.305307	2.30209	-2.60616	3.83836	1.18255	-2.01536	-2.0532	1.65756	2.80225	7.04769	0.831366	2.29068			1.23863	-0.498682	0.770704	2.09606	1.21193								0.454055	0.0871813	0.316658	-1.86822	0.241368	-2.10811
	1.25829	1.02209	0.821837	0.387055	1.01351							0.75396	-3.9921	-1.17398	1.14969	-0.121258	0.63995	-0.278527	2.25118	-2.59688	3.80003	1.15772	-2.01119	-2.03734	1.62572	2.75706	7.12332	0.831524	2.29287			1.25829	-0.45729	0.782622	2.09886	1.22003								0.469574	0.123129	0.291228	-1.88044	0.213154	-1.974
	1.27795	1.05374	0.851951	0.377754	1.00329							0.774454	-4.01447	-1.13368	1.14056	-0.115262	0.858143	-0.246662	2.19928	-2.58412	3.76404	1.13789	-2.00391	-2.02163	1.59289	2.71373	7.19223	0.831996	2.28852			1.27795	-0.415042	0.796199	2.09962	1.22741								0.485537	0.15933	0.263212	-1.89296	0.189391	-1.83867
	1.29761	1.08492	0.882374	0.371475	0.992851							0.794714	-4.0368	-1.09336	1.13168	-0.109376	1.07829	-0.209888	2.14639	-2.56798	3.73061	1.12353	-1.9938	-2.00618	1.55888	2.67209	7.2553	0.832553	2.27807			1.29761	-0.372476	0.811289	2.09845	1.23418								0.50188	0.195323	0.232669	-1.90599	0.170621	-1.70325
	1.31727	1.1154	0.912925	0.368241	0.982328							0.814795	-4.05917	-1.05316	1.12287	-0.103347	1.29719	-0.168374	2.09256	-2.54864	3.70008	1.11516	-1.98135	-1.99122	1.52352	2.63198	7.31284	0.833207	2.26183			1.31727	-0.330137	0.82765	2.09536	1.2404								0.518548	0.230647	0.199577	-1.91968	0.157292	-1.56887
	1.33693	1.14492	0.943389	0.368091	0.971881							0.834766	-4.08161	-1.01316	1.11398	-0.0967769	1.51148	-0.122344	2.03791	-2.52632	3.67294	1.11336	-1.96701	-1.97685	1.48666	2.59326	7.36513	0.833913	2.2399			1.33693	-0.288553	0.84495	2.09034	1.24611								0.535564	0.264845	0.163955	-1.93411	0.149711	-1.4367
	1.3566	1.17317	0.973511	0.370997	0.961663							0.854703	-4.10404	-0.973437	1.10473	-0.0892742	1.71773	-0.0721584	1.98258	-2.5013	3.64948	1.11863	-1.95124	-1.96297	1.44821	2.55577	7.41264	0.83467	2.21255			1.3566	-0.248265	0.862755	2.08348	1.25135								0.553048	0.297447	0.125959	-1.94926	0.147936	-1.30788
	1.37626	1.1998	1.00302	0.376899	0.951828							0.87463	-4.12637	-0.934076	1.09479	-0.0804848	1.9126	-0.0183032	1.92685	-2.47383	3.62999	1.1312	-1.93451	-1.9496	1.40814	2.51943	7.45602	0.835613	2.18022			1.37626	-0.209819	0.880593	2.07497	1.25621								0.57112	0.327941	0.0858779	-1.96496	0.151777	-1.1836
	1.39592	1.22447	1.03163	0.385736	0.942539							0.894468	-4.14856	-0.895113	1.08384	-0.0701278	2.09298	0.0386091	1.87126	-2.444	3.61473	1.15121	-1.91739	-1.93691	1.36637	2.48432	7.4956	0.837003	2.14342			1.39592	-0.173754	0.897977	2.06497	1.26075								0.589812	0.355864	0.0439472	-1.98111	0.160863	-1.0649
	1.41558	1.24682	1.05903	0.397353	0.933943							0.914106	-4.17055	-0.856559	1.0716	-0.0580187	2.25617	0.0979273	1.81622	-2.412	3.6038	1.1787	-1.90054	-1.92504	1.3228	2.45048	7.53161	0.839252	2.10284			1.41558	-0.140542	0.914444	2.05366	1.265								0.609028	0.380838	0.000340844	-1.99758	0.174633	-0.952831
	1.43524	1.26644	1.08485	0.411585	0.926185							0.933419	-4.19227	-0.818325	1.05789	-0.0440101	2.39994	0.159024	1.76215	-2.37801	3.59737	1.21358	-1.8846	-1.91402	1.27734	2.4179	7.56423	0.842859	2.05926			1.43524	-0.110559	0.929579	2.04126	1.26898								0.628611	0.402579	-0.0448113	-2.0142	0.192389	-0.848266
	1.4549	1.28301	1.10874	0.428268	0.9194							0.952258	-4.21368	-0.780122	1.04271	-0.0280369	2.52264	0.221246	1.70942	-2.3421	3.59568	1.25555	-1.87019	-1.90378	1.22989	2.3865	7.59364	0.848151	2.01349			1.4549	-0.0840386	0.943043	2.02798	1.2727								0.648393	0.420897	-0.0914693	-2.03085	0.213299	-0.752075
	1.47456	1.2963	1.13039	0.447213	0.91371							0.970446	-4.23475	-0.741648	1.02615	-0.0102578	2.62327	0.283922	1.65839	-2.30432	3.59908	1.30401	-1.85781	-1.89419	1.18046	2.35617	7.61995	0.855323	1.96624			1.47456	-0.061131	0.954587	2.01399	1.27616								0.668212	0.435698	-0.13953	-2.04745	0.2364	-0.664995
	1.49422	1.30609	1.14955	0.46814	0.909178							0.987658	-4.25539	-0.703031	1.00831	0.00900656	2.70141	0.346396	1.60946	-2.26467	3.60767	1.3579	-1.84792	-1.88514	1.12917	2.32678	7.64325	0.864515	1.91822			1.49422	-0.0420048	0.964051	1.99947	1.27934								0.687893	0.446878	-0.188788	-2.06387	0.260714	-0.587591
	1.51388	1.31227	1.16605	0.490749	0.905831							1.00355	-4.2755	-0.664575	0.989348	0.0293451	2.75717	0.407986	1.5631	-2.2231	3.62147	1.41596	-1.84092	-1.8767	1.07616	2.29821	7.6636	0.875863	1.87018			1.51388	-0.0267778	0.971357	1.98455	1.28227								0.707176	0.454362	-0.23906	-2.07991	0.285265	-0.520337
	1.53354	1.31482	1.17978	0.51477	0.903663							1.01786	-4.2949	-0.626481	0.969441	0.0502736	2.79113	0.468014	1.5198	-2.17949	3.6404	1.47702	-1.83713	-1.86889	1.02152	2.27041	7.68089	0.889362	1.82259			1.53354	-0.0154472	0.97649	1.96931	1.28492								0.725752	0.45821	-0.290166	-2.09559	0.309243	-0.463729
	1.5532	1.31387	1.19068	0.539908	0.902619							1.03038	-4.3134	-0.588945	0.948803	0.0711283	2.80418	0.525874	1.48004	-2.1337	3.66433	1.53956	-1.83667	-1.86166	0.965379	2.24338	7.69467	0.904769	1.77589			1.5532	-0.00797727	0.979495	1.95374	1.28722								0.743257	0.45856	-0.341818	-2.11112	0.331892	-0.418184
	1.57286	1.30969	1.19874	0.565843	0.902594							1.041	-4.33085	-0.552208	0.927625	0.0911566	2.79735	0.580999	1.44415	-2.08549	3.69314	1.60181	-1.83954	-1.85483	0.907834	2.21703	7.70484	0.921743	1.73067			1.57286	-0.00432113	0.980455	1.93788	1.28914								0.759297	0.455563	-0.393774	-2.12656	0.352489	-0.383938
	1.59252	1.30262	1.20406	0.592301	0.903481							1.04972	-4.34711	-0.516612	0.906094	0.109586	2.77184	0.632839	1.41252	-2.0347	3.72668	1.66216	-1.84569	-1.8483	0.848967	2.19129	7.71139	0.93981	1.68729			1.59252	-0.00441398	0.979492	1.92174	1.29068								0.773495	0.449389	-0.445864	-2.14197	0.37048	-0.361116
	1.61219	1.293	1.20679	0.618987	0.90517							1.05658	-4.36197	-0.482501	0.884513	0.125618	2.72904	0.680941	1.38547	-1.98135	3.76481	1.71904	-1.85499	-1.842	0.788862	2.16613	7.71413	0.958425	1.64601			1.61219	-0.00811922	0.976752	1.90526	1.29181								0.785517	0.440232	-0.497915	-2.15766	0.38539	-0.349775
	1.63185	1.28122	1.20716	0.6456	0.907535							1.06181	-4.3753	-0.450233	0.8631	0.138367	2.67021	0.725077	1.36319	-1.92554	3.80729	1.77079	-1.86721	-1.83571	0.727672	2.1415	7.71293	0.97691	1.60673			1.63185	-0.0153399	0.972387	1.88834	1.29249								0.79501	0.428311	-0.549822	-2.17388	0.396826	-0.349932
	1.65151	1.2677	1.20545	0.671813	0.910398							1.06573	-4.38707	-0.420344	0.841942	0.146963	2.59631	0.765192	1.34588	-1.86737	3.85346	1.81582	-1.88211	-1.8293	0.66552	2.11735	7.70759	0.994592	1.56916			1.65151	-0.0260766	0.966541	1.87082	1.29269								0.801632	0.413828	-0.601472	-2.19086	0.4045	-0.361566
	1.67117	1.25294	1.20203	0.697254	0.913586							1.06874	-4.3973	-0.393508	0.820981	0.150601	2.50812	0.801235	1.33339	-1.80702	3.90259	1.85278	-1.89945	-1.82263	0.602544	2.09358	7.69799	1.01073	1.53301			1.67117	-0.0403931	0.959355	1.85254	1.29238								0.805092	0.396948	-0.652723	-2.20879	0.408264	-0.384661
	1.69083	1.23742	1.19722	0.721607	0.916992							1.0713	-4.40601	-0.370342	0.800047	0.148581	2.40636	0.833046	1.32574	-1.74477	3.95417	1.88053	-1.91908	-1.81571	0.53895	2.06997	7.6841	1.0245	1.49795			1.69083	-0.0583439	0.950966	1.83329	1.29158								0.805172	0.377892	-0.703352	-2.22778	0.408042	-0.419157
	1.71049	1.22163	1.19139	0.744608	0.920553							1.07397	-4.4132	-0.351353	0.779023	0.140348	2.29152	0.860593	1.32287	-1.68095	4.00786	1.89816	-1.94088	-1.80859	0.474957	2.04633	7.66598	1.03514	1.46359			1.71049	-0.0799496	0.941497	1.8129	1.29029								0.801702	0.356923	-0.753001	-2.24794	0.403805	-0.464775
	1.73015	1.20605	1.1849	0.766005	0.924234							1.07727	-4.41881	-0.337048	0.757725	0.125493	2.16387	0.883979	1.32445	-1.61597	4.06345	1.90481	-1.96469	-1.80128	0.410827	2.02249	7.64376	1.04201	1.42953			1.73015	-0.105249	0.931053	1.79122	1.28853								0.794558	0.334264	-0.801194	-2.26941	0.395546	-0.521048
	1.74981	1.19111	1.17807	0.785602	0.928046							1.08172	-4.42294	-0.327874	0.735954	0.103786	2.02364	0.903405	1.33005	-1.55025	4.12092	1.89981	-1.99033	-1.79374	0.346869	1.99831	7.61743	1.04456	1.39535			1.74981	-0.134285	0.91977	1.76813	1.2863								0.78369	0.31002	-0.847523	-2.29232	0.383342	-0.587431
	1.76947	1.17718	1.17117	0.803319	0.932045							1.08767	-4.42572	-0.324229	0.713521	0.0751443	1.87105	0.919173	1.33933	-1.48432	4.18024	1.88311	-2.01761	-1.78588	0.283451	1.97369	7.58697	1.0426	1.3605			1.76947	-0.167095	0.907804	1.74356	1.28355								0.769184	0.284316	-0.891764	-2.31674	0.367411	-0.663261
	1.78913	1.16459	1.16443	0.819131	0.936296							1.09535	-4.42735	-0.326437	0.690305	0.0397652	1.70631	0.931642	1.35186	-1.41874	4.2413	1.85502	-2.0463	-1.77762	0.220868	1.94859	7.55246	1.03616	1.32436			1.78913	-0.203676	0.895329	1.71747	1.2803								0.751245	0.257337	-0.933637	-2.34273	0.348042	-0.747678
	1.80879	1.15361	1.15805	0.832976	0.940856							1.10508	-4.42799	-0.334678	0.666223	-0.00189247	1.52982	0.941235	1.36701	-1.35411	4.30382	1.81603	-2.07613	-1.76917	0.159465	1.92301	7.51412	1.02536	1.28642			1.80879	-0.243906	0.882563	1.68987	1.27655								0.730155	0.22941	-0.972826	-2.37041	0.325502	-0.839589
	1.82845	1.14435	1.15217	0.844892	0.945796							1.11709	-4.42782	-0.348946	0.641171	-0.0490588	1.34233	0.948509	1.38413	-1.29098	4.36755	1.76703	-2.10688	-1.76058	0.0995443	1.89699	7.47228	1.01051	1.24638			1.82845	-0.287539	0.869761	1.66085	1.27236								0.706348	0.200892	-1.00892	-2.39957	0.300014	-0.93778
	1.84812	1.1369	1.14685	0.855053	0.951187							1.13142	-4.42703	-0.369092	0.614928	-0.100711	1.14496	0.954225	1.40241	-1.22987	4.4324	1.70929	-2.13814	-1.75163	0.0414429	1.87062	7.42736	0.991933	1.20374			1.84812	-0.334253	0.8572	1.63058	1.26774								0.680347	0.172066	-1.04149	-2.42998	0.271771	-1.04079
	1.86778	1.13131	1.14211	0.863769	0.957094							1.14796	-4.42585	-0.394805	0.587355	-0.155638	0.939115	0.959294	1.42105	-1.17126	4.49842	1.64443	-2.16932	-1.7421	-0.0144342	1.84396	7.37981	0.970039	1.15796			1.86778	-0.383644	0.845181	1.59921	1.26272								0.652742	0.143289	-1.07003	-2.46145	0.240962	-1.14695
	1.88744	1.12756	1.13795	0.871424	0.963554							1.16655	-4.42464	-0.425634	0.55856	-0.212368	0.726589	0.96449	1.43936	-1.11554	4.56568	1.57434	-2.19978	-1.73194	-0.0677128	1.8171	7.32997	0.94541	1.10857			1.88744	-0.435156	0.834032	1.5669	1.25733								0.624099	0.114974	-1.09417	-2.49387	0.207815	-1.25448
	1.9071	1.1255	1.13435	0.878491	0.970564							1.18699	-4.42366	-0.461044	0.52873	-0.269374	0.509535	0.970487	1.45685	-1.06297	4.63417	1.50114	-2.22872	-1.72095	-0.118039	1.79013	7.27839	0.918741	1.05534			1.9071	-0.488138	0.824062	1.53393	1.2516								0.594972	0.0875088	-1.11369	-2.52714	0.172607	-1.36153
	1.92676	1.12492	1.13123	0.885433	0.978036							1.20894	-4.4233	-0.500278	0.498077	-0.325096	0.290465	0.977972	1.47302	-1.01373	4.70363	1.42699	-2.25528	-1.70873	-0.165045	1.76312	7.22538	0.890721	0.998326			1.92676	-0.541864	0.815553	1.50063	1.24553								0.565891	0.0612666	-1.12849	-2.56123	0.135728	-1.46614
	1.94642	1.12555	1.12852	0.892634	0.985825							1.23204	-4.42391	-0.542484	0.466831	-0.378005	0.0722479	0.987483	1.48722	-0.967871	4.77368	1.35383	-2.27854	-1.69496	-0.208448	1.73617	7.1712	0.862019	0.937491			1.94642	-0.595547	0.808726	1.46724	1.23911								0.537363	0.0366098	-1.13859	-2.59615	0.0975599	-1.56639
	1.96608	1.12717	1.12617	0.900553	0.993746							1.25589	-4.42579	-0.586808	0.435114	-0.42665	-0.142117	0.999571	1.4992	-0.925375	4.84376	1.28374	-2.29758	-1.67928	-0.247983	1.70934	7.11622	0.833238	0.87274			1.96608	-0.648393	0.803705	1.43404	1.23235								0.509878	0.0138602	-1.14417	-2.63176	0.0584783	-1.66046
	1.98574	1.12951	1.12411	0.90967	1.0016							1.28005	-4.42914	-0.632474	0.402946	-0.469658	-0.349579	1.01474	1.50873	-0.886226	4.91337	1.21884	-2.31143	-1.66131	-0.283444	1.6829	7.06084	0.804907	0.803944			1.98574	-0.699642	0.8005	1.40131	1.22529								0.483897	-0.00669287	-1.1455	-2.66777	0.0189288	-1.74672
	2.0054	1.13223	1.12228	0.920352	1.00917							1.30418	-4.43402	-0.678704	0.370406	-0.50571	-0.547375	1.03345	1.51551	-0.850393	4.98201	1.16078	-2.31925	-1.64065	-0.314749	1.65708	7.00517	0.777486	0.731078			2.0054	-0.748537	0.799015	1.36924	1.21791								0.459856	-0.0247926	-1.14294	-2.70397	-0.0206248	-1.82382
	2.02506	1.135	1.12066	0.932861	1.01623							1.32802	-4.44053	-0.724693	0.337543	-0.533871	-0.732936	1.056	1.51927	-0.817816	5.04908	1.11092	-2.32029	-1.61703	-0.341886	1.63194	6.94927	0.751356	0.654128			2.02506	-0.79441	0.799098	1.33796	1.21022								0.43814	-0.040214	-1.13688	-2.7401	-0.059771	-1.89064
	2.04472	1.13758	1.11919	0.947356	1.0226							1.35139	-4.44884	-0.769735	0.304379	-0.553569	-0.903977	1.08256	1.51969	-0.788372	5.11401	1.07029	-2.31404	-1.59037	-0.364924	1.60743	6.8933	0.726757	0.573349			2.04472	-0.836725	0.800552	1.30759	1.20225								0.418997	-0.0527682	-1.12757	-2.77589	-0.0980451	-1.94634
	2.06438	1.13973	1.11786	0.963901	1.02811							1.3742	-4.45913	-0.813405	0.270973	-0.564559	-1.05862	1.11317	1.51648	-0.761755	5.17629	1.03945	-2.30023	-1.56078	-0.383934	1.58349	6.83741	0.703769	0.48928			2.06438	-0.875091	0.803161	1.27821	1.19405								0.40267	-0.062297	-1.11543	-2.81093	-0.134905	-1.99043
	2.08404	1.14118	1.11665	0.982416	1.0326							1.39639	-4.47157	-0.855365	0.23738	-0.566887	-1.19557	1.14781	1.50935	-0.737633	5.23534	1.01845	-2.27882	-1.52832	-0.399105	1.55998	6.78178	0.682513	0.402638			2.08404	-0.909271	0.806701	1.24991	1.18568								0.389366	-0.0686165	-1.10101	-2.84471	-0.169676	-2.02271
	2.10371	1.14169	1.11558	1.0027	1.03598							1.41791	-4.48629	-0.895327	0.20357	-0.56078	-1.31406	1.18627	1.49802	-0.715732	5.29062	1.00692	-2.2499	-1.4931	-0.410723	1.53674	6.72669	0.663191	0.314203			2.10371	-0.939162	0.810954	1.22283	1.17721								0.379149	-0.0716373	-1.08499	-2.87667	-0.201625	-2.04332
	2.12337	1.14106	1.11462	1.02447	1.03819							1.43873	-4.50334	-0.933169	0.169361	-0.546841	-1.41363	1.22818	1.48253	-0.69588	5.34164	1.00401	-2.21369	-1.45513	-0.419122	1.51362	6.67231	0.645701	0.224821			2.12337	-0.964813	0.815714	1.19703	1.16867								0.372031	-0.0713477	-1.068	-2.90628	-0.230106	-2.0526
	2.14303	1.13909	1.11376	1.04725	1.03918							1.45886	-4.52271	-0.968883	0.134396	-0.526131	-1.49441	1.27302	1.46289	-0.678072	5.38783	1.00836	-2.17053	-1.41415	-0.424664	1.49042	6.61857	0.629866	0.13579			2.14303	-0.98648	0.820796	1.17264	1.16005								0.368033	-0.0677641	-1.05061	-2.933	-0.254569	-2.05114
	2.16269	1.13556	1.11292	1.07053	1.03892							1.47839	-4.5445	-1.00252	0.098407	-0.499791	-1.5571	1.3202	1.43906	-0.662377	5.42857	1.01846	-2.12074	-1.36992	-0.427773	1.46693	6.56563	0.615766	0.0485714			2.16269	-1.00452	0.826092	1.14987	1.15134								0.367061	-0.0609119	-1.03333	-2.95636	-0.274553	-2.0398
	2.18235	1.13023	1.11209	1.09373	1.03742							1.49736	-4.56879	-1.03432	0.061292	-0.468935	-1.60281	1.36901	1.41081	-0.648889	5.46345	1.03276	-2.06474	-1.32265	-0.428843	1.44279	6.51373	0.60345	-0.0355225			2.18235	-1.01937	0.83154	1.12883	1.14256								0.369029	-0.0508957	-1.01666	-2.97597	-0.289762	-2.01968
	2.20201	1.12285	1.11122	1.11631	1.03476							1.51576	-4.59561	-1.0645	0.0229774	-0.434629	-1.63312	1.41864	1.37804	-0.637727	5.49248	1.04938	-2.00294	-1.27253	-0.428221	1.41766	6.46319	0.592886	-0.115134			2.20201	-1.03152	0.837111	1.10964	1.13376								0.373879	-0.0378838	-1.00105	-2.99148	-0.299983	-1.99205
	2.22167	1.11327	1.11029	1.13774	1.03103							1.53353	-4.62497	-1.09333	-0.0165262	-0.39783	-1.64995	1.46827	1.34095	-0.629063	5.51575	1.06638	-1.93582	-1.2196	-0.426364	1.39126	6.41438	0.584038	-0.188913			2.22167	-1.04151	0.842809	1.09247	1.12494								0.381619	-0.0218991	-0.986793	-3.00257	-0.305169	-1.95826
	2.24133	1.10134	1.10921	1.15756	1.02637							1.55056	-4.65676	-1.12118	-0.0571757	-0.359307	-1.65528	1.51717	1.29977	-0.623122	5.53347	1.0818	-1.86373	-1.16402	-0.423731	1.36317	6.36777	0.576871	-0.25566			2.24133	-1.04986	0.848642	1.0774	1.11616								0.392308	-0.00295007	-0.974192	-3.00897	-0.305484	-1.91965
	2.26099	1.08691	1.1079	1.17532	1.02087							1.56685	-4.69088	-1.14835	-0.0989541	-0.3198	-1.6511	1.5647	1.25476	-0.620123	5.54582	1.09383	-1.78707	-1.10595	-0.420698	1.333	6.32429	0.571353	-0.314253			2.26099	-1.05704	0.854641	1.06462	1.10752								0.405935	0.0188682	-0.963572	-3.01057	-0.301261	-1.87757
	2.28065	1.06979	1.10625	1.19073	1.01467							1.58232	-4.7273	-1.17506	-0.141899	-0.279769	-1.63938	1.61031	1.20638	-0.620235	5.55312	1.10099	-1.70619	-1.04541	-0.417599	1.30057	6.28463	0.567439	-0.363745			2.28065	-1.06352	0.860842	1.05431	1.09909								0.42239	0.0433974	-0.955284	-3.00719	-0.292875	-1.8334
	2.30031	1.04984	1.1041	1.20366	1.00793							1.59675	-4.76603	-1.20138	-0.185989	-0.23951	-1.62211	1.65353	1.15521	-0.623643	5.55594	1.10236	-1.62143	-0.982317	-0.414777	1.26582	6.2489	0.564988	-0.403662			2.30031	-1.06971	0.867285	1.04649	1.09086								0.441603	0.0704072	-0.949591	-2.99871	-0.280767	-1.78848
	2.31997	1.02692	1.10135	1.21409	1.00083							1.60986	-4.80697	-1.22746	-0.231136	-0.199248	-1.60104	1.69394	1.10187	-0.630578	5.555	1.09745	-1.53315	-0.916544	-0.41253	1.22875	6.21723	0.563804	-0.433787			2.31997	-1.076	0.873977	1.04115	1.08284								0.463507	0.0996283	-0.946669	-2.985	-0.265528	-1.74407
	2.33964	1.00104	1.09787	1.22207	0.993581							1.62129	-4.84999	-1.25338	-0.277203	-0.158939	-1.57771	1.73111	1.04703	-0.641197	5.55106	1.08618	-1.44175	-0.848006	-0.411045	1.18943	6.18981	0.563753	-0.454125			2.33964	-1.08266	0.880915	1.0383	1.07505								0.487981	0.130811	-0.946662	-2.96627	-0.24779	-1.70118
	2.3593	0.972231	1.09359	1.22783	0.986345							1.63066	-4.89498	-1.27909	-0.323868	-0.118276	-1.55331	1.7647	0.991465	-0.655498	5.54492	1.069	-1.34759	-0.776642	-0.410545	1.148	6.16645	0.564685	-0.464887			2.3593	-1.08981	0.888097	1.03784	1.06751								0.514847	0.163653	-0.949742	-2.94305	-0.228194	-1.6607
	2.37896	0.940674	1.08842	1.23165	0.979299							1.63757	-4.94182	-1.30445	-0.370685	-0.0769536	-1.5287	1.7944	0.935913	-0.673374	5.5373	1.0469	-1.25124	-0.702256	-0.411223	1.10466	6.14653	0.566312	-0.466441			2.37896	-1.09751	0.895506	1.0396	1.06013								0.543905	0.197765	-0.956102	-2.91601	-0.207423	-1.62333
	2.39862	0.906564	1.08229	1.23391	0.972635							1.64171	-4.99034	-1.32933	-0.417276	-0.0347296	-1.50451	1.82015	0.880791	-0.694648	5.5291	1.02141	-1.15336	-0.624613	-0.41322	1.05959	6.12997	0.568314	-0.459281			2.39862	-1.10575	0.903118	1.04346	1.05295								0.574967	0.232767	-0.966013	-2.88582	-0.186228	-1.58966
	2.41828	0.870184	1.07514	1.23501	0.966531							1.64282	-5.04036	-1.35348	-0.463231	0.00862303	-1.48122	1.84215	0.826273	-0.719006	5.52113	0.994258	-1.05472	-0.543676	-0.416617	1.01299	6.11653	0.57041	-0.444122			2.41828	-1.11448	0.910903	1.04925	1.04601								0.607784	0.268239	-0.979775	-2.85313	-0.1651	-1.56012
	2.43794	0.831971	1.06699	1.23548	0.961098							1.64068	-5.09167	-1.37649	-0.508009	0.0532543	-1.45916	1.86061	0.772952	-0.746075	5.51397	0.967459	-0.956022	-0.459561	-0.421377	0.965105	6.10571	0.572158	-0.421763			2.43794	-1.12357	0.918827	1.05671	1.03931								0.642079	0.3038	-0.997477	-2.81864	-0.144427	-1.53505
	2.4576	0.79243	1.0579	1.23585	0.956421							1.63511	-5.14398	-1.39808	-0.551084	0.0992164	-1.43843	1.87584	0.721344	-0.775449	5.50817	0.943205	-0.858005	-0.372459	-0.42743	0.916236	6.09697	0.573204	-0.393155			2.4576	-1.13287	0.926839	1.06556	1.03287								0.677563	0.339098	-1.01902	-2.78292	-0.124466	-1.51464
	2.47726	0.752188	1.04795	1.23661	0.952565							1.62593	-5.19689	-1.41805	-0.59204	0.14637	-1.41908	1.88819	0.671821	-0.806676	5.50421	0.923678	-0.761528	-0.282624	-0.43473	0.86671	6.08975	0.573294	-0.359151			2.47726	-1.14229	0.934859	1.07554	1.02668								0.71395	0.373711	-1.04428	-2.74654	-0.105365	-1.49901
	2.49692	0.711908	1.03725	1.23823	0.949554							1.6132	-5.25001	-1.43593	-0.630631	0.19432	-1.40105	1.89799	0.624666	-0.839344	5.50235	0.911214	-0.66751	-0.190161	-0.443272	0.816898	6.08347	0.572231	-0.320437			2.49692	-1.15168	0.942815	1.08645	1.02073								0.750979	0.407259	-1.07313	-2.71015	-0.0872459	-1.48821
	2.51658	0.672223	1.02593	1.24108	0.947375							1.59716	-5.30295	-1.45117	-0.666648	0.242523	-1.3841	1.90564	0.580087	-0.873116	5.50268	0.90809	-0.576912	-0.0952532	-0.453053	0.767223	6.07746	0.569765	-0.277551			2.51658	-1.16087	0.950639	1.0981	1.01497								0.788377	0.439447	-1.10536	-2.67462	-0.0700808	-1.48215
	2.53624	0.633791	1.01417	1.24547	0.945988							1.57822	-5.35541	-1.4634	-0.699914	0.290306	-1.36799	1.91158	0.538284	-0.907636	5.5051	0.91621	-0.490693	0.0016938	-0.46408	0.718205	6.07116	0.565651	-0.230962			2.53624	-1.1697	0.958282	1.11028	1.00941								0.82584	0.46991	-1.14071	-2.64069	-0.0536897	-1.48056
	2.5559	0.597287	1.00218	1.25166	0.94537							1.55697	-5.40709	-1.47214	-0.730322	0.336792	-1.35244	1.91642	0.499513	-0.942587	5.50957	0.936881	-0.409825	0.10016	-0.476383	0.670204	6.0644	0.559883	-0.181111			2.5559	-1.17804	0.965699	1.12286	1.00407								0.862956	0.498278	-1.1789	-2.60867	-0.0377375	-1.48314
	2.57556	0.563369	0.990071	1.2598	0.945532							1.53405	-5.45762	-1.47699	-0.757761	0.380897	-1.33712	1.92105	0.464031	-0.977786	5.51601	0.970971	-0.335465	0.199439	-0.489846	0.623494	6.05656	0.552417	-0.128338			2.57556	-1.18576	0.972822	1.13562	0.998903								0.899333	0.52426	-1.21959	-2.5786	-0.0218416	-1.48962
	2.59523	0.532593	0.978017	1.26989	0.946456							1.51013	-5.50665	-1.4777	-0.782183	0.421495	-1.32165	1.92637	0.431876	-1.01309	5.52406	1.01878	-0.268647	0.29893	-0.504259	0.578299	6.04709	0.543248	-0.0729152			2.59523	-1.19276	0.979583	1.1484	0.993863								0.934611	0.547623	-1.26226	-2.55042	-0.00556363	-1.49964
	2.61489	0.505416	0.966167	1.28184	0.948125							1.48614	-5.55386	-1.47419	-0.803821	0.457509	-1.30569	1.93334	0.403086	-1.04842	5.53323	1.08007	-0.210288	0.398069	-0.519512	0.534787	6.0356	0.532427	-0.015175			2.61489	-1.19898	0.985936	1.16103	0.988914								0.96838	0.568199	-1.3063	-2.52408	0.0117133	-1.51273
	2.63455	0.482252	0.954656	1.29541	0.95054							1.46301	-5.59884	-1.46646	-0.822925	0.487939	-1.28897	1.9428	0.377729	-1.08381	5.54301	1.15395	-0.161218	0.496037	-0.535522	0.49307	6.02177	0.52	0.0445508			2.63455	-1.20438	0.991825	1.17332	0.98404								1.00028	0.585916	-1.35091	-2.4995	0.0307065	-1.52836
	2.65421	0.463497	0.943602	1.31038	0.953758							1.44166	-5.64128	-1.4546	-0.839671	0.511875	-1.27115	1.95547	0.355955	-1.11936	5.55324	1.23903	-0.122079	0.592081	-0.552221	0.453204	6.00567	0.505976	0.106014			2.65421	-1.20886	0.997214	1.18512	0.979271								1.03002	0.600731	-1.39514	-2.47649	0.0521355	-1.546
	2.67387	0.449439	0.933098	1.3265	0.957811							1.42309	-5.68097	-1.43872	-0.854248	0.52857	-1.25177	1.97189	0.338246	-1.15529	5.56368	1.33376	-0.0933033	0.685447	-0.569647	0.415309	5.9875	0.490565	0.168904			2.67387	-1.21234	1.0021	1.19635	0.974658								1.05738	0.612623	-1.43808	-2.45467	0.0768208	-1.56515
	2.69353	0.440233	0.923232	1.34349	0.962744							1.40828	-5.71763	-1.41897	-0.866855	0.537535	-1.23062	1.99264	0.324658	-1.19181	5.5741	1.43645	-0.0750904	0.775401	-0.587803	0.379695	5.96749	0.474238	0.2328			2.69353	-1.21471	1.00647	1.20697	0.970228								1.08215	0.621431	-1.47887	-2.43372	0.105446	-1.58529
	2.71319	0.435962	0.914086	1.36108	0.968616							1.398	-5.75093	-1.39549	-0.877704	0.538514	-1.20766	2.01832	0.314944	-1.22914	5.58439	1.54536	-0.0674017	0.861437	-0.606613	0.346581	5.94542	0.457468	0.297181			2.71319	-1.21588	1.01034	1.21691	0.965928								1.10417	0.627017	-1.51678	-2.41352	0.138477	-1.60593
	2.73285	0.436604	0.905755	1.37913	0.975474							1.39294	-5.78074	-1.36836	-0.887028	0.531579	-1.18291	2.04954	0.3093	-1.26754	5.5945	1.65901	-0.0700053	0.943123	-0.625972	0.316211	5.92111	0.440602	0.36141			2.73285	-1.21575	1.01374	1.22608	0.9617								1.12331	0.629368	-1.55102	-2.39383	0.176335	-1.62655
	2.75251	0.442043	0.898329	1.3976	0.983349							1.39365	-5.80717	-1.33771	-0.895078	0.517013	-1.15667	2.08677	0.308086	-1.30731	5.60434	1.77626	-0.0825177	1.02002	-0.645769	0.288821	5.89485	0.423943	0.424788			2.75251	-1.21433	1.01675	1.23444	0.957552								1.1395	0.628642	-1.58094	-2.37439	0.219396	-1.64665
	2.77217	0.45206	0.891852	1.41647	0.992269							1.40063	-5.83032	-1.30372	-0.902092	0.495214	-1.12936	2.13025	0.311598	-1.34871	5.61392	1.89609	-0.104339	1.09152	-0.665857	0.264543	5.86729	0.407759	0.486637			2.77217	-1.21161	1.01949	1.24198	0.953552								1.15264	0.625066	-1.60603	-2.35503	0.267713	-1.66582
	2.79183	0.466389	0.886355	1.43576	1.00225							1.4142	-5.85048	-1.26658	-0.908424	0.466878	-1.10158	2.18005	0.320085	-1.39194	5.62331	2.01774	-0.134696	1.15722	-0.685944	0.243363	5.83897	0.392316	0.546336			2.79183	-1.20767	1.02206	1.24871	0.949723								1.16273	0.618893	-1.62595	-2.3356	0.321027	-1.6837
	2.81149	0.484671	0.881895	1.45567	1.01329							1.43438	-5.86799	-1.22638	-0.914443	0.433127	-1.07394	2.23612	0.333903	-1.43706	5.63248	2.14126	-0.172698	1.21712	-0.705738	0.225303	5.81027	0.377906	0.603232			2.81149	-1.20254	1.02462	1.25468	0.946058								1.16981	0.610303	-1.64054	-2.31611	0.378853	-1.69996
	2.83116	0.506499	0.878485	1.4765	1.02538							1.461	-5.88305	-1.18305	-0.920508	0.395207	-1.04721	2.29823	0.353332	-1.48387	5.64153	2.26706	-0.217265	1.27123	-0.725076	0.210381	5.78158	0.364802	0.656495			2.83116	-1.19627	1.02727	1.2599	0.942561								1.17384	0.599372	-1.64975	-2.29673	0.440434	-1.7142
	2.85082	0.531443	0.87609	1.49855	1.03849							1.49381	-5.89591	-1.13658	-0.926806	0.354354	-1.02218	2.36581	0.378508	-1.53208	5.65058	2.39574	-0.267253	1.31952	-0.743893	0.198557	5.75319	0.353243	0.705316			2.85082	-1.18889	1.03011	1.26432	0.939226								1.17482	0.586261	-1.65363	-2.27757	0.504857	-1.7262
	2.87048	0.559036	0.874659	1.52204	1.05258							1.53234	-5.90679	-1.08705	-0.933608	0.311776	-0.999472	2.43798	0.409447	-1.58137	5.65956	2.52813	-0.3215	1.36209	-0.762169	0.189719	5.7255	0.343454	0.748934			2.87048	-1.18047	1.03323	1.26792	0.936067								1.17275	0.571255	-1.65238	-2.25876	0.571112	-1.73592
	2.89014	0.588789	0.874131	1.54725	1.06762							1.57598	-5.91582	-1.03449	-0.941292	0.268405	-0.979712	2.51392	0.446098	-1.63135	5.66848	2.66519	-0.378818	1.39926	-0.77984	0.183779	5.69872	0.335634	0.786504			2.89014	-1.17115	1.03665	1.27068	0.933074								1.16764	0.554591	-1.64634	-2.24047	0.63796	-1.74323
	2.9098	0.620224	0.874442	1.57447	1.08357							1.62407	-5.92317	-0.97889	-0.950239	0.225002	-0.963393	2.59291	0.488437	-1.68163	5.67732	2.80791	-0.438092	1.4314	-0.796763	0.180652	5.67255	0.329815	0.817191			2.9098	-1.1611	1.04039	1.27247	0.930154								1.15957	0.536398	-1.63596	-2.22283	0.704049	-1.74809
	2.92946	0.652933	0.875559	1.60396	1.10037							1.67593	-5.92906	-0.920446	-0.960856	0.182149	-0.950933	2.67403	0.536625	-1.73178	5.68593	2.95723	-0.498288	1.45853	-0.812836	0.180253	5.64685	0.32589	0.840333			2.92946	-1.15054	1.04448	1.27317	0.927254								1.14872	0.516806	-1.62183	-2.20569	0.767918	-1.75058
	2.94912	0.686563	0.877468	1.63584	1.11795							1.73091	-5.93371	-0.859344	-0.973561	0.140322	-0.942682	2.75626	0.590588	-1.78137	5.69416	3.11385	-0.558466	1.4806	-0.827962	0.182487	5.62143	0.32387	0.85545			2.94912	-1.13968	1.04891	1.27265	0.924309								1.13528	0.495918	-1.60466	-2.18881	0.828122	-1.75078
	2.96878	0.720744	0.880155	1.67007	1.13626							1.78833	-5.93734	-0.795859	-0.988746	0.0997207	-0.938814	2.83865	0.649746	-1.82994	5.70194	3.2779	-0.617884	1.4976	-0.842176	0.187229	5.59587	0.323826	0.862276			2.96878	-1.12878	1.05368	1.27077	0.921233								1.11937	0.473856	-1.58516	-2.17203	0.883358	-1.74876
	2.98844	0.755187	0.883639	1.7065	1.15521							1.84752	-5.9401	-0.730326	-1.0068	0.0602726	-0.939263	2.92037	0.713485	-1.87703	5.70926	3.44885	-0.675943	1.50945	-0.855738	0.194051	5.56979	0.325766	0.860782			2.98844	-1.11812	1.05877	1.26735	0.917986								1.10109	0.450766	-1.56397	-2.15523	0.93242	-1.74463
	3.0081	0.789716	0.887976	1.74489	1.17469							1.90775	-5.94216	-0.663177	-1.02821	0.0215342	-0.943703	3.00065	0.781285	-1.92219	5.7161	3.62574	-0.732214	1.51613	-0.868929	0.202425	5.54327	0.329672	0.850845			3.0081	-1.10799	1.06413	1.26224	0.914617								1.08057	0.426745	-1.54163	-2.13822	0.974309	-1.7385
	3.02776	0.824152	0.89323	1.78495	1.19456							1.96813	-5.94369	-0.594938	-1.05328	-0.0171961	-0.951584	3.07883	0.852672	-1.96496	5.72245	3.80706	-0.786343	1.51768	-0.882022	0.211943	5.51636	0.335492	0.832563			3.02776	-1.09876	1.06968	1.25534	0.911171								1.05795	0.401856	-1.51865	-2.12086	1.00821	-1.73049
	3.04742	0.858332	0.899465	1.82623	1.21461							2.0278	-5.94484	-0.526203	-1.08226	-0.0566663	-0.962233	3.15436	0.927226	-2.00498	5.72831	3.99043	-0.837993	1.51447	-0.895222	0.222231	5.48896	0.343036	0.806186			3.04742	-1.09073	1.07536	1.24661	0.90768								1.03338	0.376145	-1.49545	-2.10295	1.03354	-1.72077
	3.06708	0.892121	0.906738	1.86816	1.23456							2.08596	-5.9457	-0.457644	-1.11532	-0.0976267	-0.974934	3.22681	1.00457	-2.04203	5.7335	4.17298	-0.886843	1.50694	-0.90869	0.232911	5.46103	0.352095	0.772024			3.06708	-1.08421	1.08109	1.23605	0.904189								1.00702	0.349597	-1.47241	-2.08419	1.04995	-1.70946
	3.08675	0.925512	0.915061	1.91018	1.25412							2.14188	-5.94642	-0.390003	-1.15253	-0.140964	-0.988851	3.29576	1.08435	-2.07597	5.73791	4.35159	-0.932561	1.49554	-0.922574	0.243606	5.43254	0.362524	0.730482			3.08675	-1.07948	1.0868	1.22368	0.900743								0.979056	0.322083	-1.44979	-2.06446	1.05718	-1.69649
	3.10641	0.958506	0.924442	1.9517	1.27295							2.195	-5.94712	-0.324063	-1.19378	-0.187454	-1.00314	3.36096	1.16626	-2.1068	5.74154	4.52294	-0.974721	1.48092	-0.937013	0.25392	5.40316	0.374	0.682135			3.10641	-1.07676	1.09242	1.20952	0.897354								0.949711	0.293482	-1.42772	-2.04387	1.05514	-1.68181
	3.12607	0.991035	0.934897	1.99212	1.29071							2.24487	-5.94785	-0.260558	-1.23885	-0.237499	-1.01717	3.42234	1.24994	-2.13448	5.74444	4.6834	-1.01293	1.46365	-0.952147	0.263409	5.37264	0.386379	0.627772			3.12607	-1.07618	1.09789	1.19362	0.894028								0.919154	0.263696	-1.40624	-2.02243	1.04388	-1.66554
	3.14573	1.02309	0.946388	2.03086	1.30703							2.2911	-5.94863	-0.200189	-1.28732	-0.291032	-1.03039	3.47995	1.33505	-2.15903	5.74671	4.82925	-1.04679	1.44401	-0.967989	0.271651	5.34107	0.399645	0.568048			3.14573	-1.07774	1.10317	1.17607	0.890814								0.887508	0.232699	-1.38548	-2.00011	1.0236	-1.64776
	3.16539	1.05463	0.958845	2.06743	1.32154							2.3333	-5.94936	-0.143678	-1.33857	-0.347793	-1.04238	3.53387	1.42139	-2.18046	5.74864	4.95706	-1.07591	1.42229	-0.984356	0.278233	5.30851	0.41363	0.503653			3.16539	-1.08141	1.10819	1.15699	0.88774								0.855065	0.200466	-1.36553	-1.97707	0.994587	-1.62842
	3.18505	1.08563	0.972128	2.1015	1.33394							2.37126	-5.94989	-0.0916489	-1.39199	-0.407378	-1.0527	3.58423	1.5091	-2.19882	5.75066	5.06371	-1.09986	1.39902	-1.00116	0.282846	5.27507	0.428131	0.435388			3.18505	-1.08706	1.11287	1.13655	0.884842								0.822113	0.166984	-1.3465	-1.95357	0.957265	-1.60746
	3.20471	1.11608	0.986078	2.1328	1.34396							2.40483	-5.95003	-0.044756	-1.44692	-0.469144	-1.06102	3.63127	1.59809	-2.21419	5.75308	5.14673	-1.1182	1.37464	-1.01832	0.285214	5.24104	0.442956	0.364181			3.20471	-1.09451	1.11714	1.11495	0.882168								0.788957	0.132268	-1.32846	-1.93012	0.912123	-1.58477
	3.22437	1.14585	1.00049	2.16103	1.35139							2.43394	-5.94954	-0.00361967	-1.50282	-0.532187	-1.06716	3.67515	1.68788	-2.22666	5.75609	5.20422	-1.13048	1.34954	-1.03572	0.285082	5.20679	0.457948	0.291116			3.22437	-1.10356	1.12093	1.09246	0.879765								0.755813	0.0962678	-1.31153	-1.90726	0.859633	-1.56025
	3.24403	1.1748	1.01513	2.18604	1.35611							2.45861	-5.94824	0.0312936	-1.55916	-0.595423	-1.07107	3.71583	1.77814	-2.23627	5.75986	5.23507	-1.13639	1.32413	-1.05327	0.282435	5.17274	0.472921	0.2174			3.24403	-1.114	1.12419	1.06939	0.877668								0.722818	0.0587917	-1.29586	-1.88549	0.8003	-1.53391
	3.26369	1.20275	1.02971	2.20778	1.3581							2.47886	-5.94593	0.0596768	-1.61544	-0.657628	-1.07282	3.75322	1.8687	-2.24314	5.76463	5.239	-1.13576	1.2988	-1.07091	0.277485	5.13867	0.487672	0.144086			3.26369	-1.12555	1.12686	1.04597	0.875804								0.690171	0.0197077	-1.28163	-1.86531	0.734755	-1.50567
	3.28335	1.22953	1.04394	2.22636	1.35747							2.49482	-5.94242	0.0813955	-1.67114	-0.717527	-1.07252	3.78729	1.95956	-2.24741	5.77062	5.21667	-1.12859	1.27386	-1.08864	0.270427	5.10458	0.501941	0.0723628			3.28335	-1.1379	1.12889	1.02242	0.874126								0.658082	-0.0210096	-1.26896	-1.84722	0.663638	-1.47545
	3.30301	1.25501	1.05758	2.24189	1.35443							2.50667	-5.93754	0.09649	-1.72575	-0.773841	-1.07022	3.81787	2.05052	-2.24924	5.77798	5.16935	-1.11514	1.24957	-1.10638	0.261442	5.07117	0.515531	0.00367704			3.30301	-1.1507	1.13026	0.99917	0.872666								0.626776	-0.0633153	-1.2582	-1.83176	0.587549	-1.44317
	3.32268	1.27908	1.07037	2.25454	1.34922							2.51461	-5.93115	0.105232	-1.7789	-0.825329	-1.06595	3.84472	2.14132	-2.24865	5.78672	5.09892	-1.0958	1.22632	-1.12394	0.250664	5.03861	0.528304	-0.0605659			3.32268	-1.16358	1.13095	0.976565	0.871364								0.59647	-0.107166	-1.24982	-1.81951	0.507005	-1.40878
	3.34234	1.30168	1.08211	2.26449	1.34216							2.51883	-5.92315	0.107974	-1.83023	-0.87097	-1.05982	3.86752	2.2315	-2.24562	5.79678	5.00786	-1.07114	1.20437	-1.14121	0.238338	5.00686	0.540183	-0.118746			3.34234	-1.17623	1.13093	0.954966	0.870105								0.567327	-0.152544	-1.24418	-1.81087	0.422534	-1.37224
	3.362	1.32281	1.09262	2.27194	1.33361							2.51956	-5.91338	0.105062	-1.87959	-0.91014	-1.05196	3.88602	2.32047	-2.24019	5.80811	4.89918	-1.04194	1.18375	-1.15806	0.22485	4.97645	0.551205	-0.1691			3.362	-1.18841	1.13021	0.934848	0.868845								0.539487	-0.199424	-1.24162	-1.80609	0.334733	-1.3336
	3.38166	1.34256	1.10176	2.27713	1.324							2.51709	-5.90171	0.0969677	-1.92695	-0.942503	-1.04246	3.90002	2.4077	-2.23249	5.82049	4.77629	-1.00925	1.16423	-1.17444	0.210734	4.94799	0.561589	-0.210085			3.38166	-1.19993	1.12878	0.916669	0.867556								0.513065	-0.247713	-1.24245	-1.80522	0.244227	-1.29298
	3.40132	1.36105	1.10946	2.28027	1.3137							2.51167	-5.88804	0.0843551	-1.97241	-0.967956	-1.03142	3.90941	2.49271	-2.22267	5.8337	4.64261	-0.974154	1.1456	-1.19024	0.196451	4.92159	0.571599	-0.240324			3.40132	-1.21063	1.12668	0.900781	0.866137								0.488177	-0.297297	-1.24694	-1.80823	0.15175	-1.25057
	3.42098	1.37842	1.1157	2.28159	1.30308							2.50359	-5.87218	0.0679075	-2.01605	-0.986706	-1.01879	3.914	2.57517	-2.2109	5.84744	4.50155	-0.937702	1.12771	-1.20527	0.182438	4.89733	0.581481	-0.258551			3.42098	-1.22037	1.12391	0.887522	0.86449								0.464943	-0.348015	-1.25524	-1.81502	0.0578837	-1.20659
	3.44064	1.39483	1.12046	2.28128	1.29246							2.49312	-5.85391	0.0482111	-2.058	-0.999286	-1.00448	3.91367	2.65439	-2.19735	5.86155	4.35639	-0.900995	1.11027	-1.21939	0.169217	4.87548	0.59159	-0.263749			3.44064	-1.22906	1.1205	0.877235	0.86257								0.443465	-0.399706	-1.26729	-1.82543	-0.0367985	-1.16137
	3.4603	1.41046	1.12382	2.2794	1.28206							2.48056	-5.83312	0.0258421	-2.09847	-1.00643	-0.988352	3.90847	2.72976	-2.18221	5.87566	4.20986	-0.865127	1.09307	-1.23252	0.157346	4.85654	0.602392	-0.255132			3.4603	-1.23666	1.11649	0.870284	0.860392								0.423858	-0.452224	-1.28303	-1.8393	-0.131675	-1.1153
	3.47996	1.42558	1.12586	2.276	1.27205							2.46628	-5.80972	0.0013352	-2.1377	-1.00909	-0.970195	3.89858	2.80076	-2.16567	5.88913	4.06426	-0.831064	1.0759	-1.24461	0.1473	4.84061	0.614457	-0.232199			3.47996	-1.24318	1.11193	0.86691	0.857946								0.406276	-0.505428	-1.30235	-1.85634	-0.225994	-1.06887
	3.49962	1.44046	1.12672	2.27111	1.26251							2.45063	-5.78361	-0.024931	-2.17579	-1.00832	-0.949682	3.88429	2.86698	-2.14793	5.90145	3.92151	-0.799621	1.05825	-1.25572	0.139498	4.82729	0.628268	-0.194855			3.49962	-1.24862	1.10687	0.867124	0.855185								0.390779	-0.559193	-1.325	-1.87619	-0.318922	-1.02272
	3.51928	1.45538	1.12658	2.26481	1.2535							2.43398	-5.75477	-0.0526763	-2.2128	-1.00523	-0.92654	3.86607	2.92813	-2.12909	5.91221	3.78299	-0.771442	1.03972	-1.26593	0.134223	4.81638	0.644242	-0.143548			3.51928	-1.253	1.10136	0.870849	0.852144								0.377338	-0.613461	-1.3505	-1.89838	-0.409629	-0.977592
	3.53894	1.47053	1.12564	2.25708	1.245							2.41664	-5.72323	-0.0816288	-2.24876	-1.00106	-0.900514	3.84449	2.98407	-2.10933	5.9209	3.64933	-0.747004	1.02011	-1.27526	0.131463	4.80771	0.662708	-0.079086			3.53894	-1.25643	1.09545	0.877942	0.848902								0.365877	-0.668104	-1.37821	-1.92217	-0.497281	-0.934231
	3.5586	1.48608	1.12411	2.24787	1.23695							2.39887	-5.68913	-0.111634	-2.28366	-0.997012	-0.871324	3.82007	3.03478	-2.08882	5.92699	3.52074	-0.726579	0.999374	-1.28371	0.13112	4.80115	0.683823	-0.00236519			3.5586	-1.25898	1.08921	0.888232	0.845553								0.356417	-0.722814	-1.40735	-1.94688	-0.58098	-0.893467
	3.57827	1.50204	1.12224	2.23709	1.22925							2.38101	-5.65267	-0.142554	-2.31744	-0.994042	-0.838754	3.79315	3.08027	-2.06776	5.92993	3.39694	-0.710007	0.977474	-1.29143	0.133092	4.79673	0.707754	0.0853635			3.57827	-1.26074	1.08271	0.901498	0.842251								0.348972	-0.77735	-1.43707	-1.97199	-0.659645	-0.856185
	3.59793	1.51841	1.12027	2.22465	1.2218							2.3634	-5.61415	-0.174281	-2.35	-0.992989	-0.802742	3.76401	3.1208	-2.04645	5.92932	3.27728	-0.697061	0.954128	-1.2987	0.137345	4.79445	0.734593	0.18238			3.59793	-1.26179	1.07603	0.917366	0.839169								0.343547	-0.831589	-1.46648	-1.99724	-0.732137	-0.823295
	3.61759	1.53517	1.11843	2.21049	1.21451							2.3463	-5.57386	-0.206702	-2.38115	-0.994624	-0.763422	3.73298	3.15663	-2.02511	5.92483	3.16095	-0.68736	0.929	-1.30582	0.143784	4.79424	0.764302	0.286768			3.61759	-1.26224	1.06924	0.935378	0.836469								0.340218	-0.88546	-1.49464	-2.02243	-0.797505	-0.79578
	3.63725	1.55232	1.11689	2.19459	1.20727							2.32992	-5.5321	-0.23971	-2.41067	-0.999523	-0.72107	3.7004	3.18808	-2.00399	5.91616	3.04729	-0.680391	0.902078	-1.31306	0.152242	4.79614	0.796559	0.396691			3.63725	-1.26219	1.06241	0.955109	0.834316								0.339048	-0.938953	-1.52056	-2.04725	-0.854888	-0.774729
	3.65691	1.56968	1.11578	2.17695	1.20001							2.31449	-5.48917	-0.27324	-2.43844	-1.008	-0.676199	3.66638	3.21527	-1.98333	5.90298	2.93595	-0.675566	0.873505	-1.32054	0.162527	4.80015	0.830827	0.510278			3.65691	-1.26176	1.05561	0.976124	0.832836								0.340075	-0.99205	-1.54337	-2.07142	-0.903514	-0.761177
	3.67657	1.58707	1.11523	2.15757	1.19264							2.3	-5.4454	-0.30717	-2.46437	-1.02021	-0.629759	3.63106	3.23822	-1.96343	5.88512	2.82672	-0.672256	0.843578	-1.32827	0.174228	4.80613	0.866481	0.62561			3.67657	-1.26115	1.04888	0.997959	0.832101								0.343302	-1.04473	-1.56222	-2.09484	-0.942912	-0.756015
	3.69623	1.60432	1.11527	2.13657	1.18513							2.28634	-5.40127	-0.341243	-2.48839	-1.03611	-0.582998	3.59443	3.25732	-1.94457	5.86257	2.71945	-0.669806	0.812578	-1.33619	0.186786	4.8138	0.902763	0.741002			3.69623	-1.26061	1.04224	1.02012	0.832134								0.348696	-1.0968	-1.57644	-2.11747	-0.97272	-0.759996
	3.71589	1.62123	1.11593	2.11412	1.17742							2.27334	-5.35751	-0.375099	-2.51039	-1.05544	-0.537331	3.55639	3.27331	-1.92693	5.83534	2.6142	-0.667586	0.780658	-1.34421	0.199714	4.82313	0.938812	0.854998			3.71589	-1.2604	1.03577	1.04218	0.832953								0.356158	-1.148	-1.58553	-2.13911	-0.992651	-0.773736
	3.73555	1.63754	1.11718	2.09041	1.16947							2.26081	-5.31472	-0.408323	-2.53021	-1.07785	-0.494255	3.51662	3.28668	-1.91055	5.80361	2.5111	-0.665011	0.748	-1.35218	0.21245	4.83412	0.973825	0.966372			3.73555	-1.26076	1.02949	1.06376	0.834553								0.365565	-1.19815	-1.58928	-2.15966	-1.00264	-0.797732
	3.75521	1.65302	1.11899	2.06567	1.16126							2.2485	-5.2734	-0.440477	-2.54774	-1.10282	-0.455329	3.47473	3.29781	-1.8954	5.76774	2.4107	-0.661544	0.714909	-1.35998	0.224516	4.84703	1.00714	1.07409			3.75521	-1.26188	1.02338	1.08462	0.836946								0.376815	-1.2471	-1.58761	-2.1789	-1.00294	-0.832338
	3.77487	1.66755	1.12133	2.04013	1.15275							2.23607	-5.23403	-0.470996	-2.56295	-1.12963	-0.422185	3.43028	3.30692	-1.88142	5.72807	2.3137	-0.656739	0.681773	-1.36748	0.235532	4.8617	1.03799	1.17728			3.77487	-1.26395	1.01742	1.10447	0.840054								0.389913	-1.29468	-1.58052	-2.19655	-0.994069	-0.877719
	3.79453	1.68104	1.12417	2.01398	1.14388							2.22317	-5.19703	-0.499226	-2.5758	-1.1574	-0.396269	3.38284	3.31391	-1.86852	5.68493	2.22096	-0.650222	0.648913	-1.37459	0.245195	4.87788	1.06568	1.27521			3.79453	-1.26709	1.01158	1.12305	0.843778								0.404784	-1.34072	-1.56808	-2.21243	-0.976741	-0.933768
	3.8142	1.6934	1.12747	1.98739	1.13465							2.20944	-5.16273	-0.524518	-2.5863	-1.18534	-0.378793	3.332	3.31861	-1.85655	5.63887	2.13312	-0.64169	0.616576	-1.38115	0.253214	4.89538	1.08968	1.36735			3.8142	-1.27138	1.00581	1.14018	0.84801								0.421347	-1.3849	-1.55032	-2.22648	-0.951836	-1.00024
	3.83386	1.70461	1.13116	1.96049	1.12501							2.19448	-5.13156	-0.546282	-2.59442	-1.2128	-0.370728	3.27738	3.32084	-1.84545	5.59039	2.05066	-0.630862	0.584918	-1.38692	0.2594	4.91403	1.1096	1.45333			3.83386	-1.27689	1.00006	1.15573	0.852639								0.439541	-1.42696	-1.52748	-2.23861	-0.920336	-1.0768
	3.85352	1.71473	1.13522	1.93341	1.11496							2.17794	-5.10388	-0.563905	-2.60022	-1.23916	-0.372721	3.21882	3.32044	-1.83515	5.53997	1.97386	-0.617478	0.554027	-1.39155	0.263674	4.93376	1.12507	1.5327			3.85352	-1.28366	0.994316	1.16961	0.857551								0.459297	-1.46666	-1.49994	-2.24885	-0.88339	-1.16292
	3.87318	1.72392	1.13964	1.90632	1.10453							2.15962	-5.07987	-0.576738	-2.60376	-1.26396	-0.385037	3.1563	3.31729	-1.82556	5.48831	1.90295	-0.601389	0.524018	-1.39465	0.266081	4.95453	1.13588	1.60503			3.87318	-1.29162	0.988557	1.18181	0.862633								0.480536	-1.50394	-1.46834	-2.25722	-0.842342	-1.25796
	3.89284	1.73234	1.14443	1.87934	1.09376							2.13932	-5.05973	-0.584097	-2.6052	-1.2868	-0.407548	3.08979	3.31122	-1.81654	5.43624	1.83784	-0.582534	0.494837	-1.39583	0.26669	4.97597	1.14194	1.66995			3.89284	-1.30067	0.982805	1.19226	0.867726								0.503179	-1.53876	-1.43335	-2.2636	-0.798585	-1.36126
	3.9125	1.74018	1.14961	1.85252	1.0827							2.11683	-5.04362	-0.585436	-2.60464	-1.30732	-0.439863	3.01925	3.30195	-1.80791	5.38464	1.77811	-0.560936	0.466204	-1.39483	0.265603	4.99752	1.14339	1.72715			3.9125	-1.31068	0.977092	1.20084	0.872677								0.527068	-1.57101	-1.39564	-2.26777	-0.753455	-1.47201
	3.93216	1.74758	1.1552	1.82583	1.07142							2.09198	-5.03169	-0.580311	-2.60217	-1.32529	-0.481154	2.94483	3.28892	-1.79948	5.33441	1.72304	-0.536764	0.438189	-1.39148	0.262958	5.01889	1.14076	1.77625			3.93216	-1.32144	0.971478	1.20759	0.877369								0.551922	-1.60058	-1.35579	-2.26971	-0.708168	-1.58929
	3.95182	1.75469	1.16125	1.79932	1.06001							2.06473	-5.02402	-0.568464	-2.59787	-1.34069	-0.530123	2.86693	3.27214	-1.79103	5.28631	1.67176	-0.510177	0.411216	-1.38557	0.258908	5.03985	1.13451	1.81667			3.95182	-1.33274	0.966044	1.2126	0.881685								0.577484	-1.62743	-1.31426	-2.26952	-0.663808	-1.71222
	3.97148	1.76164	1.16778	1.77309	1.04857							2.0351	-5.02056	-0.549783	-2.59181	-1.35362	-0.585303	2.78603	3.25191	-1.78231	5.24095	1.62336	-0.481404	0.385433	-1.377	0.25361	5.06017	1.12505	1.84769			3.97148	-1.34433	0.960884	1.21583	0.885525								0.603551	-1.65166	-1.27147	-2.26723	-0.621406	-1.84001
	3.99114	1.76844	1.17481	1.74717	1.03722							2.0031	-5.02129	-0.524289	-2.58393	-1.36428	-0.645116	2.70266	3.22846	-1.77313	5.19901	1.57682	-0.450785	0.361008	-1.36564	0.247262	5.07967	1.11285	1.86845			3.99114	-1.35597	0.956085	1.21727	0.888793								0.629992	-1.67345	-1.2278	-2.26287	-0.581826	-1.97178
	4.0108	1.77505	1.1823	1.72162	1.02612							1.96877	-5.02611	-0.492043	-2.574	-1.373	-0.708034	2.61747	3.20207	-1.76337	5.16128	1.53097	-0.418671	0.338178	-1.35141	0.240092	5.09815	1.09837	1.87829			4.0108	-1.3674	0.951719	1.21695	0.891406								0.656624	-1.69304	-1.18362	-2.25665	-0.545709	-2.10661
	4.03046	1.78142	1.1902	1.69646	1.01541							1.93231	-5.03482	-0.453124	-2.56178	-1.38009	-0.772589	2.53113	3.17304	-1.75294	5.12823	1.48476	-0.385468	0.317207	-1.33431	0.232393	5.11547	1.08208	1.87665			4.03046	-1.37835	0.94787	1.21492	0.893302								0.683286	-1.71064	-1.13933	-2.24882	-0.513359	-2.24351
	4.05012	1.78743	1.19847	1.67168	1.0052							1.89406	-5.04719	-0.40776	-2.54688	-1.38594	-0.837355	2.44427	3.14164	-1.74179	5.1002	1.43739	-0.351642	0.29826	-1.31444	0.224594	5.13154	1.06441	1.86327			4.05012	-1.38851	0.94461	1.21127	0.894455								0.709844	-1.72658	-1.09533	-2.2396	-0.48484	-2.38139
	4.06979	1.7929	1.20702	1.64725	0.995607							1.85434	-5.06297	-0.356326	-2.52873	-1.39098	-0.901001	2.35724	3.10813	-1.72987	5.0774	1.38825	-0.317628	0.281452	-1.29194	0.217052	5.1462	1.04585	1.8381			4.06979	-1.39761	0.941991	1.20612	0.894853								0.736158	-1.74126	-1.05197	-2.22942	-0.45996	-2.51906
	4.08945	1.79753	1.21582	1.62319	0.986732							1.81352	-5.08174	-0.29936	-2.50691	-1.39541	-0.962334	2.27038	3.0729	-1.7172	5.06002	1.33684	-0.283824	0.266951	-1.26697	0.209944	5.15911	1.02679	1.80127			4.08945	-1.40537	0.940035	1.19951	0.894481								0.762051	-1.75503	-1.0096	-2.21848	-0.438272	-2.65533
	4.10911	1.80097	1.22476	1.59951	0.978669							1.7719	-5.10305	-0.23739	-2.48117	-1.39936	-1.02029	2.18422	3.03635	-1.70374	5.04805	1.2829	-0.250695	0.254848	-1.23975	0.20339	5.1704	1.00755	1.75302			4.10911	-1.41156	0.938748	1.19158	0.89341								0.787343	-1.76812	-0.968544	-2.20687	-0.41924	-2.78889
	4.12877	1.80287	1.23368	1.57631	0.971478							1.72972	-5.12659	-0.170937	-2.45121	-1.403	-1.07392	2.09918	2.99895	-1.68947	5.04126	1.2267	-0.218778	0.245256	-1.21055	0.197525	5.1808	0.988361	1.69382			4.12877	-1.41599	0.938138	1.18254	0.89183								0.811858	-1.78069	-0.929133	-2.19478	-0.402168	-2.91818
	4.14843	1.80288	1.24241	1.55371	0.965216							1.68732	-5.15193	-0.100548	-2.41679	-1.40653	-1.12229	2.01552	2.96127	-1.67435	5.03949	1.16894	-0.188608	0.238314	-1.17982	0.192447	5.19095	0.969106	1.62445			4.14843	-1.41846	0.938192	1.17257	0.889946								0.835441	-1.79287	-0.891715	-2.18249	-0.386275	-3.04159
	4.16809	1.80072	1.25083	1.53189	0.959936							1.64502	-5.17861	-0.0268521	-2.37774	-1.41016	-1.16464	1.93343	2.92398	-1.65834	5.0426	1.1104	-0.16071	0.234248	-1.14824	0.188234	5.20137	0.94962	1.54616			4.16809	-1.41883	0.938881	1.1619	0.887981								0.857867	-1.80481	-0.85679	-2.17016	-0.37071	-3.15745
	4.18775	1.79613	1.25882	1.51097	0.955665							1.60313	-5.20617	0.0494064	-2.33397	-1.41388	-1.20036	1.85297	2.88775	-1.64141	5.0503	1.05182	-0.135606	0.23332	-1.11648	0.184948	5.21257	0.929622	1.4605			4.18775	-1.41697	0.940161	1.15075	0.886153								0.878891	-1.81656	-0.824884	-2.15793	-0.35473	-3.26419
	4.20741	1.78888	1.26628	1.49104	0.952427							1.56195	-5.23417	0.127542	-2.28559	-1.41757	-1.22908	1.77402	2.85337	-1.6236	5.06231	0.993899	-0.113766	0.235789	-1.08515	0.182644	5.22488	0.908783	1.36923			4.20741	-1.41282	0.941988	1.13936	0.884641								0.898265	-1.82808	-0.796566	-2.14579	-0.337867	-3.36018
	4.22707	1.77884	1.27314	1.47221	0.950242							1.52184	-5.26221	0.206936	-2.23275	-1.42108	-1.25031	1.69641	2.82172	-1.60494	5.07834	0.937441	-0.0957121	0.241921	-1.05493	0.181386	5.23856	0.886813	1.2742			4.22707	-1.40626	0.944319	1.12799	0.883602								0.915755	-1.83915	-0.772386	-2.13379	-0.319681	-3.44385
	4.24673	1.76593	1.27931	1.45454	0.949056							1.48313	-5.2899	0.287045	-2.17572	-1.42421	-1.26356	1.62009	2.79348	-1.58541	5.09771	0.883316	-0.0819323	0.252059	-1.02636	0.181236	5.25375	0.863543	1.17735			4.24673	-1.3972	0.947114	1.11693	0.883145								0.931181	-1.84945	-0.752879	-2.12198	-0.299815	-3.51372
	4.26639	1.75019	1.28479	1.43801	0.948776							1.44607	-5.31679	0.367265	-2.11479	-1.42673	-1.26839	1.54487	2.76884	-1.56492	5.1198	0.832328	-0.0728457	0.26648	-0.999865	0.182248	5.27082	0.838956	1.08073			4.26639	-1.38556	0.950304	1.10656	0.883373								0.944317	-1.85862	-0.73859	-2.11038	-0.278149	-3.56862
	4.28605	1.73181	1.28961	1.42261	0.949332							1.4109	-5.34242	0.446994	-2.05032	-1.42855	-1.26444	1.4705	2.74784	-1.54331	5.14431	0.785128	-0.0687844	0.285397	-0.97573	0.18447	5.29003	0.813247	0.986364			4.28605	-1.37131	0.953807	1.0973	0.884344								0.954873	-1.8663	-0.729993	-2.09901	-0.254739	-3.60765
	4.30572	1.71108	1.29378	1.40845	0.950682							1.37786	-5.36632	0.525647	-1.98275	-1.42944	-1.25143	1.39681	2.73059	-1.52035	5.17124	0.742334	-0.0699019	0.309012	-0.954152	0.187989	5.31079	0.786764	0.895941			4.30572	-1.35441	0.957539	1.08939	0.885943								0.962604	-1.87223	-0.727371	-2.08784	-0.229814	-3.63023
	4.32538	1.68831	1.29736	1.39557	0.952753							1.34711	-5.38807	0.602611	-1.91264	-1.42908	-1.22922	1.32365	2.71709	-1.49591	5.20032	0.704532	-0.0762478	0.337317	-0.935279	0.193025	5.33281	0.760078	0.811149			4.32538	-1.33488	0.961408	1.08318	0.888081								0.967309	-1.87612	-0.730926	-2.07687	-0.203789	-3.6361
	4.34504	1.66389	1.3004	1.38401	0.955479							1.31883	-5.40735	0.67726	-1.84066	-1.42745	-1.19776	1.25098	2.70736	-1.46993	5.23126	0.672173	-0.0877986	0.369969	-0.919179	0.199751	5.35633	0.733961	0.733107			4.34504	-1.31285	0.965335	1.07899	0.890745								0.968877	-1.87773	-0.740912	-2.0661	-0.177238	-3.62542
	4.3647	1.6382	1.30298	1.37382	0.958822							1.29314	-5.42387	0.74901	-1.76732	-1.42465	-1.15714	1.17886	2.70142	-1.44234	5.26396	0.645418	-0.104398	0.406693	-0.905822	0.208219	5.38121	0.709293	0.662405			4.3647	-1.28847	0.969238	1.077	0.893849								0.967286	-1.87681	-0.757694	-2.05569	-0.150883	-3.5987
	4.38436	1.61159	1.30517	1.36507	0.962737							1.27021	-5.43735	0.817276	-1.69305	-1.42073	-1.10771	1.10752	2.69914	-1.41307	5.29832	0.624156	-0.125665	0.44737	-0.895076	0.21834	5.40667	0.687116	0.59943			4.38436	-1.26189	0.973033	1.07731	0.897199								0.962594	-1.87322	-0.781599	-2.04589	-0.125548	-3.5567
	4.40402	1.58444	1.30701	1.35779	0.967126							1.25018	-5.44754	0.881481	-1.61806	-1.4159	-1.05003	1.03715	2.70026	-1.38206	5.334	0.60828	-0.150901	0.491793	-0.88678	0.230122	5.43192	0.668614	0.544268			4.40402	-1.23331	0.97664	1.07999	0.900592								0.954867	-1.86691	-0.812618	-2.03679	-0.102033	-3.50051
	4.42368	1.55722	1.30853	1.35198	0.971889							1.23317	-5.45435	0.94107	-1.54251	-1.41047	-0.984862	0.96793	2.70443	-1.34931	5.37061	0.597534	-0.179334	0.539829	-0.880713	0.243563	5.45646	0.655037	0.496487			4.42368	-1.20299	0.979997	1.08511	0.903883								0.944184	-1.85789	-0.850486	-2.02838	-0.0809572	-3.43155
	4.44334	1.53047	1.30974	1.34758	0.976927							1.21917	-5.45769	0.995553	-1.46648	-1.40481	-0.913151	0.900147	2.7112	-1.31473	5.40781	0.591206	-0.210148	0.591469	-0.876572	0.25852	5.47974	0.647512	0.455285			4.44334	-1.17123	0.983041	1.09266	0.906931								0.93079	-1.84617	-0.894872	-2.02067	-0.0628008	-3.35128
	4.463	1.50472	1.3106	1.34451	0.982138							1.20817	-5.45758	1.04453	-1.38999	-1.3994	-0.836036	0.834062	2.72004	-1.27831	5.44521	0.588679	-0.242639	0.646685	-0.874083	0.274773	5.50092	0.64691	0.419689			4.463	-1.13838	0.985727	1.10248	0.909572								0.914962	-1.83176	-0.945184	-2.0138	-0.0478954	-3.26134
	4.48266	1.48034	1.31109	1.34264	0.987443							1.2001	-5.45424	1.08764	-1.31295	-1.39474	-0.754899	0.769866	2.73043	-1.24013	5.48252	0.589342	-0.276169	0.705458	-0.872973	0.292115	5.51942	0.653799	0.388445			4.48266	-1.10485	0.988042	1.11438	0.911709								0.896917	-1.81468	-1.00059	-2.00784	-0.0364286	-3.16348
	4.50232	1.45763	1.31118	1.34183	0.992779							1.19493	-5.44812	1.12455	-1.23505	-1.39132	-0.671304	0.707738	2.74184	-1.20027	5.51952	0.592304	-0.310157	0.767756	-0.872849	0.310317	5.53515	0.668495	0.360257			4.50232	-1.07105	0.990006	1.12819	0.913334								0.876893	-1.79502	-1.06026	-2.00287	-0.0283904	-3.05939
	4.52198	1.43683	1.3108	1.34185	0.998085							1.19267	-5.43976	1.15517	-1.15605	-1.38958	-0.586901	0.647734	2.75376	-1.1588	5.55597	0.596517	-0.344089	0.833563	-0.873259	0.329124	5.54793	0.691115	0.333903			4.52198	-1.03741	0.991672	1.14373	0.914435								0.855256	-1.77291	-1.1232	-1.99891	-0.0234723	-2.95081
	4.54164	1.41813	1.30995	1.34244	1.00332							1.19334	-5.42968	1.1794	-1.07576	-1.38982	-0.503528	0.589994	2.7655	-1.11581	5.59175	0.600883	-0.377679	0.902879	-0.873893	0.348289	5.55755	0.721486	0.30817			4.54164	-1.00434	0.993087	1.16075	0.915024								0.832458	-1.74833	-1.18833	-1.99601	-0.021129	-2.83941
	4.56131	1.40173	1.30858	1.34331	1.00845							1.19685	-5.41839	1.1972	-0.994033	-1.39234	-0.423079	0.534836	2.77645	-1.07151	5.62663	0.604248	-0.410823	0.975672	-0.874485	0.367641	5.56386	0.759091	0.281913			4.56131	-0.972299	0.994288	1.17895	0.915141								0.808918	-1.72149	-1.25448	-1.99419	-0.020718	-2.72667
	4.58097	1.38784	1.30662	1.34417	1.01344							1.20298	-5.40651	1.20859	-0.910851	-1.39738	-0.347475	0.482503	2.78629	-1.02615	5.66036	0.605532	-0.443539	1.05182	-0.874772	0.387078	5.56677	0.803027	0.254272			4.58097	-0.941775	0.995316	1.19803	0.914843								0.784998	-1.69273	-1.32037	-1.99358	-0.0216036	-2.61383
	4.60063	1.37658	1.30399	1.34463	1.01824							1.21145	-5.39449	1.21355	-0.826274	-1.40515	-0.278551	0.432952	2.79454	-0.98006	5.69245	0.603812	-0.475939	1.13149	-0.874479	0.406369	5.56626	0.852098	0.224813			4.60063	-0.913244	0.996185	1.21776	0.914191								0.760983	-1.6623	-1.38459	-1.99422	-0.0231177	-2.50192
	4.62029	1.36795	1.3006	1.34426	1.02282							1.22197	-5.38272	1.21214	-0.740454	-1.41576	-0.217952	0.385977	2.8008	-0.933614	5.72241	0.59822	-0.508225	1.21474	-0.873274	0.425162	5.56223	0.90487	0.193421			4.62029	-0.887129	0.996901	1.23786	0.913232								0.737082	-1.63037	-1.44587	-1.99603	-0.0245208	-2.39187
	4.63995	1.36185	1.29641	1.34269	1.02714							1.23421	-5.37153	1.20448	-0.653592	-1.42891	-0.167147	0.341406	2.80483	-0.887136	5.7497	0.587941	-0.540569	1.30157	-0.870816	0.443094	5.55469	0.959764	0.160227			4.63995	-0.863749	0.997463	1.25809	0.91202								0.713435	-1.59708	-1.50306	-1.99893	-0.0253143	-2.28424
	4.65961	1.35814	1.29133	1.33964	1.03118							1.24774	-5.36117	1.1908	-0.565901	-1.4441	-0.127347	0.299142	2.80645	-0.840926	5.77401	0.572211	-0.573042	1.39198	-0.866779	0.459778	5.54366	1.01516	0.125672			4.65961	-0.843329	0.997858	1.27824	0.910593								0.690129	-1.56247	-1.55517	-2.00276	-0.0251361	-2.17929
	4.67927	1.3566	1.28531	1.3349	1.03493							1.26212	-5.35174	1.17158	-0.477597	-1.46071	-0.099392	0.25908	2.80538	-0.795186	5.79527	0.55042	-0.605557	1.48575	-0.860895	0.474946	5.5291	1.06928	0.0905217			4.67927	-0.825956	0.998083	1.29812	0.908956								0.66719	-1.52655	-1.60135	-2.00738	-0.0237226	-2.07719
	4.69893	1.35694	1.27831	1.32838	1.0384							1.27698	-5.34328	1.14729	-0.388868	-1.47798	-0.0837164	0.221125	2.80122	-0.750114	5.81358	0.522222	-0.637758	1.58265	-0.852857	0.488389	5.51092	1.12026	0.0555974			4.69893	-0.811597	0.998134	1.31749	0.907089								0.644637	-1.48935	-1.64089	-2.01282	-0.0209875	-1.978
	4.71859	1.35883	1.27033	1.32003	1.04158							1.29187	-5.33564	1.11829	-0.299978	-1.495	-0.0804505	0.185201	2.79369	-0.706004	5.82913	0.487319	-0.669133	1.68239	-0.842353	0.499902	5.48927	1.16635	0.0217624			4.71859	-0.80015	0.997974	1.33622	0.904984								0.622512	-1.4509	-1.67316	-2.01917	-0.0170294	-1.88167
	4.73825	1.36191	1.26137	1.30987	1.04449							1.30643	-5.32863	1.08491	-0.211353	-1.51076	-0.0894711	0.15122	2.7825	-0.663256	5.84214	0.445762	-0.699126	1.78457	-0.829146	0.509402	5.46447	1.20609	-0.0101085			4.73825	-0.791479	0.997571	1.35421	0.902653								0.60093	-1.41119	-1.6977	-2.02649	-0.012099	-1.78809
	4.75791	1.3658	1.25145	1.298	1.04713							1.32028	-5.32191	1.04742	-0.123489	-1.52414	-0.110465	0.119099	2.76761	-0.622223	5.85282	0.397698	-0.727001	1.88863	-0.813012	0.516781	5.4364	1.2383	-0.0391802			4.75791	-0.785382	0.99687	1.37132	0.900023								0.580029	-1.37015	-1.71418	-2.03491	-0.00651143	-1.69705
	4.77757	1.37006	1.2406	1.28464	1.04948							1.3331	-5.31499	1.00628	-0.0368625	-1.534	-0.142749	0.088808	2.74911	-0.583201	5.86135	0.343521	-0.751769	1.99402	-0.793831	0.521937	5.40508	1.26221	-0.0646699			4.77757	-0.781535	0.995807	1.38746	0.897045								0.559946	-1.32767	-1.72233	-2.04461	-0.000687803	-1.60836
	4.79724	1.3743	1.22884	1.27013	1.05155							1.34462	-5.30724	0.96194	0.0481091	-1.53913	-0.185414	0.0604642	2.72742	-0.546462	5.86802	0.283743	-0.772405	2.10019	-0.771582	0.524927	5.3705	1.27741	-0.08589			4.79724	-0.779518	0.994314	1.40259	0.893673								0.54082	-1.28367	-1.7221	-2.05573	0.00481203	-1.52208
	4.8169	1.37816	1.21622	1.25492	1.05334							1.35462	-5.29797	0.914871	0.130959	-1.53844	-0.237395	0.0342658	2.70295	-0.512286	5.87336	0.2191	-0.787871	2.20653	-0.746375	0.525892	5.33263	1.28383	-0.102503			4.8169	-0.778895	0.992316	1.41667	0.889876								0.522827	-1.23814	-1.71366	-2.06846	0.00938995	-1.43831
	4.83656	1.38135	1.20278	1.23954	1.05491							1.36289	-5.28648	0.865553	0.211127	-1.53097	-0.297467	0.010434	2.67626	-0.480895	5.87806	0.150601	-0.79724	2.31243	-0.718267	0.524937	5.29164	1.28176	-0.114521			4.83656	-0.779225	0.989736	1.42966	0.885676								0.506243	-1.19099	-1.69726	-2.0829	0.0124203	-1.35728
	4.85622	1.38358	1.18857	1.22455	1.05631							1.36923	-5.27199	0.814509	0.288123	-1.51574	-0.364376	-0.0109726	2.64796	-0.452383	5.8829	0.079471	-0.79968	2.41723	-0.687316	0.522028	5.24793	1.27179	-0.121933			4.85622	-0.780041	0.986485	1.44162	0.881124								0.491341	-1.14204	-1.67316	-2.09912	0.0132454	-1.27935
	4.87588	1.38457	1.17366	1.21049	1.0576							1.37349	-5.25394	0.762259	0.361519	-1.49191	-0.436891	-0.0299286	2.61864	-0.426825	5.88861	0.0069245	-0.79446	2.52025	-0.653623	0.517183	5.20172	1.25478	-0.124747			4.87588	-0.780913	0.982511	1.45259	0.876244								0.478436	-1.09144	-1.6417	-2.11715	0.0112332	-1.20495
	4.89554	1.3841	1.15811	1.19789	1.05884							1.37567	-5.23191	0.709244	0.430996	-1.45891	-0.513761	-0.0464042	2.58893	-0.404358	5.89588	-0.0656843	-0.78103	2.6209	-0.617383	0.51048	5.15351	1.23185	-0.123132			4.89554	-0.781446	0.977796	1.4627	0.871113								0.467929	-1.03941	-1.60324	-2.13703	0.00586081	-1.1347
	4.9152	1.38201	1.142	1.18725	1.06009							1.37579	-5.20556	0.655957	0.496226	-1.41636	-0.593696	-0.0603654	2.5595	-0.38514	5.90538	-0.13692	-0.758956	2.71886	-0.578778	0.502039	5.10407	1.20438	-0.11747			4.9152	-0.781274	0.972341	1.47218	0.865855								0.460223	-0.986204	-1.55832	-2.1588	-0.0031583	-1.06932
	4.93486	1.37819	1.12539	1.17907	1.0614							1.37397	-5.17462	0.60286	0.556965	-1.3642	-0.675503	-0.0717904	2.53111	-0.369309	5.91763	-0.205322	-0.727909	2.81386	-0.538058	0.491993	5.05399	1.17367	-0.108194			4.93486	-0.780087	0.966165	1.48121	0.860571								0.455703	-0.932209	-1.50759	-2.18247	-0.0158881	-1.00954
	4.95452	1.37256	1.10836	1.17373	1.06281							1.37028	-5.13892	0.550328	0.613077	-1.30276	-0.758101	-0.0807416	2.50432	-0.357029	5.93306	-0.269455	-0.687796	2.90552	-0.495595	0.480498	5.00381	1.14094	-0.0956406			4.95452	-0.777684	0.959307	1.48992	0.855344								0.454617	-0.8778	-1.45171	-2.20799	-0.0322615	-0.955944
	4.97418	1.36513	1.09097	1.17154	1.06434							1.36476	-5.09844	0.498768	0.664499	-1.23276	-0.840302	-0.0872314	2.4795	-0.348495	5.95207	-0.327915	-0.638685	2.99374	-0.451723	0.467745	4.95411	1.1074	-0.0801135			4.97418	-0.773911	0.951825	1.49853	0.850251								0.457133	-0.823381	-1.39132	-2.23544	-0.0520402	-0.908852
	4.99384	1.35596	1.07332	1.17277	1.06599							1.35746	-5.05319	0.448616	0.711247	-1.15505	-0.920924	-0.0913262	2.457	-0.343816	5.97477	-0.37923	-0.580768	3.07845	-0.406744	0.453977	4.90544	1.07419	-0.0619623			4.99384	-0.76864	0.943786	1.50722	0.845362								0.463281	-0.76936	-1.32718	-2.26492	-0.0747859	-0.868415
	5.0135	1.34517	1.05548	1.17758	1.06769							1.34851	-5.00332	0.400182	0.753292	-1.07073	-0.998799	-0.0931966	2.43706	-0.342985	6.00092	-0.421994	-0.514308	3.15955	-0.360988	0.439483	4.85845	1.04229	-0.0415637			5.0135	-0.761812	0.935258	1.5162	0.840746								0.473055	-0.716172	-1.26003	-2.2964	-0.099908	-0.834577
	5.03316	1.3329	1.03753	1.18608	1.0694							1.33804	-4.94909	0.35378	0.790725	-0.981064	-1.07268	-0.0931015	2.42006	-0.345933	6.03026	-0.45513	-0.439646	3.23683	-0.314815	0.424486	4.81383	1.01251	-0.0193004			5.03316	-0.753381	0.926316	1.52559	0.836467								0.486358	-0.664292	-1.19065	-2.32992	-0.126842	-0.807039
	5.05283	1.31936	1.0195	1.1983	1.07107							1.32618	-4.89083	0.309804	0.823669	-0.887418	-1.14124	-0.0914105	2.40647	-0.352561	6.06233	-0.477797	-0.357238	3.31017	-0.268439	0.409009	4.77227	0.985448	0.00444366			5.05283	-0.743306	0.917029	1.53548	0.832587								0.502999	-0.614071	-1.11981	-2.36543	-0.1551	-0.78531
	5.07249	1.30485	1.00143	1.21419	1.07264							1.31304	-4.82888	0.268593	0.852139	-0.79116	-1.20318	-0.0883272	2.39652	-0.362754	6.09661	-0.48938	-0.26754	3.37969	-0.221995	0.392945	4.73398	0.961427	0.029354			5.07249	-0.731575	0.907429	1.5459	0.829114								0.522752	-0.565777	-1.04837	-2.40275	-0.184155	-0.768649
	5.09215	1.28966	0.983312	1.23371	1.07409							1.29879	-4.7635	0.230483	0.876293	-0.693677	-1.25716	-0.0839202	2.39028	-0.376362	6.1328	-0.489497	-0.171047	3.44563	-0.175716	0.376182	4.69957	0.940458	0.0553197			5.09215	-0.718129	0.897518	1.55691	0.826125								0.545285	-0.519634	-0.977121	-2.44185	-0.213472	-0.756153
	5.11181	1.27401	0.965196	1.25672	1.07541							1.28355	-4.6951	0.195709	0.896339	-0.596383	-1.30167	-0.0785105	2.38792	-0.393272	6.17049	-0.478073	-0.0682105	3.50819	-0.129896	0.358687	4.66994	0.922291	0.0826113			5.11181	-0.702925	0.887291	1.56864	0.82371								0.57017	-0.475825	-0.906839	-2.48293	-0.242522	-0.746801
	5.13147	1.25819	0.947111	1.28303	1.07665							1.26752	-4.62411	0.16437	0.912477	-0.500634	-1.33515	-0.0724777	2.38967	-0.413373	6.20938	-0.455565	0.0405242	3.56765	-0.0847635	0.340604	4.64538	0.906478	0.111672			5.13147	-0.68592	0.876716	1.58117	0.821877								0.596972	-0.434487	-0.838323	-2.5261	-0.27097	-0.739492
	5.15113	1.24246	0.929095	1.31233	1.07789							1.25095	-4.55089	0.136453	0.924931	-0.407614	-1.3561	-0.066148	2.39569	-0.436491	6.24915	-0.422963	0.154739	3.6244	-0.0405655	0.322345	4.62609	0.892716	0.143022			5.15113	-0.667044	0.865737	1.59467	0.820612								0.625221	-0.395633	-0.772368	-2.57136	-0.298591	-0.733344
	5.17079	1.22706	0.911205	1.34426	1.07917							1.23411	-4.47573	0.111837	0.933961	-0.318252	-1.36306	-0.059749	2.40586	-0.462414	6.28921	-0.381502	0.274132	3.67891	0.00243636	0.304179	4.61218	0.880742	0.177118			5.17079	-0.646187	0.85428	1.60926	0.819916								0.654341	-0.359189	-0.709591	-2.61873	-0.32525	-0.727599
	5.19045	1.21222	0.893494	1.37838	1.08049							1.21734	-4.39889	0.0903882	0.939992	-0.233316	-1.35467	-0.053502	2.41967	-0.490853	6.32896	-0.332433	0.39842	3.73156	0.0440665	0.286309	4.60368	0.870416	0.214335			5.19045	-0.623191	0.842283	1.62506	0.819776								0.683771	-0.32521	-0.650495	-2.66829	-0.350883	-0.721522
	5.21011	1.1982	0.875982	1.41431	1.08191							1.20088	-4.32066	0.0718937	0.9434	-0.153416	-1.3296	-0.0476	2.43672	-0.521403	6.36796	-0.277009	0.527179	3.78265	0.0841532	0.268932	4.60062	0.861694	0.254959			5.21011	-0.597916	0.829693	1.64217	0.820178								0.712978	-0.29378	-0.595561	-2.72017	-0.375361	-0.714589
	5.22977	1.1852	0.858694	1.45171	1.08348							1.18484	-4.24134	0.0561132	0.944542	-0.0790342	-1.28675	-0.042155	2.45682	-0.553571	6.40595	-0.216707	0.659944	3.83244	0.122734	0.252234	4.60293	0.854472	0.299272			5.22977	-0.570271	0.816472	1.66068	0.821092								0.741442	-0.264907	-0.545205	-2.77439	-0.398661	-0.70654
	5.24943	1.17341	0.841692	1.49029	1.08536							1.16935	-4.16116	0.0428332	0.943773	-0.0104896	-1.22529	-0.0372189	2.47968	-0.586909	6.44314	-0.153157	0.796175	3.88117	0.159912	0.236392	4.6105	0.848675	0.347831			5.24943	-0.540164	0.802619	1.68075	0.822464								0.768637	-0.238526	-0.499847	-2.83083	-0.420911	-0.697347
	5.26909	1.16288	0.825041	1.52975	1.08772							1.15453	-4.08034	0.0318029	0.941368	0.0520374	-1.14464	-0.0327939	2.50504	-0.621018	6.48	-0.0879522	0.935211	3.92901	0.195772	0.22155	4.6231	0.844386	0.40086			5.26909	-0.507542	0.788176	1.70245	0.824244								0.79407	-0.214612	-0.459952	-2.88931	-0.442404	-0.687194
	5.28876	1.15365	0.808823	1.56974	1.09067							1.14047	-3.99921	0.0226647	0.937536	0.108529	-1.04461	-0.0288149	2.53242	-0.655574	6.51678	-0.0226377	1.07624	3.97612	0.230328	0.207801	4.64032	0.841796	0.458114			5.28876	-0.472436	0.773254	1.72575	0.82639								0.817396	-0.193235	-0.426012	-2.94957	-0.463504	-0.676438
	5.30842	1.14577	0.793121	1.60975	1.09428							1.1272	-3.91812	0.0150068	0.932612	0.158896	-0.925452	-0.0251986	2.56107	-0.690341	6.55356	0.0410898	1.21834	4.0225	0.26359	0.19519	4.6619	0.841079	0.519152			5.30842	-0.434975	0.75804	1.75057	0.828883								0.838291	-0.174424	-0.398421	-3.01105	-0.484486	-0.66555
	5.32808	1.13931	0.778007	1.64934	1.09866							1.1147	-3.8375	0.00830274	0.927056	0.202959	-0.787828	-0.0217844	2.59012	-0.725004	6.59072	0.10159	1.36037	4.06804	0.295602	0.183851	4.68803	0.8424	0.58323			5.32808	-0.395385	0.742795	1.77686	0.831748								0.856462	-0.15823	-0.377489	-3.0732	-0.505554	-0.655087
	5.34774	1.13434	0.763537	1.688	1.10387							1.10294	-3.75776	0.00208	0.921364	0.24061	-0.63288	-0.0184776	2.6186	-0.759294	6.62874	0.157475	1.50093	4.1128	0.326435	0.174012	4.71861	0.845934	0.649516			5.34774	-0.353941	0.72785	1.80455	0.83499								0.871646	-0.144714	-0.363432	-3.13556	-0.526958	-0.645733
	5.3674	1.13095	0.749756	1.72519	1.10992							1.09191	-3.67929	-0.00412145	0.915952	0.271893	-0.46226	-0.0153088	2.64545	-0.792974	6.66787	0.207665	1.63843	4.15683	0.356238	0.165859	4.75316	0.851864	0.717034			5.3674	-0.310986	0.713577	1.8335	0.838564								0.883556	-0.133938	-0.356166	-3.19758	-0.548903	-0.638211
	5.38706	1.12931	0.736691	1.76038	1.11683							1.08156	-3.60253	-0.0108223	0.911215	0.296695	-0.278052	-0.012307	2.66964	-0.825889	6.70844	0.251202	1.77119	4.20017	0.385294	0.159384	4.79133	0.860262	0.784646			5.38706	-0.266988	0.700382	1.86352	0.842452								0.891947	-0.125921	-0.355405	-3.25853	-0.571458	-0.633211
	5.40672	1.12964	0.724361	1.79306	1.12456							1.07178	-3.52806	-0.0184735	0.907518	0.314852	-0.0826823	-0.00928946	2.69028	-0.857935	6.75081	0.287292	1.89723	4.24285	0.414101	0.154372	4.83306	0.871043	0.851102			5.40672	-0.22251	0.688688	1.89442	0.846672								0.896649	-0.120638	-0.36082	-3.3177	-0.594581	-0.631282
	5.42638	1.1321	0.712792	1.82275	1.13305							1.06242	-3.45664	-0.0275294	0.905246	0.326226	0.121204	-0.00610731	2.70649	-0.889009	6.79526	0.315386	2.01449	4.28475	0.443131	0.150661	4.87798	0.883982	0.915123			5.42638	-0.178179	0.67892	1.92594	0.851202								0.897506	-0.118136	-0.371956	-3.37454	-0.618297	-0.632876
	5.44604	1.13679	0.701994	1.84897	1.14221							1.05336	-3.38912	-0.0383986	0.904752	0.33078	0.330732	-0.00267065	2.71743	-0.919116	6.84189	0.335287	2.121	4.3258	0.472608	0.1482	4.92572	0.898652	0.97557			5.44604	-0.13465	0.67146	1.95776	0.856017								0.89439	-0.118509	-0.388163	-3.42862	-0.642634	-0.638455
	5.4657	1.14374	0.691986	1.87124	1.15192							1.04447	-3.32623	-0.0514705	0.90643	0.328578	0.542793	0.00107479	2.72238	-0.948306	6.89058	0.346746	2.21497	4.36588	0.502694	0.146928	4.97586	0.914552	1.03148			5.4657	-0.0925714	0.666587	1.98956	0.861094								0.887217	-0.121874	-0.408819	-3.4795	-0.667634	-0.648323
	5.48536	1.15301	0.682819	1.8891	1.16203							1.03563	-3.26863	-0.0671034	0.910654	0.319751	0.754257	0.00517554	2.72064	-0.976603	6.94101	0.349589	2.29482	4.40487	0.533461	0.14679	5.02798	0.931113	1.08212			5.48536	-0.0525722	0.66445	2.02105	0.866402								0.875965	-0.128333	-0.433362	-3.52682	-0.693336	-0.662562
	5.50502	1.16463	0.674548	1.90216	1.17238							1.02666	-3.2169	-0.0856148	0.917557	0.304423	0.962047	0.00969295	2.7114	-1.00405	6.99276	0.343825	2.35934	4.44256	0.564851	0.147749	5.08161	0.947646	1.12677			5.50502	-0.0153048	0.665044	2.05186	0.871908								0.86068	-0.137937	-0.461085	-3.57034	-0.71968	-0.68107
	5.52468	1.17857	0.667229	1.91012	1.18282							1.01732	-3.17148	-0.107274	0.927224	0.282804	1.16307	0.0147571	2.69415	-1.0308	7.04527	0.329552	2.40776	4.47881	0.596747	0.149803	5.13624	0.963313	1.16489			5.52468	0.0186104	0.66821	2.08163	0.877591								0.841358	-0.150575	-0.49112	-3.60985	-0.746592	-0.703545
	5.54435	1.19471	0.66091	1.91281	1.19322							1.00736	-3.13275	-0.132168	0.939577	0.255206	1.35442	0.0204963	2.66878	-1.05705	7.09784	0.306942	2.43989	4.51355	0.629109	0.152992	5.19134	0.977298	1.19632			5.54435	0.0486061	0.673661	2.1101	0.883411								0.817986	-0.166192	-0.522672	-3.6452	-0.773978	-0.729549
	5.56401	1.21284	0.655659	1.91023	1.20353							0.996526	-3.1009	-0.16029	0.954452	0.222096	1.53341	0.0268587	2.6353	-1.08308	7.1499	0.276279	2.45614	4.54663	0.661875	0.157323	5.24633	0.988868	1.22124			5.56401	0.0742151	0.681002	2.13705	0.889311								0.790475	-0.184799	-0.554987	-3.67638	-0.801799	-0.758472
	5.58367	1.23267	0.651567	1.90244	1.21368							0.984658	-3.07582	-0.191566	0.971978	0.184014	1.69777	0.0337677	2.59378	-1.10908	7.20078	0.237874	2.4575	4.57794	0.694849	0.162683	5.30069	0.997264	1.23979			5.58367	0.0951724	0.689773	2.1622	0.895265								0.758784	-0.206286	-0.587428	-3.70345	-0.830116	-0.789592
	5.60333	1.25386	0.648695	1.88973	1.22364							0.971601	-3.05731	-0.225878	0.992253	0.141632	1.84563	0.0413333	2.54456	-1.13517	7.25002	0.192112	2.44554	4.6073	0.727733	0.168759	5.35393	1.0017	1.25212			5.60333	0.111323	0.699495	2.18526	0.901277								0.722963	-0.230435	-0.619483	-3.72664	-0.859042	-0.822104
	5.62299	1.27607	0.647096	1.87257	1.23342							0.957216	-3.04513	-0.263088	1.01531	0.0957373	1.97551	0.049777	2.48807	-1.16148	7.29717	0.139338	2.42253	4.63464	0.760153	0.175317	5.40554	1.00136	1.25864			5.62299	0.122593	0.709713	2.20594	0.907343								0.683106	-0.256975	-0.650667	-3.74612	-0.888696	-0.855138
	5.64265	1.29893	0.646807	1.85145	1.24303							0.941412	-3.03899	-0.302958	1.04112	0.0469986	2.08619	0.0592093	2.42471	-1.18818	7.34184	0.0800003	2.39113	4.65974	0.791599	0.182246	5.45469	0.99565	1.25971			5.64265	0.128962	0.720001	2.22394	0.913408								0.639403	-0.285602	-0.680667	-3.76211	-0.918969	-0.88792
	5.66231	1.32204	0.647839	1.82693	1.25248							0.92421	-3.03852	-0.345026	1.06961	-0.00386188	2.17681	0.0696992	2.35477	-1.21537	7.38361	0.0146381	2.35421	4.68216	0.821515	0.189629	5.501	0.984191	1.25558			5.66231	0.130536	0.729981	2.23901	0.91943								0.592143	-0.316039	-0.709404	-3.77495	-0.949644	-0.91982
	5.68197	1.345	0.65018	1.79964	1.26178							0.905663	-3.04331	-0.388876	1.10067	-0.0560542	2.2469	0.0812947	2.27876	-1.24309	7.42221	-0.0560334	2.31473	4.7015	0.849296	0.197587	5.54422	0.966746	1.24645			5.68197	0.127498	0.739342	2.25097	0.925382								0.54176	-0.347998	-0.736945	-3.78499	-0.980504	-0.950234
	5.70163	1.36739	0.653801	1.77028	1.27096							0.885834	-3.05286	-0.434145	1.13409	-0.108665	2.29628	0.0940176	2.19741	-1.27143	7.45749	-0.131306	2.27553	4.71745	0.874289	0.206138	5.58404	0.943306	1.23252			5.70163	0.120089	0.74783	2.25962	0.93124								0.488813	-0.381157	-0.763395	-3.79234	-1.01125	-0.978565
	5.72129	1.38886	0.658648	1.73951	1.28004							0.864813	-3.06665	-0.48042	1.1696	-0.160659	2.32503	0.107836	2.11154	-1.30049	7.48938	-0.210414	2.23924	4.72976	0.895821	0.215259	5.62022	0.914149	1.21409			5.72129	0.108619	0.755243	2.26488	0.936978								0.433993	-0.415174	-0.789004	-3.79685	-1.04156	-1.00431
	5.74095	1.40908	0.664619	1.70798	1.28907							0.842672	-3.08407	-0.527191	1.20692	-0.210897	2.33345	0.122574	2.02196	-1.33023	7.51795	-0.292625	2.20824	4.73823	0.913344	0.224914	5.65244	0.879686	1.19138			5.74095	0.093481	0.761429	2.26667	0.942554								0.378	-0.449657	-0.814107	-3.79845	-1.07109	-1.0271
	5.76061	1.4278	0.671571	1.6763	1.2981							0.81962	-3.10462	-0.573901	1.24568	-0.258145	2.32225	0.138092	1.92953	-1.36057	7.54351	-0.377227	2.18446	4.74266	0.926415	0.235056	5.68017	0.84053	1.16447			5.76061	0.0751476	0.766314	2.26488	0.947891								0.321621	-0.484295	-0.839029	-3.79746	-1.09948	-1.04675
	5.78028	1.44487	0.679312	1.64503	1.30718							0.795915	-3.1278	-0.62008	1.28546	-0.301094	2.29227	0.154313	1.83504	-1.39139	7.56643	-0.463469	2.16923	4.7428	0.934711	0.245613	5.70307	0.79746	1.13339			5.78028	0.0541114	0.769872	2.25951	0.952916								0.265779	-0.51883	-0.864155	-3.79424	-1.12634	-1.06323
	5.79994	1.46017	0.687584	1.61462	1.31634							0.771729	-3.15321	-0.665278	1.32573	-0.338498	2.24455	0.17108	1.73917	-1.42248	7.58709	-0.550427	2.16327	4.73836	0.938077	0.256475	5.72109	0.751398	1.09808			5.79994	0.0308362	0.772126	2.25058	0.957573								0.21146	-0.55289	-0.88988	-3.78907	-1.15143	-1.07647
	5.8196	1.4736	0.696117	1.58537	1.32558							0.747235	-3.18061	-0.709048	1.36604	-0.369208	2.18038	0.188143	1.64256	-1.45362	7.60574	-0.637395	2.16679	4.72922	0.936641	0.26748	5.73445	0.703365	1.0586			5.8196	0.00579917	0.773167	2.23829	0.961836								0.159616	-0.586159	-0.916561	-3.78216	-1.17462	-1.08657
	5.83926	1.48519	0.704642	1.5574	1.33493							0.722611	-3.20997	-0.751077	1.40618	-0.392027	2.10116	0.20515	1.54566	-1.48465	7.6226	-0.723893	2.17955	4.71538	0.930728	0.278461	5.74323	0.654416	1.01514			5.83926	-0.0205215	0.773166	2.22289	0.965653								0.11107	-0.61851	-0.94452	-3.77375	-1.19582	-1.09368
	5.85892	1.49501	0.712878	1.53074	1.34439							0.698076	-3.24149	-0.791098	1.44561	-0.405844	2.00838	0.221739	1.44879	-1.51545	7.63784	-0.809333	2.20087	4.69697	0.920813	0.289393	5.74731	0.605718	0.967909			5.85892	-0.0477268	0.772331	2.20469	0.968928								0.0665264	-0.650051	-0.974048	-3.76407	-1.21503	-1.09808
	5.87858	1.50323	0.720551	1.50535	1.35392							0.6738	-3.27533	-0.828826	1.48385	-0.409825	1.90378	0.237539	1.35228	-1.54583	7.65154	-0.893071	2.22963	4.67418	0.907515	0.300245	5.74658	0.558503	0.917004			5.87858	-0.0754244	0.770903	2.18401	0.97157								0.0265685	-0.680738	-1.00549	-3.75336	-1.23218	-1.10005
	5.89824	1.51005	0.727409	1.48111	1.36346							0.649998	-3.31164	-0.863919	1.52057	-0.403346	1.78932	0.252169	1.25645	-1.57549	7.66364	-0.974516	2.26442	4.6473	0.891578	0.310972	5.74107	0.514115	0.862581			5.89824	-0.103169	0.769165	2.16127	0.973494								-0.00842683	-0.710518	-1.03922	-3.74204	-1.24716	-1.09977
	5.9179	1.51565	0.733227	1.45785	1.37289							0.62693	-3.3506	-0.896151	1.55544	-0.386127	1.66709	0.265248	1.16151	-1.60413	7.67383	-1.05308	2.30371	4.61659	0.873804	0.321581	5.73106	0.473889	0.804963			5.9179	-0.130569	0.767421	2.13698	0.974633								-0.0382059	-0.739446	-1.07536	-3.73062	-1.26003	-1.09745
	5.93756	1.52021	0.737783	1.43536	1.38206							0.604811	-3.3924	-0.925539	1.58817	-0.358197	1.53939	0.276448	1.06766	-1.63142	7.68181	-1.12822	2.3459	4.58227	0.855007	0.332168	5.71695	0.439023	0.744491			5.93756	-0.157294	0.766	2.11165	0.97493								-0.0626104	-0.767633	-1.11386	-3.71963	-1.27108	-1.09335
	5.95722	1.52399	0.740886	1.41343	1.3908							0.583818	-3.43721	-0.952119	1.61855	-0.31979	1.40866	0.285614	0.974942	-1.65701	7.68709	-1.19936	2.38931	4.54443	0.836083	0.342791	5.69871	0.410652	0.681426			5.95722	-0.183015	0.765227	2.08568	0.974273								-0.081624	-0.795257	-1.15455	-3.7098	-1.28072	-1.08774
	5.97688	1.52725	0.742365	1.3918	1.39891							0.564041	-3.48521	-0.975829	1.64642	-0.271254	1.27733	0.292548	0.883351	-1.68055	7.68912	-1.26595	2.43228	4.50317	0.818166	0.353424	5.67651	0.389739	0.615901			5.97688	-0.207417	0.765394	2.05949	0.972591								-0.0953751	-0.8224	-1.19716	-3.70189	-1.28934	-1.08085
	5.99654	1.53019	0.742081	1.37021	1.40621							0.5455	-3.53653	-0.99652	1.6716	-0.213222	1.14799	0.297024	0.792945	-1.70176	7.68732	-1.32763	2.47337	4.4587	0.802444	0.363877	5.65065	0.377024	0.5481			5.99654	-0.230196	0.766754	2.03347	0.969859								-0.104103	-0.849096	-1.2413	-3.69647	-1.29739	-1.07297
	6.0162	1.53303	0.73993	1.34845	1.41251							0.528136	-3.59113	-1.014	1.6941	-0.146514	1.0233	0.298869	0.703872	-1.72037	7.68108	-1.38401	2.51128	4.41125	0.789986	0.374098	5.62143	0.373025	0.478328			6.0162	-0.251017	0.7695	2.00802	0.96607								-0.108118	-0.87534	-1.28651	-3.69389	-1.3053	-1.06444
	6.03587	1.53595	0.735869	1.32633	1.41761							0.511896	-3.64891	-1.02821	1.71392	-0.0720686	0.905854	0.297981	0.616159	-1.73614	7.66982	-1.4347	2.54489	4.36131	0.78167	0.384104	5.589	0.378	0.406983			6.03587	-0.269586	0.773756	1.98351	0.961234								-0.107811	-0.901166	-1.33224	-3.69432	-1.31341	-1.05558
	6.05553	1.53903	0.729935	1.30365	1.42136							0.496693	-3.70966	-1.03925	1.731	0.00900702	0.798227	0.294329	0.529499	-1.749	7.65301	-1.47934	2.57339	4.30951	0.778	0.393908	5.55383	0.391943	0.334584			6.05553	-0.285662	0.779579	1.9603	0.955447								-0.103748	-0.926618	-1.37779	-3.69814	-1.32194	-1.04675
	6.07519	1.54233	0.722194	1.28021	1.42365							0.482418	-3.77316	-1.04722	1.74527	0.0954845	0.703069	0.287916	0.443693	-1.75897	7.63022	-1.51772	2.59611	4.25659	0.779153	0.403641	5.51711	0.414599	0.261757			6.07519	-0.299024	0.786957	1.93881	0.948923								-0.0966228	-0.95177	-1.42235	-3.70592	-1.33106	-1.03826
	6.09485	1.54579	0.71276	1.25585	1.42436							0.468895	-3.83922	-1.05222	1.75661	0.186072	0.622946	0.278724	0.358823	-1.76613	7.6009	-1.54978	2.61256	4.20325	0.785164	0.413607	5.47987	0.445472	0.188982			6.09485	-0.309487	0.795829	1.91939	0.941871								-0.087043	-0.97669	-1.46504	-3.71811	-1.34095	-1.0305
	6.11451	1.54938	0.701803	1.23044	1.42339							0.455953	-3.90744	-1.05436	1.76495	0.279472	0.560198	0.266752	0.274918	-1.77048	7.56469	-1.57556	2.6223	4.15011	0.795903	0.424146	5.44262	0.483828	0.116586			6.11451	-0.316871	0.806065	1.9022	0.934459								-0.0755216	-1.0014	-1.50503	-3.73482	-1.35184	-1.02387
	6.13417	1.55302	0.689557	1.20394	1.42067							0.443468	-3.97721	-1.05374	1.77036	0.374367	0.516939	0.252164	0.192026	-1.77198	7.52137	-1.59499	2.62504	4.0978	0.811083	0.435473	5.40584	0.528677	0.0449659			6.13417	-0.320969	0.817489	1.88731	0.926868								-0.0625808	-1.02603	-1.5415	-3.75604	-1.36371	-1.01876
	6.15383	1.55664	0.67629	1.17644	1.41618							0.431281	-4.0479	-1.05043	1.77288	0.469454	0.494993	0.235273	0.110264	-1.77064	7.47097	-1.6078	2.62061	4.04705	0.830321	0.447486	5.36997	0.578871	-0.0254326			6.15383	-0.321621	0.829915	1.87471	0.919301								-0.0487484	-1.05079	-1.57367	-3.78165	-1.37642	-1.01542
	6.17349	1.56014	0.662302	1.14805	1.40993							0.419166	-4.11895	-1.0444	1.77247	0.563469	0.495835	0.216174	0.0298342	-1.76656	7.41395	-1.61387	2.60875	3.99834	0.853247	0.460154	5.33545	0.633109	-0.0941297			6.17349	-0.318733	0.843162	1.86436	0.911923								-0.0345121	-1.07576	-1.60084	-3.81154	-1.38966	-1.01412
	6.19315	1.56338	0.647942	1.11886	1.40203							0.406865	-4.18972	-1.03564	1.76897	0.655217	0.520801	0.194956	-0.0489838	-1.7598	7.35109	-1.61322	2.58914	3.95204	0.879415	0.473457	5.30267	0.689888	-0.160583			6.19315	-0.31225	0.857062	1.85615	0.904885								-0.0203084	-1.10077	-1.62243	-3.84552	-1.40311	-1.01509
	6.21281	1.56618	0.633608	1.08901	1.39261							0.394119	-4.25943	-1.02424	1.76226	0.743726	0.570878	0.171873	-0.126051	-1.75054	7.28325	-1.606	2.5615	3.90846	0.908338	0.487348	5.27214	0.747663	-0.224153			6.21281	-0.302115	0.871476	1.84997	0.898315								-0.00649111	-1.12555	-1.63802	-3.8832	-1.41653	-1.01859
	6.23247	1.56826	0.619722	1.05858	1.3818							0.380772	-4.32727	-1.01037	1.7522	0.828125	0.646513	0.147139	-0.201258	-1.73895	7.21145	-1.59239	2.52551	3.86781	0.93937	0.501756	5.2443	0.805053	-0.284222			6.23247	-0.288339	0.886308	1.84568	0.892311								0.00665484	-1.14993	-1.6473	-3.92401	-1.42972	-1.02486
	6.25213	1.56935	0.606715	1.02768	1.36978							0.366695	-4.39258	-0.994256	1.73863	0.90755	0.74766	0.121017	-0.274487	-1.72517	7.13668	-1.57272	2.48077	3.8301	0.97185	0.516742	5.21953	0.860814	-0.340628			6.25213	-0.27105	0.901526	1.84307	0.886948								0.0188591	-1.17379	-1.65003	-3.96739	-1.44245	-1.03409
	6.2718	1.56922	0.595	0.996404	1.35672							0.351799	-4.45483	-0.976091	1.72145	0.981317	0.873835	0.0937781	-0.345615	-1.70925	7.05999	-1.54745	2.42697	3.79531	1.00515	0.532286	5.19814	0.913756	-0.393111			6.2718	-0.250419	0.917164	1.84192	0.882272								0.0298469	-1.19695	-1.64603	-4.01288	-1.45438	-1.04647
	6.29146	1.56772	0.584928	0.964885	1.34283							0.336076	-4.51355	-0.956117	1.70065	1.04889	1.02411	0.065747	-0.414585	-1.69124	6.98253	-1.51701	2.36387	3.76326	1.03879	0.548238	5.18047	0.962875	-0.441252			6.29146	-0.226657	0.933313	1.84206	0.878288								0.0394013	-1.21922	-1.63524	-4.05983	-1.46524	-1.06219
	6.31112	1.56474	0.57677	0.933335	1.3283							0.319593	-4.56838	-0.934621	1.67623	1.10983	1.19715	0.0371852	-0.481261	-1.67119	6.90565	-1.48153	2.29115	3.73371	1.07251	0.564398	5.16682	1.00747	-0.48472			6.31112	-0.200035	0.950093	1.84336	0.874975								0.0474414	-1.24039	-1.61775	-4.10777	-1.47498	-1.08148
	6.33078	1.56028	0.570709	0.901957	1.31334							0.30249	-4.61903	-0.911868	1.64823	1.16375	1.39113	0.00836913	-0.545493	-1.64921	6.83048	-1.44099	2.20859	3.70637	1.10619	0.580385	5.15682	1.04709	-0.52324			6.33078	-0.170881	0.967633	1.8456	0.872222								0.0538987	-1.26023	-1.59377	-4.15626	-1.48365	-1.10455
	6.35044	1.5544	0.566828	0.871028	1.29813							0.28488	-4.66525	-0.888156	1.61673	1.21042	1.60388	-0.0202054	-0.606868	-1.62544	6.758	-1.39546	2.11614	3.68091	1.1398	0.595656	5.14975	1.08147	-0.556471			6.35044	-0.139583	0.986053	1.84852	0.869867								0.058638	-1.27851	-1.5635	-4.20468	-1.49125	-1.13148
	6.3701	1.54716	0.565074	0.840882	1.28288							0.266864	-4.70699	-0.863703	1.58182	1.24944	1.83303	-0.0480321	-0.664778	-1.60004	6.68922	-1.34509	2.01401	3.65694	1.17333	0.609663	5.14499	1.11049	-0.584137			6.3701	-0.10659	1.00545	1.85188	0.86776								0.0615716	-1.29504	-1.52721	-4.25243	-1.49788	-1.16238
	6.38976	1.53862	0.565276	0.811845	1.26778							0.248508	-4.74419	-0.838553	1.5437	1.2804	2.07589	-0.0746702	-0.718783	-1.57319	6.62503	-1.28995	1.90263	3.63405	1.20684	0.622023	5.14232	1.13423	-0.606015			6.38976	-0.0723739	1.02587	1.85558	0.865793								0.0626476	-1.30967	-1.48522	-4.29897	-1.50376	-1.1973
	6.40942	1.52882	0.567166	0.784216	1.25301							0.229866	-4.77677	-0.812856	1.50261	1.30311	2.32957	-0.0997977	-0.768616	-1.54502	6.56596	-1.23001	1.78277	3.61183	1.24021	0.632529	5.14147	1.153	-0.621969			6.40942	-0.0374109	1.04731	1.85951	0.863863								0.0618118	-1.32218	-1.43789	-4.34395	-1.5092	-1.23616
	6.42908	1.51787	0.570427	0.758275	1.23873							0.211003	-4.80457	-0.786637	1.45884	1.31748	2.59098	-0.12319	-0.813992	-1.51569	6.51228	-1.16524	1.65548	3.58996	1.27332	0.640846	5.14243	1.16706	-0.631991			6.42908	-0.00215217	1.06965	1.8636	0.86193								0.0591138	-1.33231	-1.38571	-4.38711	-1.51459	-1.27874
	6.44874	1.50594	0.574718	0.734292	1.22508							0.191984	-4.82752	-0.759937	1.41272	1.32336	2.85681	-0.144674	-0.854612	-1.48534	6.46414	-1.09575	1.52199	3.56816	1.30621	0.646588	5.14509	1.17693	-0.636207			6.44874	0.0329033	1.09272	1.86779	0.859961								0.0545936	-1.33978	-1.32933	-4.42832	-1.52029	-1.32467
	6.4684	1.49317	0.579686	0.712541	1.21224							0.17287	-4.84564	-0.732864	1.3646	1.3205	3.1239	-0.164139	-0.890471	-1.45411	6.42174	-1.02164	1.38387	3.54618	1.33887	0.649446	5.14918	1.18335	-0.634792			6.4684	0.0672268	1.11631	1.87204	0.857902								0.0483052	-1.34438	-1.26921	-4.46738	-1.52655	-1.37354
	6.48806	1.47965	0.584964	0.693323	1.20036							0.153723	-4.85902	-0.705392	1.31485	1.30862	3.38917	-0.181526	-0.921531	-1.42211	6.38522	-0.94308	1.24296	3.5237	1.37123	0.649116	5.15434	1.18706	-0.627915			6.48806	0.100324	1.14016	1.87625	0.8557								0.0403125	-1.34593	-1.20562	-4.50407	-1.53346	-1.42488
	6.50772	1.46546	0.590205	0.676961	1.18956							0.134644	-4.86781	-0.677401	1.26385	1.28763	3.64964	-0.196845	-0.947405	-1.38954	6.35463	-0.860346	1.10127	3.50064	1.40318	0.645464	5.16023	1.18882	-0.615568			6.50772	0.131759	1.16395	1.88046	0.853296								0.0306647	-1.34432	-1.13892	-4.53816	-1.54105	-1.47817
	6.52739	1.4507	0.595093	0.663784	1.17994							0.115693	-4.87204	-0.64877	1.21203	1.25738	3.90242	-0.210192	-0.967589	-1.35665	6.32994	-0.773745	0.960938	3.47698	1.43448	0.638489	5.16655	1.18935	-0.597736			6.52739	0.161118	1.18735	1.88468	0.850639								0.0194707	-1.33958	-1.06979	-4.56944	-1.54934	-1.53287
	6.54705	1.43549	0.599372	0.654134	1.17153							0.0968334	-4.87181	-0.619396	1.16005	1.21758	4.14503	-0.221698	-0.981614	-1.32362	6.31115	-0.683568	0.824156	3.45263	1.46475	0.628257	5.17304	1.18922	-0.574551			6.54705	0.18805	1.21003	1.88889	0.847704								0.00684639	-1.33181	-0.998928	-4.59778	-1.5584	-1.58839
	6.56671	1.41986	0.602825	0.648309	1.16436							0.0780156	-4.86723	-0.589159	1.10879	1.16806	4.37534	-0.231665	-0.989063	-1.29055	6.29823	-0.590106	0.693013	3.42754	1.49349	0.614883	5.17946	1.18876	-0.546282			6.56671	0.212303	1.23167	1.89298	0.844489								-0.00699048	-1.32099	-0.927033	-4.62319	-1.5681	-1.64407
	6.58637	1.4038	0.605244	0.646506	1.1584							0.0592171	-4.85845	-0.557935	1.05889	1.10884	4.59153	-0.240423	-0.989687	-1.25757	6.29108	-0.493871	0.569501	3.40163	1.52021	0.598585	5.18561	1.18823	-0.513232			6.58637	0.233682	1.25199	1.89684	0.840997								-0.021684	-1.30709	-0.854844	-4.64568	-1.57805	-1.69932
	6.60603	1.38725	0.606455	0.648822	1.15362							0.0404281	-4.84575	-0.525583	1.01102	1.0402	4.79202	-0.248217	-0.983531	-1.22475	6.28953	-0.395693	0.455589	3.37486	1.54453	0.579853	5.19137	1.18769	-0.475721			6.60603	0.252058	1.27077	1.90043	0.837236								-0.0368363	-1.29019	-0.78314	-4.66516	-1.5878	-1.75361
	6.62569	1.3702	0.606319	0.655309	1.14994							0.0216816	-4.82939	-0.491881	0.965842	0.962712	4.97554	-0.255202	-0.970709	-1.19205	6.29339	-0.296411	0.352836	3.34725	1.56609	0.559307	5.19681	1.1871	-0.434289			6.62569	0.267417	1.28779	1.90371	0.833256								-0.0520627	-1.27044	-0.712755	-4.68158	-1.59677	-1.80647
	6.64535	1.35267	0.604733	0.665984	1.14725							0.00301236	-4.80981	-0.456506	0.924035	0.87712	5.14124	-0.261551	-0.95121	-1.15934	6.30252	-0.196953	0.262435	3.31892	1.58456	0.537579	5.20214	1.18627	-0.389487			6.64535	0.27985	1.30292	1.90666	0.829138								-0.0669658	-1.24802	-0.644542	-4.69474	-1.60445	-1.85755
	6.66501	1.33468	0.60164	0.680758	1.14549							-0.0156481	-4.78755	-0.419416	0.886291	0.784489	5.28872	-0.267697	-0.925021	-1.12662	6.31697	-0.0983707	0.185289	3.29004	1.59956	0.515158	5.20711	1.18485	-0.341891			6.66501	0.289482	1.31612	1.90914	0.82491								-0.0811335	-1.22304	-0.579346	-4.70448	-1.61032	-1.90655
	6.68467	1.31618	0.59702	0.699431	1.14457							-0.0343799	-4.76317	-0.380708	0.853331	0.686247	5.41792	-0.274088	-0.892152	-1.09388	6.33671	-0.00197378	0.121969	3.26081	1.61083	0.49249	5.21134	1.18239	-0.292107			6.68467	0.296541	1.32739	1.91096	0.820591								-0.0941485	-1.19563	-0.517923	-4.71085	-1.61384	-1.95325
	6.70433	1.29722	0.5909	0.721715	1.14441							-0.0531242	-4.7372	-0.340516	0.825757	0.584047	5.52902	-0.281079	-0.852679	-1.06107	6.36162	0.090845	0.0726528	3.23151	1.61813	0.470087	5.21451	1.17842	-0.240827			6.70433	0.301332	1.33676	1.91197	0.816209								-0.105616	-1.1659	-0.460998	-4.71405	-1.61448	-1.99759
	6.72399	1.27786	0.583332	0.747244	1.1449							-0.0716965	-4.71018	-0.299057	0.80408	0.479717	5.62241	-0.28898	-0.806766	-1.02806	6.39139	0.178775	0.0371066	3.20234	1.62146	0.448443	5.21633	1.17261	-0.189015			6.72399	0.304212	1.34429	1.91203	0.811807								-0.115168	-1.134	-0.409205	-4.7144	-1.61182	-2.03975
	6.74365	1.25819	0.574444	0.775618	1.14593							-0.0898001	-4.68279	-0.256683	0.78868	0.375392	5.69873	-0.297897	-0.754545	-0.994731	6.42562	0.260432	0.0148336	3.17345	1.62089	0.428115	5.21671	1.16484	-0.13772			6.74365	0.305588	1.35007	1.91105	0.807436								-0.122483	-1.10022	-0.363021	-4.71223	-1.6054	-2.08004
	6.76332	1.23834	0.564396	0.806321	1.14737							-0.107215	-4.65583	-0.21381	0.779883	0.273401	5.75888	-0.307834	-0.696408	-0.961002	6.46371	0.334479	0.0049835	3.14497	1.61657	0.409916	5.21583	1.15498	-0.0879694			6.76332	0.305885	1.35425	1.90905	0.803159								-0.127408	-1.06479	-0.322868	-4.70762	-1.59488	-2.11877
	6.78298	1.21852	0.553367	0.838811	1.14914							-0.123759	-4.63026	-0.170893	0.777979	0.175987	5.80398	-0.318799	-0.6328	-0.926803	6.5051	0.399742	0.00642222	3.11709	1.60883	0.394613	5.21343	1.14309	-0.040799			6.78298	0.305504	1.35703	1.90604	0.798969								-0.129936	-1.02787	-0.289183	-4.70066	-1.58017	-2.15624
	6.80264	1.19898	0.541596	0.872547	1.15118							-0.139152	-4.60686	-0.128365	0.783202	0.0852572	5.83533	-0.330803	-0.564171	-0.892023	6.54931	0.455098	0.0178704	3.09002	1.59823	0.382763	5.2093	1.12933	0.00274721			6.80264	0.304903	1.35859	1.90206	0.794861								-0.130142	-0.989733	-0.262232	-4.6915	-1.56131	-2.19293
	6.8223	1.17999	0.52935	0.90699	1.15341							-0.153055	-4.58624	-0.0867642	0.795716	0.00314109	5.85431	-0.343834	-0.490998	-0.856537	6.5956	0.499735	0.0379725	3.06385	1.58542	0.374785	5.20325	1.11398	0.0416437			6.8223	0.304518	1.3591	1.89715	0.790833								-0.128178	-0.950667	-0.242162	-4.68031	-1.53836	-2.22936
	6.84196	1.16182	0.516921	0.941629	1.15574							-0.165061	-4.56884	-0.0466165	0.815286	-0.0688005	5.86261	-0.35788	-0.413775	-0.820198	6.64314	0.533215	0.0652746	3.03856	1.57099	0.371002	5.19506	1.09748	0.0750143			6.84196	0.304762	1.35875	1.89135	0.78685								-0.124287	-0.910919	-0.229012	-4.66722	-1.51152	-2.266
	6.86162	1.14477	0.504631	0.975942	1.15811							-0.174757	-4.55515	-0.00835998	0.841947	-0.129468	5.86212	-0.372913	-0.333032	-0.7829	6.69107	0.55515	0.0982737	3.01423	1.55548	0.371647	5.18464	1.0804	0.101969			6.86162	0.306055	1.35779	1.88473	0.782905								-0.118761	-0.870753	-0.222625	-4.6526	-1.48102	-2.30319
	6.88128	1.1291	0.492837	1.00946	1.16046							-0.181705	-4.54561	0.0275793	0.875763	-0.178206	5.85473	-0.388761	-0.249309	-0.744604	6.73858	0.565334	0.135497	2.99106	1.53945	0.376857	5.17199	1.0634	0.121975			6.88128	0.308759	1.35648	1.87745	0.778985								-0.111937	-0.830463	-0.22253	-4.6368	-1.4472	-2.34115
	6.90094	1.11505	0.481938	1.04179	1.16272							-0.185501	-4.54058	0.0606786	0.916589	-0.214942	5.84226	-0.405174	-0.16312	-0.705234	6.78475	0.563975	0.175519	2.96914	1.52335	0.386661	5.15709	1.04708	0.134729			6.90094	0.313084	1.35505	1.86967	0.775068								-0.104211	-0.790379	-0.22794	-4.61994	-1.41052	-2.38
	6.9206	1.10288	0.472366	1.07255	1.16478							-0.185845	-4.54032	0.0904712	0.964258	-0.240038	5.82644	-0.421875	-0.0749856	-0.664756	6.8284	0.551514	0.216993	2.94846	1.50779	0.400925	5.13969	1.03185	0.140001			6.9206	0.319162	1.35377	1.86145	0.77111								-0.0960494	-0.750887	-0.238035	-4.60208	-1.37134	-2.4196
	6.94026	1.09281	0.464525	1.10138	1.16654							-0.182483	-4.54493	0.116773	1.01854	-0.254259	5.80889	-0.438562	0.0143643	-0.623229	6.86845	0.528638	0.258628	2.92897	1.49361	0.419313	5.11951	1.01815	0.13767			6.94026	0.327087	1.35286	1.85287	0.767067								-0.0879653	-0.712342	-0.251961	-4.58351	-1.32998	-2.45952
	6.95992	1.08503	0.458786	1.12802	1.16795							-0.175201	-4.55449	0.139502	1.07914	-0.25868	5.79104	-0.455026	0.104222	-0.580781	6.90412	0.496223	0.299336	2.91072	1.48144	0.441432	5.09671	1.00637	0.127819			6.95992	0.336885	1.35253	1.84408	0.762967								-0.0805404	-0.67502	-0.268791	-4.5644	-1.28681	-2.49912
	6.97958	1.0797	0.455452	1.15224	1.16895							-0.163844	-4.56889	0.158464	1.14572	-0.254681	5.77422	-0.471073	0.193961	-0.537604	6.93464	0.455258	0.338236	2.89381	1.47154	0.466911	5.07135	0.996605	0.110846			6.97958	0.348498	1.35299	1.83518	0.758824								-0.0743363	-0.639227	-0.287611	-4.54449	-1.24217	-2.53762
	6.99924	1.07701	0.454738	1.17389	1.16947							-0.148324	-4.5879	0.173543	1.21793	-0.244053	5.75939	-0.486474	0.283243	-0.493952	6.95928	0.406743	0.374498	2.87831	1.46386	0.495489	5.04349	0.988836	0.0872965			6.99924	0.361762	1.35437	1.82621	0.75465								-0.0698293	-0.605314	-0.307529	-4.52364	-1.19634	-2.57408
	7.01891	1.07709	0.456728	1.19285	1.16944							-0.128631	-4.61129	0.184727	1.29541	-0.228835	5.74724	-0.501008	0.371886	-0.45011	6.97738	0.351646	0.407312	2.8644	1.45818	0.526698	5.01353	0.982985	0.0578922			7.01891	0.376438	1.35678	1.81728	0.750522								-0.0674227	-0.573689	-0.327665	-4.50209	-1.14958	-2.60736
	7.03857	1.08008	0.46138	1.209	1.16879							-0.104804	-4.63869	0.191996	1.37774	-0.21098	5.7383	-0.514499	0.459663	-0.40643	6.98831	0.290966	0.435979	2.85225	1.45427	0.560059	4.98196	0.978852	0.0233838			7.03857	0.392261	1.3603	1.80846	0.746532								-0.0674478	-0.544663	-0.347181	-4.48023	-1.10216	-2.63629
	7.05823	1.0861	0.468523	1.22233	1.16749							-0.0768894	-4.6696	0.19539	1.46436	-0.192183	5.73283	-0.526662	0.546519	-0.363267	6.99177	0.225698	0.459909	2.84198	1.45184	0.5951	4.94889	0.97604	-0.015408			7.05823	0.408984	1.36495	1.79974	0.742716								-0.0700339	-0.518462	-0.365302	-4.45838	-1.05432	-2.65962
	7.07789	1.09518	0.477901	1.233	1.16557							-0.0449511	-4.70362	0.19504	1.55468	-0.173844	5.73089	-0.537157	0.632541	-0.320953	6.98804	0.15681	0.478701	2.83351	1.45057	0.631363	4.91418	0.974164	-0.0577109			7.07789	0.426367	1.37069	1.79101	0.739069								-0.0750964	-0.49518	-0.381349	-4.43667	-1.00624	-2.67618
	7.09755	1.10741	0.489178	1.24116	1.16309							-0.00900994	-4.74041	0.19114	1.64823	-0.157053	5.73246	-0.545838	0.717781	-0.279844	6.97751	0.0852172	0.492137	2.82673	1.45014	0.668408	4.87782	0.972873	-0.102668			7.09755	0.444227	1.37752	1.78222	0.735582								-0.0824731	-0.474798	-0.394949	-4.41514	-0.957945	-2.6849
	7.11721	1.12295	0.501962	1.24704	1.16014							0.0308913	-4.77947	0.183876	1.74444	-0.142612	5.7371	-0.552489	0.802349	-0.240303	6.9607	0.0117752	0.500193	2.82157	1.45021	0.705791	4.83978	0.971804	-0.149409			7.11721	0.462371	1.38532	1.77329	0.732242								-0.0920237	-0.457245	-0.40591	-4.39385	-0.90935	-2.68492
	7.13687	1.14193	0.515867	1.25089	1.1568							0.0745742	-4.82023	0.173525	1.8426	-0.130909	5.74416	-0.556778	0.886369	-0.2027	6.93831	-0.0628247	0.502972	2.81785	1.45047	0.742913	4.80005	0.97065	-0.197085			7.13687	0.48062	1.39394	1.76414	0.729026								-0.103597	-0.4423	-0.414206	-4.37289	-0.860384	-2.67559
	7.15653	1.16447	0.530548	1.25298	1.15318							0.121805	-4.86216	0.160431	1.942	-0.121898	5.75305	-0.558428	0.969846	-0.167382	6.91117	-0.138008	0.500664	2.81535	1.45058	0.779153	4.75872	0.969115	-0.24491			7.15653	0.498872	1.40323	1.75467	0.725922								-0.117004	-0.42954	-0.419995	-4.35237	-0.811023	-2.65656
	7.17619	1.19064	0.545733	1.25356	1.14941							0.17232	-4.9047	0.144877	2.04196	-0.115244	5.7633	-0.557061	1.05284	-0.134677	6.88018	-0.213442	0.49354	2.81386	1.45016	0.814054	4.71606	0.96691	-0.29216			7.17619	0.517085	1.41305	1.74481	0.722927								-0.131909	-0.418501	-0.423545	-4.33238	-0.761381	-2.62771
	7.19585	1.22048	0.561237	1.25294	1.14562							0.225872	-4.94741	0.127122	2.14171	-0.110301	5.7742	-0.552243	1.13569	-0.104986	6.84624	-0.289034	0.482003	2.81312	1.44889	0.847273	4.67223	0.963962	-0.33819			7.19585	0.535199	1.42321	1.73455	0.720005								-0.14794	-0.408665	-0.425189	-4.31289	-0.711581	-2.5892
	7.21551	1.25395	0.576948	1.25141	1.14193							0.282237	-4.98998	0.107541	2.24042	-0.106087	5.78499	-0.543608	1.21878	-0.0786358	6.8102	-0.364799	0.466524	2.81288	1.4466	0.87855	4.62701	0.96034	-0.382393			7.21551	0.553186	1.43355	1.72383	0.717053								-0.164709	-0.399419	-0.425422	-4.29385	-0.66175	-2.54151
	7.23517	1.29105	0.59285	1.24925	1.13847							0.341187	-5.0322	0.0865849	2.33731	-0.101386	5.79498	-0.530672	1.30217	-0.0558358	6.77289	-0.440646	0.447578	2.81286	1.44341	0.907672	4.57983	0.956181	-0.42414			7.23517	0.57108	1.4439	1.71264	0.713904								-0.181738	-0.390064	-0.424863	-4.27518	-0.612048	-2.48545
	7.25484	1.33173	0.608995	1.24679	1.13534							0.402461	-5.07381	0.0646156	2.43167	-0.0950046	5.80351	-0.513036	1.38585	-0.0367616	6.73525	-0.516261	0.425683	2.8129	1.43956	0.934264	4.53031	0.951594	-0.462952			7.25484	0.588906	1.45409	1.70095	0.710443								-0.198556	-0.379996	-0.424053	-4.25684	-0.562767	-2.42206
	7.2745	1.37596	0.625461	1.24441	1.13267							0.465788	-5.11461	0.0418925	2.52286	-0.0859871	5.80982	-0.490364	1.46985	-0.0216125	6.69835	-0.591155	0.401396	2.81285	1.43537	0.957973	4.4784	0.946659	-0.498566			7.2745	0.606628	1.46397	1.68878	0.706613								-0.214669	-0.368642	-0.423465	-4.23871	-0.51437	-2.35249
	7.29416	1.42366	0.642406	1.24243	1.13057							0.530812	-5.15435	0.018702	2.61033	-0.07358	5.81308	-0.462416	1.55424	-0.0105838	6.66298	-0.664807	0.375178	2.81249	1.43125	0.978551	4.42417	0.941529	-0.530912			7.29416	0.624166	1.47335	1.67618	0.702383								-0.229614	-0.355567	-0.423526	-4.22069	-0.467292	-2.27799
	7.31382	1.47468	0.660038	1.24105	1.12907							0.597025	-5.19274	-0.00469237	2.69355	-0.0572519	5.81236	-0.429017	1.63895	-0.00385065	6.62958	-0.736764	0.347398	2.81147	1.4276	0.995829	4.36779	0.936455	-0.560023			7.31382	0.641374	1.48206	1.66319	0.697737								-0.243081	-0.340416	-0.424595	-4.2026	-0.421988	-2.19987
	7.33348	1.52877	0.678552	1.24044	1.12818							0.663893	-5.22955	-0.0281298	2.77205	-0.0367645	5.8068	-0.390115	1.72398	-0.00153385	6.59849	-0.806498	0.318327	2.80941	1.42485	1.0098	4.30972	0.931736	-0.586201			7.33348	0.658048	1.48992	1.64989	0.692709								-0.254847	-0.322855	-0.426952	-4.18417	-0.379085	-2.11946
	7.35314	1.58564	0.698128	1.24073	1.12792							0.730901	-5.26464	-0.0514815	2.84551	-0.0122392	5.79548	-0.345793	1.80915	-0.0036855	6.56995	-0.873295	0.288077	2.80603	1.42352	1.02042	4.25053	0.927735	-0.609922			7.35314	0.673922	1.49681	1.63639	0.687377								-0.264655	-0.302651	-0.430824	-4.16519	-0.339329	-2.03807
	7.3728	1.64498	0.718956	1.24201	1.12817							0.797547	-5.29785	-0.0746792	2.9137	0.0160876	5.77738	-0.296138	1.8941	-0.0102653	6.5438	-0.936098	0.256689	2.80117	1.42414	1.02765	4.19098	0.924849	-0.631749			7.3728	0.688697	1.50257	1.62284	0.681858								-0.272303	-0.279669	-0.436428	-4.14537	-0.303448	-1.95669
	7.39246	1.70643	0.741175	1.24435	1.1288							0.863325	-5.32907	-0.0977794	2.97633	0.0478956	5.75154	-0.241286	1.97853	-0.0211468	6.51959	-0.993736	0.224129	2.79479	1.42723	1.03135	4.1319	0.923423	-0.652273			7.39246	0.70204	1.50707	1.6094	0.676294								-0.277687	-0.25384	-0.443796	-4.12437	-0.272076	-1.87617
	7.41212	1.76952	0.764808	1.24773	1.12963							0.927704	-5.35828	-0.12073	3.03336	0.0826363	5.71701	-0.181541	2.06222	-0.0361292	6.4967	-1.0451	0.190206	2.78698	1.43325	1.0314	4.07407	0.923813	-0.67205			7.41212	0.713618	1.51022	1.59624	0.670831								-0.280734	-0.225255	-0.452758	-4.10201	-0.24574	-1.79739
	7.43178	1.83375	0.789832	1.25214	1.13052							0.990163	-5.38553	-0.143591	3.08489	0.119591	5.67281	-0.117175	2.14491	-0.0549491	6.4747	-1.08916	0.154547	2.77803	1.4425	1.02782	4.01796	0.926315	-0.691442			7.43178	0.723054	1.51195	1.58353	0.665568								-0.281445	-0.194105	-0.462957	-4.07804	-0.224826	-1.72099
	7.45144	1.89857	0.816149	1.25759	1.13135							1.0502	-5.41081	-0.166454	3.13104	0.157939	5.61817	-0.0484924	2.22618	-0.0773367	6.45327	-1.12482	0.116745	2.76824	1.45503	1.02073	3.96393	0.93107	-0.710741			7.45144	0.730015	1.5122	1.57138	0.660596								-0.279817	-0.16062	-0.47396	-4.05187	-0.209593	-1.64745
	7.4711	1.96347	0.843542	1.26407	1.13201							1.10734	-5.43406	-0.189325	3.17206	0.196883	5.55255	0.0240742	2.30573	-0.102983	6.43212	-1.15096	0.0764117	2.75787	1.47073	1.01023	3.91275	0.938043	-0.73026			7.4711	0.73424	1.51094	1.55989	0.656066								-0.275767	-0.125165	-0.485559	-4.02292	-0.200137	-1.57702
	7.49076	2.02794	0.871716	1.27155	1.13238							1.16111	-5.45523	-0.21225	3.20827	0.235703	5.4755	0.100042	2.38343	-0.131509	6.41086	-1.16675	0.0332433	2.74729	1.48941	0.996583	3.8654	0.947199	-0.750254			7.49076	0.735516	1.50816	1.54927	0.652152								-0.269341	-0.0881337	-0.497698	-3.99083	-0.196363	-1.50976
	7.51043	2.09146	0.900305	1.28008	1.13238							1.21107	-5.47403	-0.235272	3.24007	0.273581	5.38665	0.179046	2.45916	-0.162388	6.38921	-1.17148	-0.0130503	2.73683	1.51085	0.980051	3.82272	0.958324	-0.770916			7.51043	0.733676	1.50384	1.53964	0.649006								-0.260659	-0.0498101	-0.5103	-3.95522	-0.198026	-1.44555
	7.53009	2.15356	0.928869	1.28967	1.13197							1.25681	-5.4903	-0.258514	3.26788	0.309945	5.28598	0.260734	2.53265	-0.195043	6.36706	-1.16456	-0.0628029	2.72694	1.53478	0.960944	3.78526	0.971111	-0.79243			7.53009	0.728632	1.49801	1.5311	0.646754								-0.249865	-0.0104271	-0.523167	-3.91587	-0.204624	-1.38418
	7.54975	2.21382	0.95693	1.30024	1.13112							1.29805	-5.50389	-0.282078	3.29206	0.344458	5.17374	0.344716	2.60347	-0.228909	6.34432	-1.1459	-0.116283	2.71802	1.56081	0.939689	3.75334	0.98523	-0.814998			7.54975	0.72039	1.49072	1.52368	0.645487								-0.237133	0.0298167	-0.536159	-3.87267	-0.215511	-1.3254
	7.56941	2.27179	0.984013	1.31166	1.12985							1.33462	-5.51478	-0.305957	3.31297	0.37686	5.05037	0.430682	2.67127	-0.263438	6.32088	-1.11592	-0.173481	2.71042	1.58858	0.916827	3.72714	1.00039	-0.838781			7.56941	0.709012	1.48206	1.51743	0.645262								-0.222634	0.0708175	-0.549213	-3.82551	-0.230033	-1.26903
	7.58907	2.32705	1.00968	1.32392	1.12822							1.36638	-5.52315	-0.330062	3.33091	0.40691	4.91654	0.518276	2.73603	-0.29806	6.29673	-1.07533	-0.234118	2.70442	1.61768	0.893016	3.70667	1.01626	-0.863754			7.58907	0.694589	1.47218	1.51238	0.646084								-0.206639	0.112466	-0.562374	-3.77428	-0.247544	-1.21483
	7.60873	2.37918	1.0335	1.33701	1.12635							1.39333	-5.52921	-0.35427	3.34627	0.434456	4.77324	0.606959	2.79787	-0.33222	6.27214	-1.02485	-0.297855	2.70024	1.64732	0.868931	3.69172	1.03246	-0.889845			7.60873	0.677302	1.46124	1.50847	0.647911								-0.189515	0.154735	-0.575758	-3.71889	-0.267305	-1.16272
	7.62839	2.42784	1.05508	1.3509	1.12432							1.41553	-5.53294	-0.378492	3.35939	0.459323	4.62171	0.696061	2.85686	-0.365465	6.2473	-0.96522	-0.364157	2.69795	1.67669	0.845306	3.68193	1.04852	-0.917083			7.62839	0.65742	1.44941	1.50555	0.650683								-0.171612	0.197666	-0.589528	-3.65926	-0.288655	-1.11266
	7.64805	2.47266	1.07405	1.36553	1.12222							1.4331	-5.5343	-0.402595	3.37055	0.481436	4.46341	0.784893	2.91292	-0.39739	6.22239	-0.897318	-0.432302	2.69754	1.7051	0.823008	3.67685	1.06402	-0.945597			7.64805	0.635266	1.43686	1.50349	0.654322								-0.153245	0.24135	-0.603877	-3.5956	-0.311025	-1.06465
	7.66771	2.51329	1.09009	1.38086	1.12009							1.44628	-5.53331	-0.426403	3.37994	0.500925	4.2998	0.872974	2.96591	-0.427674	6.19758	-0.822169	-0.501439	2.69902	1.73198	0.802955	3.676	1.07856	-0.975572			7.66771	0.611205	1.42376	1.50216	0.658746								-0.134713	0.285845	-0.619017	-3.52822	-0.333859	-1.01871
	7.68737	2.54943	1.1029	1.3968	1.11798							1.45539	-5.53019	-0.449618	3.38772	0.518078	4.13224	0.959909	3.01554	-0.456036	6.17295	-0.740874	-0.570663	2.70225	1.7569	0.786072	3.679	1.09202	-1.00725			7.68737	0.585603	1.41027	1.5015	0.663875								-0.116306	0.331165	-0.635177	-3.45722	-0.356707	-0.97498
	7.70703	2.58078	1.11229	1.41325	1.1159							1.46075	-5.52526	-0.471809	3.39415	0.533408	3.96231	1.04529	3.0616	-0.482287	6.14857	-0.654604	-0.639085	2.70693	1.77969	0.773294	3.68537	1.10453	-1.04085			7.70703	0.558924	1.39661	1.50149	0.669605								-0.0983121	0.377244	-0.652558	-3.38272	-0.379225	-0.933689
	7.72669	2.60713	1.11813	1.43014	1.11385							1.46266	-5.51888	-0.492564	3.39933	0.547616	3.79186	1.12881	3.10394	-0.506332	6.12456	-0.564422	-0.705693	2.7127	1.80025	0.765768	3.69387	1.11606	-1.07662			7.72669	0.531671	1.38296	1.502	0.675754								-0.0810276	0.423943	-0.671304	-3.30495	-0.401194	-0.894966
	7.74636	2.62832	1.12033	1.44747	1.11181							1.46144	-5.51134	-0.511479	3.40326	0.561394	3.62282	1.21014	3.14239	-0.528118	6.10104	-0.471101	-0.769551	2.71929	1.81852	0.764742	3.70346	1.12643	-1.1148			7.74636	0.504347	1.36953	1.50294	0.682168								-0.0646768	0.471178	-0.691573	-3.22417	-0.422588	-0.858826
	7.76602	2.64421	1.11888	1.46519	1.10975							1.45734	-5.50286	-0.528206	3.40596	0.57547	3.45699	1.28894	3.17681	-0.547674	6.0782	-0.375434	-0.829716	2.72646	1.83452	0.770875	3.71326	1.13559	-1.15557			7.76602	0.477449	1.35646	1.50419	0.688743								-0.0493244	0.51893	-0.713618	-3.14085	-0.443591	-0.825304
	7.78568	2.65465	1.1138	1.48325	1.10762							1.4507	-5.49357	-0.54246	3.40746	0.590511	3.29611	1.36484	3.20708	-0.565056	6.0561	-0.278179	-0.885286	2.73381	1.84837	0.784527	3.72283	1.14344	-1.19907			7.78568	0.451459	1.34386	1.50565	0.695423								-0.0350977	0.567067	-0.737516	-3.05551	-0.464444	-0.794319
	7.80534	2.65944	1.1052	1.50158	1.1053							1.44181	-5.48377	-0.55408	3.40778	0.607189	3.14196	1.43755	3.23311	-0.580374	6.0345	-0.179855	-0.935453	2.74071	1.86029	0.805957	3.73179	1.14981	-1.24528			7.80534	0.426815	1.33189	1.50721	0.702156								-0.0221488	0.615328	-0.763316	-2.96865	-0.485429	-0.765567
	7.825	2.65849	1.09319	1.52012	1.1027							1.43091	-5.47394	-0.562878	3.40692	0.62633	2.99627	1.50696	3.25487	-0.593762	6.01322	-0.0808299	-0.979718	2.74665	1.87047	0.835293	3.73984	1.15442	-1.29399			7.825	0.403936	1.32069	1.50878	0.708883								-0.0106241	0.663403	-0.79112	-2.88081	-0.506852	-0.738589
	7.84466	2.65173	1.07796	1.53884	1.09974							1.41819	-5.46453	-0.56865	3.40507	0.6486	2.86044	1.57305	3.2724	-0.605339	5.9921	0.0185834	-1.01779	2.75121	1.87914	0.872608	3.74682	1.15704	-1.34477			7.84466	0.383186	1.31037	1.51034	0.71556								-0.000656955	0.710856	-0.820807	-2.79262	-0.529068	-0.712865
	7.86432	2.63918	1.05974	1.55767	1.09637							1.40394	-5.45579	-0.571249	3.40236	0.674439	2.73554	1.63592	3.28547	-0.61522	5.97112	0.118283	-1.04952	2.75388	1.88668	0.917764	3.7527	1.1575	-1.39703			7.86432	0.364872	1.301	1.51191	0.722141								0.0076014	0.75709	-0.852135	-2.70461	-0.552428	-0.687791
	7.88398	2.62093	1.03876	1.5766	1.09253							1.38845	-5.4479	-0.570692	3.39884	0.704213	2.62243	1.69569	3.29399	-0.62353	5.95017	0.218268	-1.07502	2.75412	1.89346	0.970385	3.75751	1.15571	-1.45017			7.88398	0.349224	1.29263	1.5135	0.728592								0.0139254	0.801524	-0.884853	-2.61731	-0.577195	-0.662644
	7.90364	2.59713	1.01531	1.59552	1.08819							1.37197	-5.44099	-0.567186	3.39459	0.738196	2.52172	1.75267	3.29796	-0.630502	5.92907	0.318442	-1.0945	2.75151	1.89997	1.02991	3.76146	1.15169	-1.5034			7.90364	0.336383	1.28526	1.51519	0.734888								0.0180917	0.843617	-0.91873	-2.53132	-0.603573	-0.636654
	7.9233	2.56804	0.989676	1.61441	1.08343							1.35469	-5.43517	-0.560964	3.38967	0.776507	2.43384	1.80722	3.29748	-0.636412	5.90795	0.418661	-1.10844	2.74573	1.90665	1.09563	3.76495	1.14552	-1.55587			7.9233	0.326429	1.27891	1.5171	0.741012								0.0199106	0.882907	-0.953393	-2.44722	-0.631842	-0.609118
	7.94296	2.53398	0.962169	1.63323	1.07833							1.33679	-5.4305	-0.552323	3.38413	0.819152	2.35894	1.85961	3.29305	-0.641504	5.88701	0.518675	-1.11747	2.73661	1.91364	1.16667	3.76833	1.13729	-1.60657			7.94296	0.319367	1.27356	1.51933	0.746923								0.01926	0.919002	-0.988458	-2.36533	-0.662215	-0.57943
	7.96262	2.49531	0.933106	1.65194	1.07305							1.31846	-5.4271	-0.541606	3.37801	0.865874	2.29692	1.91013	3.28544	-0.646001	5.8664	0.618122	-1.12246	2.72406	1.92101	1.24206	3.77174	1.12711	-1.65456			7.96262	0.315092	1.2692	1.52191	0.75256								0.0160899	0.951597	-1.02358	-2.28572	-0.694788	-0.547064
	7.98228	2.45235	0.902818	1.67052	1.06778							1.29983	-5.42511	-0.529124	3.37131	0.916205	2.2474	1.95905	3.27559	-0.650176	5.84644	0.716544	-1.12433	2.70809	1.92885	1.32078	3.77568	1.11538	-1.69897			7.98228	0.313419	1.26581	1.52497	0.757888								0.0104081	0.98034	-1.05842	-2.20869	-0.729531	-0.511648
	8.00195	2.40551	0.871637	1.68893	1.06273							1.28111	-5.42469	-0.515274	3.364	0.969867	2.20985	2.00663	3.2643	-0.654377	5.82763	0.813463	-1.12405	2.68881	1.93719	1.40182	3.78142	1.10247	-1.73895			8.00195	0.314144	1.26336	1.52879	0.762949								0.00225136	1.00499	-1.09261	-2.13444	-0.766313	-0.473065
	8.02161	2.35526	0.839913	1.70712	1.05811							1.26247	-5.42587	-0.500438	3.35585	1.02667	2.18384	2.05308	3.25221	-0.658981	5.8105	0.90839	-1.12246	2.6663	1.94597	1.48427	3.78959	1.08868	-1.77388			8.02161	0.317086	1.26182	1.53349	0.767731								-0.00831737	1.02547	-1.12582	-2.06299	-0.804989	-0.431481
	8.04127	2.30206	0.807979	1.72502	1.05412							1.24408	-5.42875	-0.484895	3.34665	1.08631	2.16899	2.09861	3.23993	-0.664372	5.79574	1.00055	-1.12032	2.64064	1.9549	1.567	3.8006	1.0745	-1.80323			8.04127	0.322065	1.26117	1.53907	0.772193								-0.0211715	1.0418	-1.15774	-1.99424	-0.845418	-0.387275
	8.06093	2.2464	0.776147	1.74253	1.05099							1.2261	-5.43342	-0.46884	3.33627	1.14851	2.16484	2.14328	3.22814	-0.670899	5.78402	1.08894	-1.11829	2.61195	1.96368	1.64885	3.81482	1.06056	-1.82668			8.06093	0.32891	1.26138	1.54553	0.776304								-0.0361308	1.05414	-1.18819	-1.92793	-0.887298	-0.340985
	8.08059	2.18884	0.744695	1.75951	1.04885							1.20866	-5.4397	-0.452419	3.32464	1.21307	2.17092	2.18705	3.21753	-0.678924	5.7757	1.17256	-1.11686	2.5805	1.97216	1.72883	3.83249	1.04732	-1.84393			8.08059	0.33753	1.2624	1.55289	0.780028								-0.0529802	1.06269	-1.21712	-1.86381	-0.930237	-0.293244
	8.10025	2.12991	0.713898	1.77582	1.04781							1.19181	-5.4473	-0.435594	3.31156	1.27976	2.18691	2.23	3.20863	-0.688793	5.77109	1.25041	-1.11643	2.54664	1.98029	1.80607	3.85375	1.03523	-1.85477			8.10025	0.34786	1.26417	1.5612	0.783326								-0.0715541	1.06773	-1.24427	-1.80165	-0.973891	-0.24483
	8.11991	2.07004	0.683989	1.79133	1.04797							1.1756	-5.45595	-0.418226	3.29684	1.3482	2.21289	2.27216	3.20187	-0.700824	5.7706	1.32149	-1.11733	2.51076	1.98803	1.87976	3.8786	1.02459	-1.85903			8.11991	0.359894	1.26663	1.57045	0.786152								-0.0916334	1.06962	-1.26947	-1.74128	-1.01782	-0.196582
	8.13957	2.00958	0.655175	1.80589	1.0494							1.16008	-5.46551	-0.400235	3.28031	1.41804	2.24924	2.31333	3.19778	-0.715315	5.77442	1.38479	-1.1197	2.47331	1.9954	1.9495	3.907	1.0156	-1.85658			8.13957	0.373654	1.26978	1.5807	0.788471								-0.112902	1.06881	-1.29262	-1.68246	-1.06157	-0.149472
	8.15923	1.94889	0.627663	1.81932	1.05208							1.14518	-5.47584	-0.381545	3.26189	1.48895	2.29635	2.35319	3.19712	-0.732531	5.78237	1.43931	-1.12354	2.43458	2.00254	2.01516	3.93883	1.00838	-1.84728			8.15923	0.389165	1.27362	1.59204	0.790241								-0.134906	1.06578	-1.3136	-1.62497	-1.10477	-0.104593
	8.17889	1.88822	0.601631	1.83151	1.05596							1.1309	-5.48677	-0.362075	3.24147	1.56055	2.35464	2.39137	3.20058	-0.752649	5.79413	1.48431	-1.12868	2.39495	2.00978	2.07671	3.97325	1.00299	-1.83094			8.17889	0.406453	1.27815	1.60446	0.791352								-0.157152	1.06101	-1.3323	-1.56855	-1.14694	-0.0630571
	8.19855	1.82785	0.577218	1.84231	1.06094							1.11719	-5.4981	-0.341718	3.21907	1.63237	2.42451	2.42741	3.20842	-0.775704	5.80928	1.51933	-1.13491	2.35492	2.01751	2.13421	4.00938	0.999255	-1.80756			8.19855	0.425553	1.28339	1.61795	0.791731								-0.179132	1.05495	-1.34866	-1.51311	-1.1877	-0.0259519
	8.21821	1.76797	0.554527	1.85158	1.0669							1.10403	-5.50962	-0.320385	3.19468	1.70365	2.50631	2.4609	3.22078	-0.801616	5.82736	1.54409	-1.14202	2.31493	2.02606	2.1878	4.04671	0.996827	-1.77734			8.21821	0.446442	1.28934	1.6325	0.79138								-0.200394	1.04792	-1.36257	-1.45872	-1.22672	0.0057252
	8.23788	1.70878	0.533629	1.85923	1.07371							1.09146	-5.5211	-0.298008	3.16823	1.77333	2.6003	2.49129	3.23775	-0.83027	5.84778	1.55852	-1.14969	2.27528	2.03566	2.23766	4.08521	0.995313	-1.74054			8.23788	0.469036	1.29598	1.6481	0.790352								-0.220636	1.04012	-1.37389	-1.40548	-1.26369	0.031236
	8.25754	1.65039	0.514552	1.86517	1.08121							1.07956	-5.53229	-0.274512	3.13982	1.84032	2.70657	2.51806	3.25929	-0.861473	5.86986	1.56286	-1.15758	2.23617	2.04659	2.284	4.12482	0.994354	-1.69757			8.25754	0.493244	1.3033	1.66473	0.78872								-0.239594	1.03171	-1.38245	-1.35334	-1.29825	0.0500598
	8.2772	1.59286	0.497281	1.86931	1.0892							1.06843	-5.54293	-0.249896	3.1096	1.90352	2.82489	2.54077	3.28532	-0.894987	5.89257	1.55762	-1.16542	2.19767	2.05924	2.32724	4.16551	0.99372	-1.649			8.2772	0.518934	1.3113	1.6824	0.786589								-0.257006	1.02283	-1.38804	-1.30201	-1.32997	0.0618194
	8.29686	1.53618	0.481753	1.87162	1.09749							1.05828	-5.55273	-0.224308	3.07775	1.96176	2.95478	2.55906	3.31572	-0.930501	5.91486	1.5435	-1.17289	2.15987	2.07404	2.36792	4.20728	0.993225	-1.59555			8.29686	0.545921	1.31993	1.70113	0.784095								-0.272633	1.01365	-1.39042	-1.25125	-1.35855	0.0662327
	8.31652	1.48039	0.467838	1.87217	1.10587							1.04941	-5.56138	-0.197959	3.04457	2.01403	3.09538	2.57266	3.35066	-0.967608	5.93551	1.52147	-1.17969	2.12291	2.09137	2.40647	4.2503	0.992657	-1.53798			8.31652	0.574009	1.32915	1.72096	0.781396								-0.286348	1.00432	-1.38939	-1.20086	-1.38378	0.0633827
	8.33618	1.42552	0.455382	1.87101	1.11413							1.04215	-5.56853	-0.171026	3.01032	2.05945	3.24547	2.5814	3.39016	-1.00582	5.95315	1.49274	-1.18556	2.08693	2.11155	2.443	4.29487	0.991787	-1.47691			8.33618	0.602973	1.33889	1.74187	0.778637								-0.298089	0.994862	-1.38482	-1.15067	-1.40535	0.0536667
	8.35584	1.37154	0.444216	1.86827	1.12204							1.0368	-5.57385	-0.143687	2.9752	2.09746	3.40352	2.58516	3.43409	-1.04455	5.96657	1.45867	-1.19034	2.05221	2.13487	2.47753	4.34104	0.99043	-1.41295			8.35584	0.632575	1.34904	1.76386	0.775937								-0.307912	0.985344	-1.37661	-1.10044	-1.42299	0.0376995
	8.3755	1.3184	0.434153	1.86404	1.12944							1.03366	-5.5771	-0.116159	2.93949	2.1277	3.56772	2.58384	3.48222	-1.08321	5.97475	1.42066	-1.19401	2.01894	2.16162	2.50999	4.38893	0.988563	-1.34669			8.3755	0.662552	1.35952	1.78689	0.773399								-0.316027	0.975842	-1.36468	-1.05022	-1.43648	0.0161893
	8.39516	1.26608	0.425026	1.85843	1.13621							1.03306	-5.57819	-0.0887503	2.90362	2.15007	3.73585	2.57738	3.53428	-1.12131	5.97693	1.38	-1.19669	1.98727	2.19192	2.54023	4.4385	0.986272	-1.27866			8.39516	0.692608	1.3702	1.81092	0.771101								-0.322631	0.96645	-1.34887	-1.00004	-1.44561	-0.0100008
	8.41482	1.21465	0.416713	1.85159	1.14225							1.0354	-5.57691	-0.0618483	2.86792	2.16463	3.90549	2.56581	3.59	-1.15841	5.97264	1.33808	-1.19856	1.95733	2.22586	2.56803	4.49029	0.983528	-1.20943			8.41482	0.722445	1.38094	1.83594	0.769182								-0.327937	0.957305	-1.32924	-0.94966	-1.45016	-0.0397181
	8.43448	1.16427	0.409123	1.84373	1.14754							1.04099	-5.57297	-0.0357342	2.83268	2.17174	4.07418	2.54923	3.64921	-1.19406	5.96161	1.29613	-1.19975	1.92914	2.26349	2.59312	4.54489	0.980378	-1.13969			8.43448	0.751813	1.39153	1.86189	0.767801								-0.33205	0.948551	-1.30607	-0.898884	-1.44988	-0.0717493
	8.45414	1.11507	0.402208	1.83499	1.15204							1.05008	-5.56618	-0.0108226	2.79822	2.17209	4.23931	2.52775	3.7119	-1.22792	5.94366	1.25504	-1.20049	1.90266	2.30475	2.61525	4.60288	0.976961	-1.06995			8.45414	0.78045	1.40179	1.88876	0.767091								-0.335094	0.940321	-1.27981	-0.847642	-1.44455	-0.10487
	8.4738	1.06724	0.395971	1.82552	1.1558							1.06289	-5.55644	0.0125342	2.76477	2.16655	4.39819	2.5016	3.77814	-1.25966	5.91885	1.21536	-1.20113	1.87796	2.34953	2.6342	4.66441	0.973635	-1.00058			8.4738	0.808082	1.41148	1.91653	0.767105								-0.337316	0.932884	-1.251	-0.79597	-1.43397	-0.137828
	8.49347	1.02098	0.390451	1.81546	1.15898							1.07942	-5.54364	0.0341061	2.73259	2.15612	4.54817	2.4709	3.84789	-1.28912	5.88792	1.17739	-1.20221	1.85506	2.39774	2.64988	4.72923	0.970831	-0.931903			8.49347	0.83446	1.42035	1.94514	0.767842								-0.338849	0.926627	-1.22015	-0.743939	-1.41808	-0.169429
	8.51313	0.976518	0.385689	1.80494	1.16175							1.09958	-5.52779	0.0536154	2.7019	2.14199	4.68666	2.43588	3.92108	-1.31627	5.85176	1.14133	-1.20415	1.83397	2.4494	2.66222	4.79695	0.969055	-0.864228			8.51313	0.859328	1.42818	1.97456	0.769281								-0.339693	0.921951	-1.18787	-0.691665	-1.39692	-0.198682
	8.53279	0.934081	0.381759	1.79398	1.16424							1.1232	-5.50896	0.0708999	2.67286	2.12538	4.81128	2.39686	3.99745	-1.34112	5.811	1.10704	-1.20734	1.81453	2.50454	2.67105	4.86717	0.968874	-0.797741			8.53279	0.882442	1.43472	2.00474	0.771371								-0.339809	0.919274	-1.15493	-0.639353	-1.37079	-0.224731
	8.55245	0.893807	0.378813	1.78264	1.1666							1.14998	-5.48728	0.0858945	2.64576	2.10751	4.91987	2.35419	4.07668	-1.36372	5.76639	1.07428	-1.21197	1.7966	2.56321	2.67624	4.93943	0.970802	-0.732461			8.55245	0.903623	1.43976	2.03564	0.774039								-0.339113	0.918996	-1.12221	-0.587303	-1.34013	-0.246893
	8.57211	0.855906	0.377008	1.77104	1.16899							1.17964	-5.46277	0.0985234	2.62095	2.08957	5.01062	2.3083	4.15865	-1.38417	5.71894	1.04263	-1.21812	1.78004	2.62532	2.67791	5.0132	0.975185	-0.668389			8.57211	0.922757	1.4431	2.06721	0.777212								-0.337462	0.921298	-1.0906	-0.535828	-1.30549	-0.264627
	8.59177	0.820672	0.376439	1.75922	1.17158							1.2118	-5.43543	0.108712	2.59872	2.07267	5.08204	2.25956	4.24287	-1.40275	5.66972	1.0117	-1.22577	1.76465	2.69076	2.67634	5.08787	0.982258	-0.605693			8.59177	0.93975	1.44455	2.09936	0.780835								-0.334659	0.926338	-1.06104	-0.485338	-1.26744	-0.277627
	8.61143	0.788373	0.377184	1.74722	1.17447							1.24603	-5.40534	0.116409	2.57916	2.05777	5.13292	2.20845	4.3288	-1.41976	5.61956	0.981034	-1.23474	1.75009	2.75961	2.67207	5.16274	0.992158	-0.544446			8.61143	0.954492	1.44396	2.13204	0.784844								-0.330435	0.934331	-1.03433	-0.436246	-1.22665	-0.285831
	8.63109	0.759241	0.379314	1.73512	1.17774							1.28172	-5.37281	0.121687	2.56234	2.04598	5.16232	2.15549	4.41591	-1.43552	5.56923	0.950251	-1.24468	1.7362	2.83192	2.66578	5.23706	1.00493	-0.484497			8.63109	0.966872	1.44126	2.16523	0.789147								-0.324483	0.945484	-1.01117	-0.388958	-1.18394	-0.289302
	8.65075	0.733446	0.382857	1.72298	1.18146							1.31827	-5.33835	0.12459	2.54832	2.0384	5.16965	2.10131	4.50365	-1.45039	5.51951	0.919028	-1.25524	1.72286	2.90771	2.65814	5.31005	1.02048	-0.425731			8.65075	0.976814	1.43644	2.19892	0.793652								-0.316398	0.959872	-0.992112	-0.343804	-1.14014	-0.288331
	8.67041	0.711127	0.387819	1.7109	1.18568							1.3551	-5.30252	0.12528	2.53706	2.03603	5.15477	2.04658	4.59143	-1.46465	5.47117	0.886913	-1.26602	1.70999	2.98707	2.64991	5.38084	1.03856	-0.368101			8.67041	0.984287	1.42956	2.23304	0.798275								-0.305795	0.977508	-0.977593	-0.300936	-1.09616	-0.283293
	8.69007	0.692432	0.394184	1.69903	1.19042							1.39171	-5.26576	0.123967	2.52842	2.03966	5.11805	1.99197	4.67882	-1.47856	5.42492	0.853577	-1.27652	1.69752	3.0701	2.64194	5.44849	1.05862	-0.3115			8.69007	0.989341	1.42074	2.26753	0.802923								-0.292367	0.998396	-0.967923	-0.260516	-1.05296	-0.274621
	8.70973	0.677444	0.401906	1.68752	1.19566							1.42754	-5.22837	0.120741	2.52226	2.04985	5.06024	1.9382	4.76508	-1.49233	5.38142	0.818974	-1.28626	1.68548	3.15681	2.63514	5.51248	1.07985	-0.25576			8.70973	0.992045	1.41012	2.30233	0.807564								-0.275865	1.02242	-0.963308	-0.222716	-1.01144	-0.262715
	8.7294	0.666175	0.410925	1.6765	1.20138							1.46215	-5.19074	0.115532	2.5185	2.06702	4.98236	1.886	4.84952	-1.50613	5.34136	0.783135	-1.29491	1.67393	3.24714	2.63023	5.57258	1.10133	-0.200837			8.7294	0.992468	1.39791	2.3374	0.812209								-0.2561	1.04933	-0.963889	-0.18778	-0.972564	-0.247963
	8.74906	0.658559	0.421201	1.66611	1.20753							1.49512	-5.15332	0.108294	2.51707	2.09135	4.88571	1.83609	4.93152	-1.52005	5.30525	0.746088	-1.30221	1.66282	3.34099	2.62755	5.62831	1.12217	-0.146769			8.74906	0.990701	1.38437	2.37251	0.816843								-0.233085	1.07883	-0.969691	-0.156008	-0.937181	-0.230677
	8.76872	0.654491	0.432681	1.65653	1.21402							1.52617	-5.11662	0.0991074	2.51786	2.12264	4.77191	1.78921	5.01042	-1.53407	5.27344	0.708135	-1.30792	1.65191	3.43825	2.62748	5.67925	1.14139	-0.0936426			8.76872	0.986845	1.36982	2.40744	0.821479								-0.20702	1.11047	-0.980478	-0.127388	-0.906057	-0.211121
	8.78838	0.653881	0.445299	1.64798	1.22075							1.55506	-5.08109	0.088116	2.52077	2.16056	4.64289	1.74613	5.0856	-1.54809	5.24632	0.669712	-1.31179	1.64104	3.53871	2.63055	5.72512	1.15792	-0.0415829			8.78838	0.98105	1.35459	2.44196	0.826151								-0.178168	1.14376	-0.995843	-0.101822	-0.879818	-0.189655
	8.80804	0.656641	0.458946	1.64071	1.22766							1.58172	-5.04708	0.0754505	2.5256	2.20444	4.5006	1.70743	5.15674	-1.56197	5.22447	0.631176	-1.31357	1.63053	3.64195	2.63732	5.76576	1.17084	0.00922187			8.80804	0.973454	1.33901	2.47594	0.830888								-0.146893	1.17833	-1.0153	-0.0792057	-0.858887	-0.166668
	8.8277	0.662631	0.473516	1.63495	1.23466							1.60615	-5.01475	0.0612204	2.53219	2.25322	4.34702	1.67362	5.22341	-1.57554	5.2084	0.592785	-1.31299	1.62075	3.74741	2.64801	5.80121	1.17947	0.0584076			8.8277	0.964174	1.32337	2.50921	0.835737								-0.113687	1.21376	-1.03812	-0.0594093	-0.843528	-0.142494
	8.84736	0.671687	0.488896	1.6308	1.24162							1.62841	-4.98427	0.0455205	2.54036	2.30557	4.18412	1.64521	5.28476	-1.58863	5.19841	0.55479	-1.3097	1.61193	3.85452	2.66254	5.83168	1.18332	0.105587			8.84736	0.953286	1.30793	2.5416	0.840761								-0.0792046	1.24949	-1.06349	-0.0421401	-0.833776	-0.117368
	8.86702	0.683528	0.505	1.62839	1.24841							1.64854	-4.95584	0.0283498	2.54991	2.35992	4.01393	1.62266	5.34057	-1.60113	5.19433	0.517387	-1.30346	1.60435	3.96269	2.68061	5.85756	1.18212	0.150579			8.86702	0.940801	1.29294	2.57299	0.846013								-0.0442011	1.28509	-1.09055	-0.0270356	-0.829449	-0.0913919
	8.88668	0.697819	0.521762	1.62783	1.25495							1.66671	-4.92965	0.00969883	2.56068	2.41442	3.83857	1.60629	5.39078	-1.61292	5.19598	0.480755	-1.29391	1.59807	4.07136	2.70183	5.87932	1.17571	0.193291			8.88668	0.926739	1.27864	2.60326	0.851545								-0.00931239	1.32018	-1.11844	-0.0136666	-0.830199	-0.0646901
	8.90634	0.714251	0.539096	1.62924	1.26115							1.68308	-4.90588	-0.0103612	2.57251	2.46716	3.66019	1.5961	5.43544	-1.6239	5.20337	0.445033	-1.28064	1.59318	4.17985	2.72566	5.89716	1.164	0.233649			8.90634	0.911114	1.26519	2.63225	0.857362								0.0249427	1.35439	-1.14621	-0.00157189	-0.835524	-0.0373293
	8.926	0.732477	0.556898	1.6327	1.26699							1.69773	-4.88474	-0.03182	2.58524	2.51622	3.48078	1.59193	5.47471	-1.63396	5.21644	0.41036	-1.26326	1.58987	4.28728	2.75147	5.91148	1.14705	0.271644			8.926	0.8939	1.25273	2.6598	0.863461								0.0580899	1.38745	-1.17312	0.00972985	-0.844718	-0.0092857
	8.94566	0.752085	0.575034	1.63829	1.2724							1.71076	-4.86639	-0.0546992	2.59891	2.55962	3.30224	1.59352	5.50882	-1.64303	5.235	0.376863	-1.24143	1.58827	4.39269	2.77858	5.92294	1.12516	0.307251			8.94566	0.875072	1.24134	2.68581	0.869844								0.0895634	1.41921	-1.1985	0.0206606	-0.85692	0.019463
	8.96532	0.77263	0.593352	1.646	1.27737							1.72218	-4.85082	-0.0789349	2.61358	2.59551	3.12642	1.60054	5.53798	-1.65121	5.25877	0.344595	-1.21466	1.58853	4.49508	2.80621	5.93261	1.09876	0.340229			8.96532	0.854654	1.23102	2.71024	0.876557								0.118897	1.4495	-1.22169	0.0315095	-0.871115	0.0488425
	8.98499	0.793731	0.611687	1.65577	1.28187							1.73196	-4.83793	-0.104247	2.62919	2.62231	2.9551	1.61256	5.56246	-1.65867	5.28738	0.313411	-1.18253	1.59076	4.59354	2.83357	5.94148	1.06849	0.370216			8.98499	0.832729	1.22171	2.73301	0.883631								0.145842	1.47833	-1.24202	0.0425522	-0.886195	0.0787281
	9.00465	0.814998	0.629865	1.66748	1.28593							1.74002	-4.82769	-0.130355	2.64565	2.63861	2.78995	1.62906	5.58278	-1.66551	5.32031	0.28303	-1.1448	1.59504	4.68721	2.85982	5.94955	1.03508	0.396969			9.00465	0.809363	1.21335	2.75394	0.890946								0.170317	1.50577	-1.25878	0.0539341	-0.901073	0.108919
	9.02431	0.836022	0.647699	1.68101	1.28959							1.74626	-4.81999	-0.157053	2.66294	2.6433	2.63247	1.64959	5.59948	-1.67185	5.35713	0.253049	-1.10134	1.60147	4.77536	2.88416	5.957	0.999419	0.420357			9.02431	0.784654	1.20583	2.77296	0.898381								0.192391	1.53191	-1.27131	0.0657125	-0.914574	0.13922
	9.04397	0.856387	0.665016	1.69619	1.29292							1.75058	-4.8146	-0.183999	2.68107	2.6356	2.48392	1.67355	5.61301	-1.67788	5.39747	0.223208	-1.05219	1.61024	4.85762	2.90607	5.96436	0.962234	0.440435			9.04397	0.758761	1.19901	2.79016	0.905872								0.212289	1.55692	-1.27908	0.0779541	-0.925337	0.169574
	9.06363	0.875688	0.68167	1.71276	1.29592							1.75283	-4.8112	-0.21084	2.69997	2.61492	2.34555	1.70028	5.62356	-1.6838	5.44067	0.193359	-0.997508	1.62146	4.93382	2.92515	5.97193	0.924231	0.457546			9.06363	0.731872	1.19276	2.80569	0.913316								0.23041	1.58092	-1.28159	0.0907391	-0.93202	0.199921
	9.08329	0.893536	0.697521	1.73043	1.29861							1.75284	-4.80953	-0.237342	2.71956	2.58085	2.21845	1.72921	5.6311	-1.68974	5.48616	0.163423	-0.937565	1.63516	5.00381	2.94107	5.97972	0.886137	0.472058			9.08329	0.704136	1.18693	2.81966	0.920579								0.247267	1.60413	-1.27839	0.10406	-0.933241	0.229996
	9.10295	0.909584	0.712442	1.74896	1.30101							1.75049	-4.80945	-0.263394	2.73969	2.53317	2.10342	1.75982	5.63586	-1.69585	5.53323	0.133382	-0.872664	1.65125	5.06752	2.95336	5.98756	0.848519	0.484396			9.10295	0.675653	1.18142	2.8321	0.927531								0.263528	1.62691	-1.26926	0.117743	-0.927543	0.259461
	9.12261	0.92359	0.726322	1.76814	1.30312							1.74566	-4.81078	-0.288846	2.76021	2.47201	2.00094	1.79174	5.63825	-1.70229	5.58101	0.103264	-0.803152	1.66966	5.12504	2.96173	5.99515	0.81194	0.495087			9.12261	0.646533	1.17615	2.8431	0.934031								0.279989	1.6496	-1.25405	0.131716	-0.913592	0.288034
	9.14227	0.935343	0.73908	1.78773	1.30499							1.73834	-4.81323	-0.313355	2.78095	2.39768	1.91115	1.82468	5.63866	-1.70925	5.62872	0.0731183	-0.729559	1.69036	5.17653	2.96613	6.00208	0.776939	0.504769			9.14227	0.616924	1.17102	2.8528	0.939934								0.297511	1.67248	-1.23282	0.145896	-0.890183	0.315468
	9.16193	0.944676	0.75065	1.80751	1.30667							1.72868	-4.81651	-0.336618	2.80172	2.31068	1.83396	1.8583	5.63753	-1.71684	5.67576	0.0428106	-0.652498	1.71329	5.22224	2.96659	6.00774	0.743974	0.514037			9.16193	0.586984	1.16598	2.86131	0.94509								0.316937	1.69577	-1.20567	0.160118	-0.856121	0.34157
	9.18159	0.951444	0.761016	1.82725	1.30821							1.71686	-4.82031	-0.358466	2.82227	2.21183	1.76892	1.89225	5.63509	-1.72514	5.72159	0.012257	-0.572536	1.73836	5.26237	2.96325	6.01202	0.713427	0.523392			9.18159	0.556851	1.161	2.8688	0.949428								0.339152	1.71964	-1.17255	0.174125	-0.810318	0.366254
	9.20125	0.955466	0.770248	1.84684	1.30961							1.70316	-4.82431	-0.378705	2.84235	2.10215	1.71528	1.92646	5.63162	-1.73416	5.76566	-0.0183679	-0.490167	1.7653	5.29717	2.95628	6.01513	0.685606	0.533454			9.20125	0.526655	1.15606	2.87549	0.952919								0.365004	1.74418	-1.13347	0.187698	-0.751828	0.389515
	9.22092	0.956644	0.778429	1.86618	1.31084							1.68794	-4.8282	-0.397206	2.86181	1.98278	1.67201	1.96076	5.62725	-1.74388	5.80745	-0.0485986	-0.405889	1.79391	5.32703	2.94593	6.01724	0.660781	0.545046			9.22092	0.496523	1.15118	2.88166	0.95553								0.395271	1.76944	-1.08856	0.200812	-0.679872	0.411436
	9.24058	0.954927	0.78563	1.88522	1.3119							1.67167	-4.83169	-0.414001	2.88067	1.85502	1.63774	1.99502	5.62214	-1.75425	5.84657	-0.0779537	-0.320199	1.82388	5.35256	2.93252	6.01827	0.639209	0.558942			9.24058	0.466568	1.14639	2.88756	0.957227								0.430807	1.79549	-1.03798	0.213521	-0.593815	0.432154
	9.26024	0.950319	0.791912	1.9039	1.31274							1.65482	-4.83448	-0.429209	2.89897	1.7205	1.61089	2.02904	5.61654	-1.76517	5.88248	-0.105946	-0.233528	1.85486	5.37435	2.91641	6.018	0.620975	0.575924			9.26024	0.436915	1.14176	2.89342	0.957983								0.472426	1.82231	-0.982006	0.225752	-0.493134	0.451783
	9.2799	0.942911	0.797336	1.92215	1.31332							1.63786	-4.83631	-0.442987	2.91686	1.58108	1.58972	2.06257	5.6108	-1.7765	5.91458	-0.132223	-0.146335	1.88658	5.39299	2.89777	6.01654	0.605952	0.596682			9.2799	0.407704	1.13734	2.89942	0.957824								0.520733	1.84981	-0.921086	0.237144	-0.37752	0.470418
	9.29956	0.932884	0.80197	1.93988	1.3136							1.62121	-4.83701	-0.455454	2.93455	1.43887	1.57235	2.09539	5.60525	-1.78803	5.94227	-0.15646	-0.0591681	1.91888	5.4091	2.87658	6.01414	0.594015	0.621684			9.29956	0.379087	1.1332	2.90573	0.956811								0.576142	1.87783	-0.85573	0.247348	-0.246899	0.488229
	9.31922	0.920412	0.805905	1.95701	1.31355							1.60531	-4.83662	-0.466706	2.95216	1.29609	1.55686	2.12726	5.60014	-1.79955	5.9652	-0.178353	0.027367	1.95159	5.42325	2.85275	6.01097	0.585018	0.651212			9.31922	0.351181	1.1294	2.91247	0.955021								0.638982	1.90614	-0.786479	0.255995	-0.101418	0.505352
	9.33888	0.90563	0.809258	1.9735	1.31315							1.59054	-4.83527	-0.476852	2.96989	1.15497	1.54126	2.15783	5.59578	-1.81088	5.98323	-0.197631	0.112696	1.9846	5.436	2.82621	6.00708	0.578802	0.68534			9.33888	0.324091	1.126	2.91967	0.952523								0.709464	1.93454	-0.713938	0.26277	0.0585449	0.521826
	9.35854	0.888753	0.812154	1.98925	1.31244							1.57718	-4.83308	-0.486038	2.98801	1.01769	1.5237	2.18669	5.59258	-1.822	5.99627	-0.214296	0.196267	2.01761	5.44782	2.79682	6.00283	0.575193	0.723935			9.35854	0.297911	1.12302	2.92737	0.949451								0.787719	1.96284	-0.638724	0.267519	0.232471	0.537687
	9.3782	0.870059	0.814727	2.00419	1.31151							1.5654	-4.83016	-0.494427	3.00677	0.886379	1.50246	2.21351	5.59131	-1.83289	6.0043	-0.228544	0.277443	2.05034	5.45903	2.76443	5.99905	0.57396	0.766654			9.3782	0.272738	1.12046	2.93558	0.945993								0.873893	1.99098	-0.561446	0.270268	0.419656	0.552915
	9.39786	0.849891	0.817124	2.01826	1.31047							1.55526	-4.82652	-0.5021	3.02639	0.76311	1.476	2.238	5.59274	-1.84351	6.00747	-0.240685	0.355565	2.08247	5.46995	2.72886	5.99682	0.574874	0.812833			9.39786	0.24869	1.11826	2.9443	0.942395								0.968051	2.01888	-0.482892	0.27106	0.619142	0.567529
	9.41752	0.828679	0.819446	2.03134	1.30939							1.5466	-4.82225	-0.509192	3.04711	0.649759	1.44299	2.25986	5.59746	-1.85379	6.00587	-0.251225	0.429877	2.11366	5.48085	2.68995	5.99654	0.577796	0.861538			9.41752	0.225836	1.11637	2.95339	0.938841								1.07019	2.04642	-0.403895	0.269873	0.829594	0.581608
	9.43718	0.806814	0.821779	2.04321	1.30839							1.53924	-4.81728	-0.515998	3.06918	0.547875	1.40232	2.27875	5.60592	-1.86372	5.99959	-0.260802	0.499509	2.14355	5.49193	2.64761	5.99844	0.582654	0.91197			9.43718	0.204222	1.11472	2.96269	0.93547								1.18014	2.07337	-0.325135	0.266772	1.04943	0.595293
	9.45684	0.784599	0.824197	2.0536	1.3076							1.53286	-4.81154	-0.522595	3.0927	0.45861	1.35312	2.29416	5.61862	-1.87336	5.98885	-0.270232	0.56356	2.1718	5.50341	2.60176	6.00259	0.589567	0.963273			9.45684	0.18386	1.11321	2.97207	0.932397								1.29767	2.0995	-0.247243	0.261778	1.27686	0.608858
	9.47651	0.762288	0.826768	2.06226	1.30714							1.52705	-4.80502	-0.52908	3.11779	0.382789	1.29472	2.3057	5.63578	-1.88284	5.97396	-0.280283	0.621236	2.19804	5.51549	2.55241	6.0091	0.598586	1.01445			9.47651	0.164707	1.11177	2.98135	0.929748								1.42244	2.12463	-0.170785	0.254965	1.50988	0.622641
	9.49617	0.740098	0.82955	2.06896	1.30707							1.5214	-4.79781	-0.535652	3.14448	0.320796	1.22672	2.3133	5.6573	-1.89233	5.95508	-0.291489	0.67188	2.22203	5.52833	2.4996	6.0183	0.609629	1.06451			9.49617	0.146656	1.11036	2.9904	0.927679								1.55405	2.14867	-0.0963092	0.246513	1.74637	0.636923
	9.51583	0.718248	0.83258	2.07343	1.30742							1.51555	-4.78994	-0.542461	3.17273	0.272748	1.14913	2.31684	5.68281	-1.90194	5.93226	-0.304261	0.714884	2.24356	5.54201	2.44353	6.03021	0.622695	1.1127			9.51583	0.129626	1.10898	2.99912	0.926271								1.69201	2.17156	-0.0243337	0.236575	1.98406	0.652029
	9.53549	0.696881	0.835869	2.0755	1.3082							1.50917	-4.78141	-0.549541	3.20256	0.238243	1.0623	2.31602	5.71198	-1.91186	5.9058	-0.318706	0.749762	2.2625	5.55653	2.38474	6.04473	0.637919	1.15834			9.53549	0.113554	1.10764	3.00746	0.925553								1.83573	2.19314	0.0447355	0.225278	2.22059	0.668331
	9.55515	0.676115	0.839398	2.07508	1.30946							1.50195	-4.77219	-0.55682	3.23384	0.21633	0.966767	2.31073	5.74451	-1.92228	5.87605	-0.33461	0.776097	2.2786	5.57179	2.32403	6.06163	0.655394	1.201			9.55515	0.0983118	1.10636	3.01541	0.925513								1.9845	2.21325	0.110677	0.212875	2.45338	0.686182
	9.57481	0.655991	0.843134	2.07219	1.31116							1.49354	-4.76228	-0.564182	3.26622	0.205844	0.863179	2.30095	5.7802	-1.93329	5.84312	-0.351497	0.793667	2.29163	5.58769	2.26225	6.08064	0.675052	1.24058			9.57481	0.0837201	1.10517	3.02297	0.92611								2.13747	2.23186	0.173299	0.199766	2.6799	0.705836
	9.59447	0.636461	0.847042	2.06693	1.31328							1.48355	-4.75169	-0.571519	3.29941	0.205386	0.752356	2.28677	5.81889	-1.94492	5.80712	-0.368695	0.802385	2.30156	5.60406	2.20028	6.1015	0.696803	1.27725			9.59447	0.069584	1.1041	3.03024	0.92727								2.29363	2.24893	0.232702	0.18645	2.89763	0.727465
	9.61413	0.617429	0.851039	2.05945	1.31573							1.47175	-4.74038	-0.578621	3.33316	0.213374	0.635263	2.26838	5.86022	-1.95718	5.76818	-0.385177	0.802279	2.30867	5.62074	2.13903	6.1238	0.720648	1.31126			9.61413	0.0557572	1.10321	3.03736	0.92888								2.45197	2.26437	0.289148	0.173462	3.10418	0.751184
	9.63379	0.598718	0.855025	2.04995	1.31845							1.45812	-4.72839	-0.585275	3.36725	0.228053	0.51304	2.24607	5.90369	-1.97013	5.72655	-0.399976	0.79349	2.31334	5.63763	2.07946	6.1469	0.746536	1.34274			9.63379	0.0421335	1.10256	3.04443	0.930801								2.61144	2.27798	0.34287	0.161368	3.29727	0.777038
	9.65345	0.58013	0.858905	2.03864	1.32134							1.44276	-4.71572	-0.591269	3.40149	0.247471	0.386986	2.22013	5.94875	-1.98386	5.6824	-0.412038	0.776472	2.31588	5.65451	2.02257	6.17043	0.774347	1.37212			9.65345	0.0286194	1.1022	3.05164	0.932897								2.77086	2.28963	0.394114	0.150772	3.4748	0.805114
	9.67311	0.561527	0.862585	2.02586	1.32427							1.42577	-4.70225	-0.596413	3.43568	0.269642	0.258527	2.19091	5.9948	-1.99843	5.63576	-0.419864	0.751969	2.31663	5.67111	1.96933	6.19409	0.803927	1.3999			9.67311	0.015158	1.10215	3.05916	0.935029								2.92903	2.29911	0.443149	0.142151	3.63489	0.835379
	9.69277	0.542752	0.86598	2.012	1.32706							1.4073	-4.68792	-0.600589	3.46948	0.292661	0.129208	2.15887	6.04108	-2.01377	5.5869	-0.421953	0.720873	2.31597	5.68703	1.92067	6.21758	0.835204	1.42658			9.69277	0.00169079	1.10238	3.06717	0.93703								3.08478	2.30614	0.49026	0.135828	3.77595	0.867822
	9.71244	0.523616	0.869015	1.99753	1.3296							1.38763	-4.6727	-0.603739	3.50254	0.314783	0.000544254	2.12445	6.08708	-2.02976	5.53608	-0.417007	0.684333	2.31421	5.70188	1.87747	6.2402	0.868102	1.45246			9.71244	-0.011824	1.10288	3.07572	0.938703								3.23692	2.31044	0.535741	0.132071	3.89664	0.902446
	9.7321	0.503981	0.871618	1.98294	1.33176							1.36706	-4.65657	-0.605613	3.53451	0.334311	-0.126042	2.0881	6.13217	-2.0462	5.48373	-0.404044	0.643887	2.3116	5.71529	1.84055	6.26181	0.902518	1.47762			9.7321	-0.0253907	1.10357	3.0849	0.939933								3.38426	2.3118	0.579922	0.131258	3.99606	0.9393
	9.75176	0.483805	0.873728	1.96868	1.33341							1.34595	-4.63961	-0.606012	3.56517	0.349721	-0.249205	2.05019	6.17576	-2.06285	5.43023	-0.382492	0.601233	2.30845	5.72689	1.81071	6.28255	0.938269	1.50194			9.75176	-0.0389974	1.10439	3.0948	0.940651								3.52571	2.31002	0.623205	0.133953	4.07361	0.97851
	9.77142	0.463067	0.875275	1.95513	1.33445							1.32461	-4.62188	-0.604873	3.59436	0.359723	-0.367704	2.01093	6.21742	-2.07945	5.3757	-0.35197	0.558139	2.30511	5.7363	1.78871	6.30236	0.975175	1.52503			9.77142	-0.0526282	1.10529	3.10545	0.940775								3.66027	2.30504	0.665792	0.140351	4.12907	1.02045
	9.79108	0.441751	0.876215	1.94264	1.33477							1.30338	-4.60347	-0.602243	3.62188	0.363236	-0.480446	1.97049	6.25689	-2.09576	5.32009	-0.312341	0.516444	2.30193	5.74317	1.77497	6.32101	1.01314	1.54632			9.79108	-0.0662779	1.10616	3.11676	0.940232								3.78702	2.29687	0.707742	0.150555	4.16256	1.06567
	9.81074	0.419845	0.876565	1.93151	1.33428							1.28265	-4.58446	-0.598159	3.64752	0.359393	-0.586482	1.92949	6.29386	-2.11153	5.26317	-0.263827	0.477914	2.29909	5.74725	1.76961	6.33846	1.05207	1.56535			9.81074	-0.079924	1.10694	3.12864	0.938992								3.90523	2.28539	0.74913	0.16464	4.17451	1.11489
	9.8304	0.3974	0.876337	1.922	1.3329							1.26276	-4.56506	-0.592825	3.67115	0.347501	-0.68493	1.8886	6.32809	-2.12657	5.20474	-0.207046	0.444183	2.29663	5.74848	1.77277	6.35477	1.09177	1.58164			9.8304	-0.093567	1.10756	3.14101	0.937075								4.0143	2.27052	0.790021	0.182687	4.16563	1.16909
	9.85006	0.374457	0.875551	1.91425	1.33065							1.24396	-4.54546	-0.586509	3.69267	0.327257	-0.775034	1.8481	6.35968	-2.1407	5.14467	-0.142923	0.416672	2.29447	5.74686	1.78446	6.36995	1.13211	1.59432			9.85006	-0.107186	1.10796	3.1537	0.934528								4.11371	2.25236	0.830405	0.204718	4.13699	1.22927
	9.86972	0.351163	0.874231	1.90841	1.32757							1.22642	-4.52589	-0.579456	3.71222	0.29859	-0.856181	1.80816	6.38872	-2.15378	5.08322	-0.072453	0.396604	2.2924	5.74231	1.80489	6.38391	1.17303	1.60227			9.86972	-0.120716	1.10814	3.16647	0.931402								4.20319	2.23107	0.870207	0.23074	4.08997	1.29649
	9.88938	0.327694	0.872412	1.90448	1.32373							1.21018	-4.50651	-0.571957	3.72986	0.261615	-0.928059	1.76887	6.41528	-2.16574	5.02069	0.00296727	0.384841	2.29023	5.73478	1.83435	6.39654	1.21429	1.60449			9.88938	-0.134145	1.10806	3.17911	0.927752								4.28263	2.20682	0.909338	0.260802	4.02609	1.37172
	9.90904	0.304162	0.870189	1.90231	1.31924							1.19519	-4.4875	-0.564352	3.74557	0.216611	-0.990564	1.73032	6.43946	-2.17653	4.95726	0.0816029	0.381739	2.28785	5.72423	1.87287	6.40822	1.25576	1.60023			9.90904	-0.147506	1.10772	3.19153	0.923698								4.35203	2.17989	0.947687	0.294976	3.94693	1.45571
	9.9287	0.280634	0.867659	1.90165	1.31422							1.18132	-4.469	-0.556945	3.75938	0.164004	-1.04371	1.69267	6.46145	-2.18605	4.89309	0.161413	0.387321	2.28514	5.71072	1.92034	6.41925	1.29728	1.58899			9.9287	-0.160826	1.10712	3.20362	0.919373								4.41152	2.1507	0.985257	0.333313	3.85419	1.54889
	9.94836	0.257165	0.864935	1.90217	1.30879							1.16836	-4.45121	-0.549975	3.77106	0.104475	-1.08764	1.65608	6.48132	-2.19432	4.82842	0.240334	0.401175	2.28202	5.6945	1.97653	6.42994	1.33856	1.57037			9.94836	-0.174156	1.10625	3.21532	0.914946								4.4615	2.11959	1.02216	0.375811	3.74968	1.65144
	9.96803	0.233851	0.862152	1.90349	1.30311							1.15613	-4.43448	-0.543576	3.78034	0.0388347	-1.12267	1.6207	6.49921	-2.20135	4.76362	0.316447	0.422337	2.27843	5.67598	2.04115	6.44081	1.3793	1.54441			9.96803	-0.187568	1.10512	3.22668	0.910626								4.50253	2.08684	1.05848	0.422571	3.63525	1.76321
	9.98769	0.210761	0.85944	1.90528	1.29733							1.14442	-4.4192	-0.537924	3.78707	-0.0321881	-1.14932	1.58668	6.5153	-2.20716	4.69912	0.388261	0.449475	2.2743	5.65551	2.11384	6.45237	1.41907	1.51196			9.98769	-0.20119	1.10377	3.23784	0.90658								4.53518	2.05274	1.09433	0.473658	3.51277	1.88361
	10.0073	0.187961	0.856923	1.90715	1.29153							1.13304	-4.40558	-0.533074	3.79119	-0.107913	-1.16829	1.55424	6.52941	-2.21185	4.63522	0.454777	0.481106	2.26974	5.63353	2.19412	6.46502	1.45751	1.47435			10.0073	-0.215104	1.10226	3.24904	0.902947								4.5601	2.01761	1.12964	0.529184	3.38414	2.01162
	10.027	0.165513	0.854752	1.90873	1.28575							1.12183	-4.39369	-0.528957	3.79275	-0.187558	-1.1803	1.52351	6.54117	-2.21552	4.57228	0.515341	0.515599	2.26486	5.61067	2.28138	6.47909	1.49425	1.43329			10.027	-0.229323	1.10061	3.26059	0.899832								4.57809	1.98186	1.16423	0.589152	3.25127	2.14577
	10.0467	0.143579	0.853059	1.90968	1.28002							1.11061	-4.38364	-0.525552	3.79185	-0.270208	-1.18613	1.49479	6.55017	-2.21833	4.51067	0.569556	0.551235	2.2598	5.58756	2.37488	6.49449	1.52899	1.39098			10.0467	-0.243844	1.0989	3.27278	0.897254								4.59003	1.94594	1.19801	0.653512	3.11604	2.28433
	10.0663	0.12237	0.851936	1.90978	1.27438							1.09917	-4.37563	-0.522808	3.78856	-0.354768	-1.18655	1.46828	6.55604	-2.22048	4.45101	0.617472	0.586381	2.25465	5.56488	2.47384	6.5112	1.5615	1.35018			10.0663	-0.25867	1.09716	3.28604	0.895169								4.5968	1.91034	1.23088	0.722061	2.98035	2.42513
	10.086	0.102064	0.85148	1.90891	1.26886							1.08734	-4.36992	-0.520532	3.78291	-0.440273	-1.18233	1.44407	6.55858	-2.22221	4.39395	0.659575	0.619479	2.24957	5.5433	2.57737	6.52934	1.59162	1.314			10.086	-0.2738	1.09547	3.30087	0.893484								4.59925	1.87537	1.26273	0.794511	2.84593	2.56576
	10.1057	0.0828675	0.851774	1.90696	1.2635							1.07506	-4.36661	-0.518501	3.77496	-0.525764	-1.17419	1.42219	6.55758	-2.22368	4.34006	0.696587	0.649046	2.24469	5.52344	2.6847	6.54897	1.61927	1.2855			10.1057	-0.289175	1.09386	3.31776	0.892057								4.5981	1.84117	1.29336	0.870601	2.71436	2.70378
	10.1253	0.0649819	0.852894	1.90393	1.25827							1.0623	-4.36592	-0.516528	3.76491	-0.610137	-1.16287	1.40261	6.55292	-2.22498	4.2898	0.729499	0.673744	2.24019	5.50586	2.7951	6.57014	1.64434	1.26756			10.1253	-0.304706	1.09238	3.3372	0.890721								4.59406	1.8079	1.32251	0.949995	2.58719	2.83658
	10.145	0.0486586	0.854926	1.89987	1.25316							1.04906	-4.36813	-0.514522	3.75299	-0.692238	-1.14903	1.38516	6.54454	-2.22611	4.24352	0.759531	0.692589	2.23628	5.4911	2.90764	6.59283	1.66687	1.2628			10.145	-0.320312	1.09109	3.35959	0.88929								4.58785	1.77573	1.35013	1.03222	2.4658	2.96145
	10.1646	0.034135	0.857957	1.89489	1.24808							1.03528	-4.37358	-0.512364	3.73952	-0.771006	-1.1333	1.36944	6.5322	-2.22704	4.20139	0.788417	0.704911	2.23331	5.47968	3.02132	6.61701	1.68698	1.27362			10.1646	-0.335907	1.09008	3.38532	0.88757								4.58012	1.74479	1.37618	1.11655	2.35151	3.07587
	10.1843	0.0216518	0.862024	1.88907	1.24297							1.021	-4.3825	-0.509871	3.72495	-0.845549	-1.11622	1.35487	6.51576	-2.22775	4.16341	0.817861	0.71027	2.23167	5.47218	3.13511	6.64258	1.70464	1.30206			10.1843	-0.351365	1.08941	3.41471	0.885395								4.57133	1.71515	1.40043	1.20224	2.2455	3.1774
	10.204	0.0115012	0.867088	1.88249	1.23776							1.00623	-4.39498	-0.506901	3.70974	-0.914939	-1.09815	1.34084	6.49507	-2.22818	4.12946	0.849286	0.708468	2.23162	5.46917	3.24799	6.66902	1.7199	1.34965			10.204	-0.366499	1.08911	3.44789	0.882591								4.56191	1.6869	1.4226	1.28855	2.14886	3.26381
	10.2236	0.00393383	0.873076	1.87526	1.23243							0.990989	-4.41107	-0.503297	3.69435	-0.978219	-1.07921	1.32682	6.47029	-2.22827	4.0994	0.88373	0.699572	2.23336	5.47109	3.35894	6.69568	1.73273	1.41699			10.2236	-0.381077	1.08921	3.4848	0.879065								4.55228	1.66001	1.44239	1.37464	2.0626	3.33314
	10.2433	-0.000855115	0.879882	1.86746	1.22696							0.975231	-4.43083	-0.498856	3.67933	-1.0345	-1.05947	1.31227	6.44175	-2.2279	4.07288	0.921931	0.683841	2.23714	5.47828	3.46682	6.72239	1.74306	1.50363			10.2433	-0.39485	1.08975	3.52522	0.874868								4.54262	1.63436	1.45951	1.45953	1.98754	3.38372
	10.2629	-0.00270719	0.887362	1.85923	1.22142							0.958988	-4.45434	-0.493502	3.66515	-1.08314	-1.03896	1.29673	6.41011	-2.22694	4.04954	0.964199	0.661725	2.24327	5.49102	3.57029	6.74955	1.75097	1.60821			10.2629	-0.407633	1.09077	3.56888	0.870201								4.53296	1.60986	1.4738	1.54226	1.92423	3.41428
	10.2826	-0.00150427	0.895359	1.85067	1.21588							0.942266	-4.48165	-0.48725	3.65222	-1.12365	-1.01767	1.27987	6.37601	-2.22527	4.0292	1.01035	0.633847	2.25182	5.50947	3.66822	6.77692	1.75673	1.72867			10.2826	-0.41929	1.09228	3.61531	0.865241								4.52314	1.58644	1.48508	1.62205	1.87299	3.42398
	10.3023	0.00280125	0.903706	1.84186	1.21041							0.924865	-4.51269	-0.480155	3.64088	-1.15585	-0.995573	1.26127	6.34013	-2.2228	4.01178	1.05988	0.6009	2.26264	5.53378	3.75957	6.80421	1.7604	1.8625			10.3023	-0.429755	1.09431	3.66385	0.860215								4.51296	1.56405	1.49323	1.69833	1.83395	3.41254
	10.3219	0.0101283	0.912225	1.83285	1.20512							0.906563	-4.54732	-0.472404	3.63138	-1.17976	-0.972562	1.24062	6.30315	-2.21944	3.99708	1.11211	0.563559	2.27549	5.56398	3.84346	6.83134	1.76195	2.00672			10.3219	-0.439017	1.09683	3.71382	0.855407								4.50215	1.54272	1.49816	1.77058	1.80701	3.3802
	10.3416	0.0203004	0.920767	1.82357	1.2001							0.887079	-4.58531	-0.464099	3.62388	-1.19547	-0.948532	1.21779	6.26579	-2.21511	3.98467	1.16582	0.522448	2.28998	5.59999	3.91908	6.85852	1.76141	2.15791			10.3416	-0.447077	1.09984	3.76448	0.851148								4.49046	1.52251	1.49983	1.83851	1.79172	3.32773
	10.3612	0.0330874	0.929175	1.81392	1.19541							0.866249	-4.62641	-0.4553	3.61845	-1.20305	-0.923518	1.19278	6.22876	-2.20974	3.97405	1.21962	0.478063	2.30583	5.64166	3.98578	6.88602	1.7588	2.31228			10.3612	-0.453931	1.10331	3.81506	0.847757								4.47769	1.50342	1.49828	1.90174	1.78733	3.2564
	10.3809	0.0482197	0.937256	1.80377	1.19112							0.844063	-4.6702	-0.446136	3.6151	-1.20267	-0.897663	1.16566	6.19257	-2.20329	3.9648	1.27205	0.430805	2.32275	5.68879	4.04302	6.91383	1.75411	2.46606			10.3809	-0.459584	1.10719	3.86476	0.845472								4.46368	1.4854	1.49359	1.95993	1.79286	3.16794
	10.4006	0.0653383	0.944805	1.79293	1.18729							0.820494	-4.71614	-0.436772	3.61382	-1.19471	-0.871082	1.13663	6.15776	-2.19581	3.95652	1.32158	0.380901	2.34043	5.74104	4.09044	6.94177	1.74731	2.61548			10.4006	-0.464066	1.11145	3.91275	0.844461								4.4482	1.46832	1.48593	2.01283	1.80715	3.06439
	10.4202	0.0839944	0.951648	1.78122	1.18399							0.795505	-4.76376	-0.427307	3.61446	-1.17975	-0.843836	1.10594	6.12479	-2.18746	3.94903	1.3666	0.328434	2.35849	5.798	4.12778	6.96987	1.73843	2.75739			10.4202	-0.467447	1.11603	3.95832	0.844831								4.43098	1.45205	1.47555	2.06022	1.82894	2.94802
	10.4399	0.103689	0.95765	1.76847	1.18124							0.769078	-4.81281	-0.417804	3.61671	-1.1585	-0.815995	1.07401	6.09382	-2.17835	3.94221	1.40568	0.27347	2.37661	5.85916	4.15492	6.99828	1.72761	2.88929			10.4399	-0.469886	1.12091	4.00098	0.846621								4.41179	1.43649	1.46267	2.10194	1.85696	2.82126
	10.4595	0.123923	0.962701	1.75458	1.17902							0.741229	-4.86302	-0.408403	3.6203	-1.13161	-0.787571	1.04154	6.06455	-2.16864	3.93611	1.43787	0.216036	2.39458	5.924	4.1718	7.02736	1.7149	3.00922			10.4595	-0.471513	1.12603	4.04031	0.849846								4.39041	1.42161	1.44755	2.138	1.88985	2.68646
	10.4792	0.144222	0.966724	1.73951	1.17726							0.712026	-4.91404	-0.399171	3.62494	-1.0997	-0.758367	1.00947	6.03668	-2.15849	3.93076	1.46251	0.156157	2.41216	5.99198	4.17853	7.05731	1.70023	3.11596			10.4792	-0.472384	1.13137	4.07603	0.85448								4.36667	1.4074	1.43044	2.16849	1.92619	2.54575
	10.4989	0.164157	0.969677	1.72334	1.17593							0.681555	-4.96545	-0.390106	3.63033	-1.06341	-0.728018	0.97896	6.01005	-2.14814	3.92591	1.4793	0.0939708	2.42912	6.06238	4.17533	7.08799	1.68355	3.20903			10.4989	-0.472516	1.13685	4.1079	0.860411								4.34046	1.39378	1.4116	2.19344	1.96463	2.4011
	10.5185	0.183292	0.971544	1.70623	1.17496							0.64992	-5.01676	-0.381136	3.636	-1.02353	-0.69618	0.951174	5.98461	-2.13783	3.92132	1.48834	0.0297794	2.44538	6.13449	4.16253	7.11903	1.66484	3.28855			10.5185	-0.471947	1.14239	4.1358	0.86749								4.31168	1.38059	1.39127	2.21289	2.00381	2.25426
	10.5382	0.201234	0.972323	1.6885	1.17431							0.617236	-5.06758	-0.372212	3.64143	-0.980712	-0.662588	0.927562	5.96037	-2.12782	3.91675	1.49001	-0.0358607	2.46055	6.20763	4.14057	7.15023	1.64401	3.35529			10.5382	-0.470737	1.14791	4.15971	0.875605								4.28018	1.36774	1.36979	2.22696	2.04245	2.10665
	10.5578	0.217679	0.972029	1.67054	1.1739							0.58361	-5.11747	-0.36336	3.64625	-0.935356	-0.626831	0.909524	5.93733	-2.11839	3.91196	1.48495	-0.10211	2.47442	6.28111	4.10994	7.18152	1.62102	3.41037			10.5578	-0.46886	1.15333	4.17973	0.884654								4.24585	1.35521	1.34743	2.23592	2.07964	1.95939
	10.5775	0.232394	0.970706	1.65276	1.17363							0.54925	-5.16598	-0.354676	3.65018	-0.887775	-0.588528	0.898443	5.91522	-2.10986	3.90667	1.47409	-0.167995	2.48689	6.35423	4.0712	7.21283	1.59594	3.45505			10.5775	-0.466256	1.15857	4.19602	0.894524								4.20864	1.34303	1.32444	2.24013	2.11464	1.81325
	10.5972	0.245225	0.968385	1.63559	1.17336							0.514476	-5.21274	-0.346267	3.65291	-0.838225	-0.54733	0.895601	5.89363	-2.10262	3.90057	1.45876	-0.232403	2.49787	6.42632	4.02498	7.24424	1.56879	3.49076			10.5972	-0.462861	1.16358	4.20883	0.905127								4.16862	1.33119	1.30095	2.23986	2.14687	1.6688
	10.6168	0.25614	0.965146	1.61961	1.17299							0.479585	-5.25738	-0.33822	3.6542	-0.786907	-0.502855	0.902226	5.8723	-2.09694	3.89344	1.44054	-0.293938	2.50721	6.49671	3.9719	7.27605	1.53959	3.51908			10.6168	-0.458596	1.1683	4.21842	0.916406								4.12592	1.31962	1.27704	2.23532	2.17586	1.52641
	10.6365	0.265215	0.961071	1.60543	1.17236							0.444833	-5.29965	-0.330559	3.65375	-0.733978	-0.454793	0.919344	5.85103	-2.093	3.88504	1.42124	-0.351071	2.51474	6.56479	3.91266	7.30859	1.50842	3.54176			10.6365	-0.453399	1.17268	4.22516	0.928302								4.08069	1.30831	1.25275	2.22677	2.20124	1.38636
	10.6562	0.272591	0.956234	1.59372	1.17135							0.410554	-5.33938	-0.323344	3.65125	-0.679442	-0.403015	0.947908	5.82969	-2.09077	3.87522	1.40255	-0.40228	2.52036	6.63002	3.84797	7.34226	1.47547	3.56037			10.6562	-0.44723	1.17669	4.22941	0.94076								4.03312	1.29731	1.22804	2.21427	2.22281	1.24885
	10.6758	0.278432	0.950732	1.58507	1.16985							0.377075	-5.37643	-0.316728	3.64656	-0.623346	-0.347567	0.988722	5.80811	-2.09018	3.86401	1.38586	-0.446115	2.52396	6.69183	3.77864	7.37744	1.44098	3.5761			10.6758	-0.440072	1.1803	4.23149	0.953721								3.98336	1.28663	1.20282	2.19794	2.24041	1.11406
	10.6955	0.282943	0.94466	1.57993	1.16774							0.344653	-5.41061	-0.310944	3.63971	-0.565602	-0.288683	1.04232	5.78613	-2.09115	3.85125	1.37229	-0.481266	2.5254	6.74986	3.70577	7.41435	1.40508	3.5894			10.6955	-0.431913	1.18352	4.23164	0.967139								3.93157	1.27625	1.17703	2.17805	2.25404	0.9822
	10.7151	0.286387	0.938131	1.57872	1.165							0.313492	-5.44189	-0.30605	3.63077	-0.505971	-0.226769	1.10886	5.76385	-2.0936	3.8369	1.36291	-0.506577	2.52459	6.80382	3.6304	7.45302	1.36797	3.60017			10.7151	-0.422736	1.18637	4.22999	0.980955								3.87807	1.26622	1.1506	2.15497	2.26371	0.853682
	10.7348	0.289097	0.931256	1.5818	1.16164							0.283799	-5.4703	-0.302039	3.61986	-0.444178	-0.162338	1.18834	5.74165	-2.09745	3.82095	1.35858	-0.521251	2.52142	6.85347	3.55349	7.49323	1.32989	3.60795			10.7348	-0.412531	1.18886	4.22658	0.995083								3.82309	1.25666	1.1234	2.12905	2.26947	0.728941
	10.7545	0.291375	0.924111	1.58941	1.15776							0.255812	-5.49575	-0.298928	3.60708	-0.379981	-0.0960193	1.28062	5.72011	-2.1026	3.80323	1.35994	-0.524797	2.51562	6.89871	3.47589	7.53462	1.29103	3.61202			10.7545	-0.401298	1.19103	4.22132	1.00944								3.76689	1.24779	1.09513	2.10051	2.27141	0.60848
	10.7741	0.293525	0.916753	1.6017	1.15349							0.229807	-5.51815	-0.29679	3.5925	-0.313243	-0.028585	1.38538	5.69981	-2.10897	3.78383	1.36718	-0.51701	2.50672	6.9395	3.39847	7.57685	1.25168	3.61153			10.7741	-0.389077	1.19286	4.21412	1.02397								3.70977	1.23971	1.06563	2.06975	2.26954	0.492793
	10.7938	0.295845	0.909218	1.61872	1.14901							0.205924	-5.53744	-0.295738	3.57636	-0.243835	0.0390131	1.50221	5.6814	-2.11645	3.76308	1.38023	-0.498129	2.49435	6.97586	3.32205	7.61987	1.21205	3.60549			10.7938	-0.375953	1.19438	4.20495	1.03862								3.65203	1.23254	1.03492	2.03721	2.26379	0.382458
	10.8134	0.298613	0.90157	1.64031	1.14453							0.184185	-5.55364	-0.295961	3.55894	-0.171548	0.105854	1.63015	5.6653	-2.12495	3.74133	1.39889	-0.468813	2.47821	7.00785	3.24748	7.66349	1.17239	3.59235			10.8134	-0.362028	1.19561	4.19363	1.05336								3.59387	1.22639	1.003	2.00329	2.25414	0.278081
	10.8331	0.302049	0.893911	1.66619	1.1403							0.164569	-5.56677	-0.297523	3.54048	-0.0962387	0.171064	1.76787	5.65206	-2.13434	3.71893	1.42268	-0.430029	2.45791	7.03563	3.17558	7.70747	1.13311	3.57058			10.8331	-0.347403	1.19658	4.18005	1.06813								3.53543	1.22144	0.969908	1.9686	2.24056	0.180153
	10.8528	0.306302	0.886347	1.69601	1.13658							0.147127	-5.57693	-0.300422	3.5212	-0.0181163	0.233757	1.9141	5.64243	-2.14446	3.69628	1.45074	-0.383015	2.43322	7.05939	3.10705	7.75161	1.09458	3.53939			10.8528	-0.332231	1.1973	4.16421	1.08287								3.47697	1.21784	0.935719	1.93373	2.22284	0.0890911
	10.8724	0.311427	0.878972	1.72927	1.13363							0.131935	-5.58423	-0.304635	3.50112	0.0625044	0.293111	2.06755	5.63706	-2.15515	3.67363	1.48185	-0.329341	2.40406	7.07931	3.04227	7.79555	1.05699	3.49874			10.8724	-0.316699	1.19777	4.14615	1.09753								3.41874	1.21571	0.900562	1.89922	2.20063	0.00513118
	10.8921	0.317438	0.871871	1.76542	1.13168							0.118972	-5.58873	-0.310062	3.48024	0.145328	0.348327	2.22679	5.63655	-2.16618	3.65126	1.51481	-0.270688	2.37059	7.09552	2.98132	7.83887	1.0206	3.44904			10.8921	-0.300987	1.19799	4.12599	1.11201								3.361	1.21527	0.864715	1.86562	2.17354	-0.0716462
	10.9117	0.324279	0.865108	1.80391	1.13093							0.108148	-5.59058	-0.316494	3.45866	0.230005	0.398601	2.39008	5.64141	-2.1774	3.62962	1.54854	-0.208789	2.33301	7.1082	2.92433	7.88155	0.985626	3.39107			10.9117	-0.285276	1.19795	4.10396	1.12629								3.30395	1.21678	0.828414	1.83343	2.14129	-0.1413
	10.9314	0.331815	0.858738	1.84415	1.13157							0.0993831	-5.58997	-0.323646	3.43643	0.316061	0.443201	2.5558	5.65209	-2.18879	3.60912	1.58215	-0.145454	2.29137	7.11759	2.87137	7.92386	0.952316	3.32617			10.9314	-0.269755	1.19765	4.08045	1.14036								3.24778	1.22029	0.791797	1.80298	2.10357	-0.204037
	10.9511	0.33995	0.852819	1.88561	1.13374							0.0926257	-5.58718	-0.331157	3.4136	0.402836	0.481429	2.72243	5.66899	-2.20036	3.59013	1.6149	-0.0824245	2.24577	7.1241	2.82243	7.96601	0.92101	3.25628			10.9511	-0.254641	1.19711	4.05594	1.15424								3.19262	1.22582	0.75493	1.7746	2.06014	-0.260307
	10.9707	0.348581	0.847373	1.92778	1.13751							0.0878234	-5.58243	-0.338731	3.39023	0.489533	0.512577	2.88845	5.69232	-2.21211	3.57293	1.64631	-0.0212299	2.19634	7.12821	2.77739	8.00748	0.892128	3.18398			10.9707	-0.240165	1.19633	4.03092	1.1678								3.13867	1.2334	0.717839	1.7485	2.01078	-0.310708
	10.9904	0.357609	0.842396	1.97019	1.14286							0.0849169	-5.57578	-0.346098	3.36637	0.575418	0.536058	3.05241	5.72202	-2.22403	3.55773	1.67618	0.0368292	2.14349	7.13053	2.73597	8.04784	0.866237	3.11201			10.9904	-0.226519	1.19526	4.00601	1.18094								3.0861	1.24311	0.680502	1.7249	1.9554	-0.355973
	11.01	0.366958	0.837874	2.01245	1.14974							0.0838057	-5.56727	-0.353029	3.342	0.659781	0.551516	3.21296	5.75795	-2.23614	3.5449	1.7044	0.090655	2.08758	7.13177	2.69775	8.08692	0.844123	3.04326			11.01	-0.213867	1.19388	3.9819	1.19355								3.03515	1.25501	0.642872	1.7041	1.89401	-0.396974
	11.0297	0.376606	0.833766	2.05422	1.15807							0.0843452	-5.55717	-0.359309	3.31707	0.741901	0.558808	3.36881	5.79987	-2.24847	3.53462	1.73112	0.139353	2.02895	7.13252	2.66232	8.12463	0.826536	2.98104			11.0297	-0.202393	1.19217	3.95933	1.20553								2.98599	1.26912	0.604905	1.68646	1.8268	-0.434626
	11.0494	0.386527	0.830009	2.09515	1.1677							0.0864178	-5.54581	-0.364757	3.29151	0.820974	0.557891	3.51868	5.84744	-2.26109	3.52679	1.7568	0.182299	1.968	7.13334	2.6293	8.16081	0.814233	2.92843			11.0494	-0.192297	1.19015	3.93902	1.21673								2.93868	1.28532	0.5664	1.67211	1.75402	-0.470075
	11.069	0.396622	0.826536	2.13501	1.17846							0.0899946	-5.53353	-0.369283	3.26522	0.896033	0.548743	3.66149	5.90035	-2.274	3.52093	1.7821	0.219194	1.90526	7.13473	2.59828	8.19516	0.808073	2.8877			11.069	-0.183804	1.18782	3.92153	1.22702								2.89317	1.30352	0.52718	1.66111	1.676	-0.504496
	11.0887	0.406858	0.823261	2.17359	1.19015							0.0949323	-5.52066	-0.372887	3.23821	0.966235	0.531495	3.79632	5.95832	-2.28716	3.51653	1.80756	0.249986	1.84127	7.13723	2.56885	8.22736	0.808932	2.86036			11.0887	-0.177114	1.18518	3.90733	1.23627								2.84932	1.3237	0.487079	1.65361	1.59323	-0.538954
	11.1084	0.417242	0.820088	2.21078	1.20259							0.100963	-5.50757	-0.375563	3.21062	1.0308	0.506381	3.92241	6.02109	-2.30056	3.5131	1.83379	0.274848	1.77667	7.14142	2.54062	8.25748	0.817591	2.84742			11.1084	-0.172394	1.18228	3.89687	1.24445								2.80707	1.34582	0.445895	1.64968	1.50629	-0.57451
	11.128	0.427764	0.81691	2.24649	1.21558							0.107846	-5.49446	-0.377271	3.18271	1.08887	0.473744	4.03904	6.08829	-2.31415	3.51019	1.86136	0.294211	1.71212	7.1479	2.51319	8.28542	0.834766	2.84948			11.128	-0.16976	1.17912	3.89048	1.25153								2.7663	1.36974	0.40346	1.64936	1.41589	-0.612147
	11.1477	0.438432	0.813603	2.2807	1.22893							0.115311	-5.48146	-0.378054	3.15481	1.13966	0.434089	4.14564	6.15951	-2.32789	3.5075	1.89068	0.308752	1.64829	7.15733	2.48621	8.31093	0.860958	2.86647			11.1477	-0.169275	1.17574	3.88836	1.25749								2.7268	1.39524	0.35967	1.65255	1.32301	-0.652675
	11.1673	0.449248	0.810052	2.31335	1.24247							0.123127	-5.46877	-0.378091	3.12731	1.1826	0.387934	4.24198	6.23427	-2.34172	3.50469	1.92168	0.319231	1.5858	7.17036	2.45939	8.33376	0.896457	2.89746			11.1673	-0.17098	1.17217	3.89054	1.26241								2.68825	1.4221	0.314582	1.65934	1.22871	-0.696805
	11.187	0.460216	0.806144	2.34439	1.25605							0.131084	-5.45647	-0.377508	3.10056	1.21721	0.335828	4.32808	6.31198	-2.35557	3.5015	1.95397	0.326378	1.52522	7.18763	2.43245	8.35358	0.941408	2.94075			11.187	-0.174881	1.16843	3.89684	1.26635								2.65028	1.45022	0.26809	1.66974	1.13406	-0.744969
	11.2067	0.471362	0.801768	2.37378	1.26958							0.138833	-5.44475	-0.376383	3.07491	1.24309	0.278365	4.40409	6.39241	-2.36932	3.49771	1.98685	0.330945	1.46702	7.20967	2.40515	8.37027	0.995783	2.99398			11.2067	-0.18099	1.16458	3.90698	1.26947								2.61254	1.47946	0.219994	1.68369	1.0402	-0.797257
	11.2263	0.48265	0.796857	2.40149	1.28295							0.146004	-5.43378	-0.374813	3.05064	1.2599	0.215942	4.47027	6.4753	-2.38282	3.49309	2.01948	0.333616	1.4116	7.23695	2.37731	8.3838	1.0594	3.05446			11.2263	-0.189351	1.16065	3.92059	1.2719								2.57472	1.50967	0.170277	1.70106	0.948142	-0.853419
	11.246	0.493966	0.791375	2.42735	1.2961							0.152254	-5.4238	-0.373074	3.02806	1.26744	0.148732	4.52686	6.56019	-2.39592	3.48738	2.05072	0.33489	1.35936	7.26985	2.34884	8.39406	1.1319	3.11933			11.246	-0.200066	1.15668	3.93722	1.2738								2.53651	1.54074	0.11904	1.72195	0.858932	-0.912928
	11.2656	0.505096	0.785293	2.45108	1.30894							0.157235	-5.41491	-0.371456	3.00748	1.26561	0.0768618	4.57408	6.64652	-2.4085	3.48035	2.07904	0.334979	1.31064	7.30881	2.31995	8.40057	1.21264	3.18572			11.2656	-0.213196	1.15273	3.95639	1.27527								2.49767	1.57245	0.0664357	1.74635	0.773581	-0.974883
	11.2853	0.515747	0.778586	2.47233	1.32144							0.160675	-5.40705	-0.370329	2.98901	1.25436	0.000399817	4.61226	6.73372	-2.42037	3.47173	2.10285	0.333768	1.26577	7.35434	2.29084	8.40338	1.30069	3.2509			11.2853	-0.228822	1.1488	3.97765	1.27649								2.45814	1.60463	0.0126298	1.77419	0.693038	-1.03805
	11.305	0.525647	0.771231	2.4907	1.33356							0.162518	-5.40004	-0.369933	2.97272	1.23389	-0.0806596	4.64186	6.82126	-2.43138	3.46121	2.1203	0.330924	1.22497	7.40663	2.26163	8.40269	1.39511	3.31209			11.305	-0.246917	1.1449	4.00052	1.27763								2.41797	1.63704	-0.0421972	1.80526	0.618025	-1.101
	11.3246	0.534552	0.763263	2.50578	1.34531							0.162785	-5.39373	-0.370257	2.95874	1.20463	-0.166257	4.6634	6.90859	-2.44135	3.44857	2.12934	0.326117	1.18843	7.46567	2.23242	8.39846	1.49481	3.36666			11.3246	-0.267349	1.14105	4.02441	1.2788								2.37738	1.66943	-0.0978446	1.83941	0.549089	-1.16221
	11.3443	0.542176	0.754727	2.51721	1.35668							0.161612	-5.38796	-0.371403	2.94729	1.16708	-0.256334	4.67742	6.99518	-2.45013	3.4338	2.12812	0.318885	1.15635	7.5314	2.20329	8.39057	1.59867	3.41245			11.3443	-0.289953	1.13731	4.04879	1.2801								2.33648	1.70151	-0.154031	1.87634	0.48671	-1.22005
	11.3639	0.548272	0.745686	2.5247	1.3677							0.159167	-5.38256	-0.37355	2.93855	1.12176	-0.350564	4.68451	7.08053	-2.45758	3.41705	2.11505	0.308655	1.12879	7.60358	2.17431	8.37927	1.70554	3.44788			11.3639	-0.314532	1.13372	4.07323	1.28164								2.29535	1.73305	-0.210464	1.91574	0.431284	-1.27296
	11.3836	0.552615	0.736255	2.528	1.37841							0.155577	-5.37741	-0.376835	2.93259	1.06915	-0.448295	4.6854	7.164	-2.46362	3.39849	2.08883	0.294905	1.10568	7.68181	2.14556	8.36481	1.81425	3.47202			11.3836	-0.34087	1.13034	4.09735	1.28352								2.25408	1.76385	-0.266889	1.95707	0.383065	-1.3195
	11.4033	0.554988	0.72656	2.52696	1.3888							0.151129	-5.37249	-0.381373	2.92944	1.00977	-0.548563	4.68083	7.24484	-2.46815	3.37819	2.04871	0.27733	1.08696	7.76563	2.11704	8.34761	1.92363	3.48492			11.4033	-0.368681	1.12722	4.12096	1.28584								2.21281	1.79377	-0.323018	1.99983	0.342201	-1.35849
	11.4229	0.555174	0.716736	2.5216	1.39886							0.146213	-5.36769	-0.387283	2.92909	0.944268	-0.650074	4.67159	7.32244	-2.47109	3.35606	1.99465	0.255968	1.0726	7.85442	2.08868	8.3286	2.0325	3.48708			11.4229	-0.397581	1.12441	4.14398	1.28875								2.17169	1.82264	-0.378539	2.04375	0.308715	-1.38894
	11.4426	0.553039	0.706932	2.51211	1.4086							0.141196	-5.36291	-0.394626	2.93137	0.873503	-0.751219	4.65846	7.3962	-2.4725	3.33216	1.92718	0.231166	1.06235	7.94755	2.06048	8.30849	2.13971	3.47923			11.4426	-0.427114	1.12193	4.1663	1.29233								2.13082	1.85039	-0.43311	2.08862	0.282451	-1.41021
	11.4622	0.548561	0.697306	2.49883	1.41801							0.136554	-5.35803	-0.403302	2.93614	0.798334	-0.850154	4.64235	7.46564	-2.47251	3.3065	1.84731	0.203722	1.05589	8.04437	2.03255	8.28789	2.2441	3.46246			11.4622	-0.456743	1.11981	4.18788	1.29669								2.09032	1.87698	-0.486452	2.13416	0.263209	-1.42195
	11.4819	0.54179	0.688005	2.4823	1.42705							0.132818	-5.35287	-0.413182	2.94331	0.719631	-0.944784	4.62409	7.53041	-2.47127	3.27899	1.75676	0.17482	1.05302	8.14425	2.00493	8.2674	2.34468	3.43808			11.4819	-0.485846	1.11802	4.20873	1.30186								2.05029	1.90244	-0.538359	2.17999	0.250708	-1.42417
	11.5016	0.532809	0.679167	2.46314	1.43565							0.130461	-5.3472	-0.424102	2.95265	0.638352	-1.03289	4.60418	7.59022	-2.46892	3.24961	1.65784	0.145901	1.05351	8.24666	1.97768	8.24762	2.44088	3.40751			11.5016	-0.513788	1.11651	4.22898	1.30786								2.01077	1.92672	-0.588636	2.22568	0.244406	-1.41723
	11.5212	0.521789	0.670905	2.44214	1.4437							0.129907	-5.34085	-0.435869	2.96408	0.555493	-1.11221	4.58316	7.6447	-2.46567	3.21836	1.55366	0.118653	1.0569	8.35105	1.95084	8.2295	2.5321	3.37216			11.5212	-0.539908	1.11526	4.24876	1.31477								1.97173	1.94967	-0.637124	2.27096	0.243779	-1.40183
	11.5409	0.508965	0.663336	2.42015	1.45103							0.131527	-5.33353	-0.44829	2.97758	0.472006	-1.18054	4.56137	7.69358	-2.46173	3.1852	1.44771	0.0947713	1.06285	8.45679	1.92447	8.21392	2.61755	3.33335			11.5409	-0.563541	1.11418	4.26815	1.32261								1.93314	1.97127	-0.683812	2.31573	0.248281	-1.37898
	11.5606	0.494607	0.656559	2.39807	1.45752							0.135666	-5.32505	-0.461192	2.99295	0.388665	-1.23593	4.53917	7.7368	-2.4573	3.15012	1.34374	0.075865	1.07109	8.56334	1.8986	8.20163	2.69646	3.29224			11.5606	-0.584149	1.1132	4.28723	1.33138								1.89499	1.99147	-0.728722	2.35988	0.257209	-1.34992
	11.5802	0.479018	0.65062	2.37681	1.46299							0.1426	-5.31516	-0.474411	3.00989	0.306055	-1.27664	4.51685	7.77437	-2.45256	3.11321	1.24555	0.0634355	1.08138	8.67031	1.87328	8.19328	2.76823	3.24992			11.5802	-0.601279	1.11221	4.30607	1.34107								1.85719	2.01026	-0.771905	2.40315	0.269809	-1.31607
	11.5999	0.462527	0.645566	2.35726	1.46728							0.152534	-5.30367	-0.487862	3.02828	0.224748	-1.30124	4.49458	7.80643	-2.44768	3.07464	1.15672	0.0588835	1.09334	8.77733	1.8486	8.18919	2.83253	3.20724			11.5999	-0.614537	1.11113	4.3247	1.35164								1.81964	2.02772	-0.813448	2.44534	0.285201	-1.27896
	11.6195	0.445462	0.641413	2.34015	1.47028							0.165592	-5.29056	-0.501513	3.04811	0.145222	-1.30879	4.47239	7.83332	-2.44278	3.03444	1.08027	0.063227	1.1066	8.88394	1.82451	8.18942	2.88912	3.1649			11.6195	-0.623657	1.10996	4.34308	1.36301								1.78233	2.04391	-0.853491	2.48643	0.302449	-1.24023
	11.6392	0.428166	0.638143	2.32599	1.47188							0.181801	-5.27582	-0.515267	3.06938	0.0679042	-1.29881	4.4502	7.85533	-2.43805	2.99269	1.01865	0.0770902	1.12087	8.98968	1.80102	8.1941	2.93784	3.12311			11.6392	-0.628469	1.10869	4.3611	1.3751								1.74536	2.05892	-0.892163	2.52639	0.320736	-1.20141
	11.6589	0.410991	0.635723	2.31508	1.47201							0.201045	-5.25926	-0.528933	3.09198	-0.0068547	-1.27133	4.42767	7.87256	-2.43368	2.94953	0.973722	0.100661	1.13592	9.09404	1.77819	8.20303	2.97863	3.08152			11.6589	-0.628893	1.1073	4.37855	1.38782								1.70881	2.07271	-0.929492	2.56535	0.339317	-1.1641
	11.6785	0.394268	0.634093	2.30753	1.47067							0.223126	-5.24074	-0.542264	3.11571	-0.0785969	-1.22683	4.4043	7.88531	-2.42991	2.90516	0.946695	0.133645	1.15142	9.19657	1.75603	8.21578	3.01153	3.03947			11.6785	-0.624932	1.10582	4.39513	1.40107								1.67282	2.08531	-0.965504	2.60319	0.35745	-1.12978
	11.6982	0.378323	0.633181	2.3034	1.46795							0.24781	-5.22015	-0.554961	3.14049	-0.146942	-1.16622	4.37982	7.89416	-2.427	2.85982	0.938261	0.175321	1.167	9.29685	1.73429	8.23205	3.03665	2.99626			11.6982	-0.616663	1.10427	4.41052	1.41481								1.63752	2.09677	-1.00029	2.63977	0.374464	-1.09986
	11.7178	0.363488	0.632919	2.30255	1.46402							0.274918	-5.19747	-0.566863	3.16628	-0.21166	-1.09081	4.35403	7.89969	-2.42509	2.81386	0.948339	0.224474	1.18221	9.39439	1.71265	8.25172	3.054	2.95116			11.7178	-0.604268	1.10272	4.42436	1.42902								1.60313	2.10709	-1.03385	2.67507	0.389741	-1.07562
	11.7375	0.349981	0.633221	2.3046	1.45906							0.304264	-5.17272	-0.577933	3.19312	-0.272452	-1.00222	4.3265	7.90242	-2.42428	2.76741	0.975932	0.279636	1.19661	9.48868	1.69088	8.27425	3.06368	2.90346			11.7375	-0.58799	1.10127	4.43626	1.44364								1.57	2.11625	-1.06611	2.70914	0.402756	-1.058
	11.7572	0.338024	0.63403	2.30901	1.45331							0.335609	-5.14597	-0.588157	3.22116	-0.32898	-0.902516	4.29678	7.90288	-2.42458	2.72077	1.01912	0.339127	1.20985	9.57918	1.66874	8.29906	3.066	2.85253			11.7572	-0.568142	1.10002	4.44589	1.4586								1.53854	2.12417	-1.09692	2.74193	0.412956	-1.04764
	11.7768	0.327793	0.635292	2.31514	1.44701							0.368677	-5.11724	-0.597448	3.25046	-0.380871	-0.794034	4.26448	7.90155	-2.42604	2.67409	1.07567	0.401105	1.22186	9.66534	1.64602	8.3257	3.06129	2.79781			11.7768	-0.545076	1.09905	4.453	1.47379								1.50914	2.1307	-1.12616	2.77328	0.419879	-1.04493
	11.7965	0.319394	0.636976	2.32229	1.44044							0.403172	-5.08662	-0.605695	3.28104	-0.427642	-0.679182	4.22927	7.89899	-2.42862	2.62749	1.14306	0.463565	1.2325	9.74658	1.6225	8.35367	3.0499	2.73886			11.7965	-0.519155	1.09841	4.45734	1.48915								1.48207	2.13572	-1.15369	2.80308	0.423275	-1.05003
	11.8161	0.312896	0.639061	2.32973	1.43385							0.438848	-5.05425	-0.612857	3.31292	-0.46885	-0.560486	4.19087	7.89578	-2.4322	2.58121	1.21818	0.524562	1.24152	9.82236	1.59796	8.38245	3.0323	2.67559			11.8161	-0.490779	1.09815	4.4587	1.50458								1.45758	2.13908	-1.17937	2.83122	0.422909	-1.06283
	11.8358	0.308341	0.641529	2.33676	1.4275							0.475516	-5.02033	-0.618918	3.34604	-0.504054	-0.440572	4.14906	7.89245	-2.4367	2.5356	1.29788	0.582291	1.24881	9.89212	1.57224	8.41149	3.00896	2.60838			11.8358	-0.460386	1.09826	4.457	1.51995								1.43585	2.14062	-1.20303	2.85744	0.418557	-1.0829
	11.8555	0.305749	0.644361	2.34275	1.42159							0.512986	-4.98506	-0.623772	3.38037	-0.532783	-0.322048	4.10369	7.88952	-2.44198	2.49105	1.37911	0.635117	1.25435	9.95529	1.54532	8.44025	2.98041	2.53785			11.8555	-0.428383	1.09873	4.45225	1.5351								1.41695	2.14015	-1.22449	2.88145	0.410114	-1.10958
	11.8751	0.305104	0.647545	2.34716	1.41629							0.551032	-4.94859	-0.627336	3.41583	-0.55455	-0.207463	4.05466	7.8875	-2.44788	2.44796	1.45906	0.681686	1.25821	10.0113	1.5173	8.46851	2.94718	2.46492			11.8751	-0.39518	1.0995	4.44457	1.54988								1.40094	2.13751	-1.24359	2.90292	0.397521	-1.14202
	11.8948	0.306299	0.651069	2.3495	1.41166							0.589534	-4.9112	-0.629672	3.4522	-0.569006	-0.0991754	4.00191	7.88656	-2.45418	2.40665	1.53519	0.720874	1.26039	10.0597	1.4883	8.49639	2.90984	2.39085			11.8948	-0.36122	1.10049	4.43424	1.56416								1.38782	2.13259	-1.26031	2.9215	0.380767	-1.17925
	11.9144	0.309208	0.654939	2.34941	1.40777							0.628498	-4.87311	-0.631023	3.48916	-0.575961	0.000674417	3.94575	7.88691	-2.46059	2.36725	1.60536	0.751807	1.26082	10.1002	1.45851	8.52367	2.86905	2.31719			11.9144	-0.326959	1.10159	4.42158	1.5778								1.37758	2.12508	-1.27469	2.93686	0.359939	-1.22022
	11.9341	0.313785	0.6592	2.34674	1.40461							0.667916	-4.83461	-0.631709	3.52643	-0.575435	0.0902416	3.88646	7.88864	-2.46675	2.32995	1.66825	0.77391	1.25985	10.1326	1.42823	8.54985	2.82552	2.24556			11.9341	-0.29286	1.10271	4.40694	1.59056								1.37007	2.11466	-1.28676	2.94884	0.335328	-1.26385
	11.9538	0.319923	0.663877	2.34146	1.40213							0.707725	-4.79602	-0.632086	3.56381	-0.567644	0.168113	3.82434	7.89182	-2.47231	2.29484	1.72316	0.786912	1.25776	10.1566	1.39784	8.57441	2.78012	2.17769			11.9538	-0.25935	1.10378	4.39074	1.60222								1.3651	2.10104	-1.29663	2.95734	0.30731	-1.30904
	11.9734	0.327492	0.669001	2.33369	1.40029							0.74783	-4.75758	-0.632537	3.60104	-0.552975	0.233276	3.75989	7.89651	-2.47695	2.26204	1.76983	0.790825	1.25497	10.1722	1.36769	8.59736	2.73384	2.11526			11.9734	-0.226825	1.10473	4.37355	1.6126								1.36239	2.08407	-1.30441	2.96231	0.276288	-1.35497
	11.9931	0.336412	0.674596	2.32367	1.39906							0.788083	-4.71965	-0.633417	3.63783	-0.532116	0.285202	3.69372	7.90271	-2.48044	2.2316	1.80845	0.785957	1.25185	10.1795	1.33825	8.61867	2.68755	2.05998			11.9931	-0.195678	1.10553	4.35597	1.62154								1.36163	2.06366	-1.31029	2.96362	0.242728	-1.40116
	12.0127	0.34659	0.680664	2.31169	1.39835							0.828284	-4.68269	-0.635062	3.67382	-0.505996	0.323838	3.62639	7.91043	-2.48252	2.20348	1.83952	0.772854	1.24876	10.1786	1.31005	8.63808	2.64192	2.0136			12.0127	-0.166301	1.10618	4.33851	1.62885								1.36242	2.03976	-1.31445	2.96122	0.207168	-1.44721
	12.0324	0.357868	0.687216	2.29818	1.39811							0.868164	-4.64717	-0.637813	3.70874	-0.475703	0.349424	3.5585	7.91961	-2.48293	2.17765	1.86406	0.752211	1.2462	10.1699	1.28355	8.65532	2.59761	1.97777			12.0324	-0.139059	1.1067	4.32172	1.63439								1.36425	2.01248	-1.31699	2.95499	0.170202	-1.49284
	12.0521	0.370024	0.69426	2.28361	1.39825							0.907453	-4.61348	-0.641905	3.74226	-0.442415	0.362479	3.4906	7.93017	-2.48145	2.15412	1.88332	0.724907	1.2448	10.1536	1.2592	8.67029	2.55527	1.95342			12.0521	-0.114267	1.10714	4.3061	1.63804								1.36647	1.98194	-1.31786	2.94505	0.132414	-1.53796
	12.0717	0.382866	0.701787	2.26851	1.39869							0.945822	-4.58208	-0.647523	3.77415	-0.407356	0.363989	3.42332	7.94193	-2.4779	2.13307	1.89873	0.691923	1.24518	10.1304	1.23755	8.68286	2.51544	1.94123			12.0717	-0.0921652	1.10756	4.29211	1.63973								1.36844	1.94829	-1.31716	2.9316	0.094481	-1.58264
	12.0914	0.396204	0.709767	2.25346	1.39936							0.982934	-4.55332	-0.654763	3.80435	-0.371641	0.355306	3.35732	7.9546	-2.47215	2.11474	1.91193	0.654302	1.24788	10.1008	1.2191	8.69288	2.47836	1.94167			12.0914	-0.0728565	1.10805	4.28011	1.63943								1.36962	1.91171	-1.31503	2.9146	0.0571602	-1.62709
	12.1111	0.409875	0.718151	2.23895	1.40016							1.01852	-4.52746	-0.663656	3.8328	-0.336245	0.337859	3.2932	7.9679	-2.46413	2.09934	1.92432	0.613073	1.25348	10.0656	1.20434	8.69992	2.44422	1.95478			12.1111	-0.0563634	1.10867	4.27038	1.63711								1.36956	1.87247	-1.31163	2.89413	0.0211873	-1.67161
	12.1307	0.423713	0.72686	2.22537	1.40102							1.05231	-4.50476	-0.674226	3.85942	-0.301888	0.313159	3.23148	7.98156	-2.45381	2.08688	1.9369	0.569221	1.2625	10.0254	1.19367	8.70401	2.41312	1.97999			12.1307	-0.0426632	1.10948	4.26312	1.63285								1.36788	1.83089	-1.30712	2.8704	-0.0127565	-1.71651
	12.1504	0.437517	0.735784	2.21295	1.40192							1.08398	-4.48542	-0.686434	3.88412	-0.269239	0.282844	3.17259	7.99549	-2.44123	2.07701	1.95026	0.523572	1.27538	9.98118	1.18734	8.70498	2.38506	2.01633			12.1504	-0.0316923	1.11053	4.25838	1.62674								1.36419	1.78742	-1.30172	2.84357	-0.0440136	-1.76199
	12.17	0.45106	0.744794	2.20185	1.40284							1.11314	-4.4694	-0.700105	3.90675	-0.238954	0.248638	3.11681	8.00971	-2.42646	2.06946	1.96475	0.476855	1.29244	9.93359	1.18556	8.7024	2.35991	2.06266			12.17	-0.0233209	1.1118	4.25609	1.61886								1.3582	1.74259	-1.29572	2.81372	-0.0720291	-1.80806
	12.1897	0.464136	0.753792	2.19214	1.40377							1.13937	-4.45663	-0.715056	3.92722	-0.211393	0.212217	3.06436	8.02415	-2.40961	2.06399	1.98028	0.429676	1.31374	9.8834	1.18853	8.69601	2.33749	2.11767			12.1897	-0.0173774	1.11328	4.25614	1.60935								1.34977	1.69686	-1.28929	2.78096	-0.0963199	-1.85472
	12.2094	0.476529	0.762701	2.18365	1.40463							1.1625	-4.44703	-0.731141	3.94541	-0.186734	0.174985	3.0152	8.03831	-2.39081	2.06041	1.99652	0.382297	1.33943	9.83134	1.19639	8.68594	2.31765	2.17992			12.2094	-0.0136674	1.11494	4.25844	1.59837								1.33883	1.65066	-1.28256	2.74543	-0.116561	-1.90197
	12.229	0.488019	0.771413	2.1761	1.40534							1.18247	-4.44044	-0.748156	3.96126	-0.165012	0.138097	2.96897	8.05158	-2.3702	2.05871	2.0127	0.334814	1.36966	9.77811	1.20913	8.67227	2.30017	2.2479			12.229	-0.0119642	1.11673	4.26287	1.58607								1.3254	1.60439	-1.27566	2.70732	-0.132508	-1.94968
	12.2487	0.498414	0.77982	2.16918	1.40585							1.19933	-4.43651	-0.765837	3.97463	-0.146184	0.102618	2.9254	8.06348	-2.34795	2.05895	2.02791	0.287272	1.4045	9.72443	1.22672	8.65506	2.28473	2.32007			12.2487	-0.0119924	1.11857	4.26925	1.57264								1.30949	1.55847	-1.26879	2.6666	-0.144047	-1.9975
	12.2683	0.50755	0.787834	2.16264	1.40611							1.21323	-4.43471	-0.783839	3.98538	-0.130159	0.0694329	2.88432	8.07355	-2.32427	2.06119	2.04127	0.239773	1.44413	9.67096	1.24904	8.63441	2.27102	2.39489			12.2683	-0.0134447	1.12037	4.27741	1.55822								1.29117	1.51331	-1.26213	2.62326	-0.151329	-2.04505
	12.288	0.515347	0.795388	2.15626	1.40609							1.22442	-4.43445	-0.801653	3.99358	-0.116672	0.0392704	2.84559	8.08153	-2.29938	2.06548	2.0519	0.192466	1.48854	9.61807	1.27588	8.6105	2.25887	2.47081			12.288	-0.0159173	1.12203	4.28711	1.54297								1.27053	1.46923	-1.25604	2.57726	-0.154725	-2.09208
	12.3077	0.521692	0.802448	2.14986	1.40575							1.23323	-4.43524	-0.818832	3.99926	-0.105474	0.01268	2.80907	8.08717	-2.27345	2.07177	2.05909	0.145481	1.53758	9.56614	1.30696	8.58355	2.2481	2.54635			12.3077	-0.0190609	1.12348	4.29811	1.52704								1.24767	1.42657	-1.25096	2.52853	-0.154625	-2.13825
	12.3273	0.526485	0.80899	2.14322	1.40507							1.24007	-4.43649	-0.835037	4.00247	-0.0964223	-0.00998326	2.77451	8.09028	-2.24663	2.07981	2.06239	0.0989265	1.59099	9.51565	1.34193	8.55405	2.23868	2.62016			12.3273	-0.0225658	1.12463	4.31024	1.51062								1.22261	1.38572	-1.24725	2.47703	-0.151461	-2.18312
	12.347	0.529717	0.815011	2.13619	1.40403							1.24541	-4.43759	-0.849902	4.00306	-0.0893593	-0.0282551	2.74158	8.09073	-2.21911	2.0894	2.06155	0.0530005	1.64846	9.46711	1.3804	8.52268	2.23056	2.69107			12.347	-0.0261049	1.12539	4.32338	1.49391								1.19548	1.34705	-1.24512	2.42271	-0.14571	-2.22624
	12.3666	0.531414	0.820527	2.12868	1.40259							1.24975	-4.43792	-0.862924	4.00093	-0.0842519	-0.0417506	2.70993	8.0883	-2.19103	2.10044	2.05643	0.00802204	1.70964	9.42095	1.42191	8.49012	2.22375	2.75831			12.3666	-0.0293611	1.12565	4.33745	1.47709								1.16651	1.31086	-1.24466	2.36566	-0.137971	-2.26727
	12.3863	0.531697	0.825573	2.12065	1.40068							1.25363	-4.43681	-0.873598	3.99598	-0.0812449	-0.0502499	2.67931	8.08256	-2.16253	2.11283	2.04729	-0.0355847	1.77423	9.3777	1.46594	8.45729	2.21836	2.82137			12.3863	-0.032047	1.12533	4.35248	1.46037								1.13591	1.27736	-1.24591	2.30623	-0.128931	-2.30584
	12.406	0.530746	0.830212	2.11215	1.39823							1.25752	-4.43364	-0.881426	3.98815	-0.0804925	-0.053641	2.64955	8.07331	-2.1337	2.12632	2.03474	-0.0772926	1.84187	9.33793	1.51196	8.42518	2.2144	2.87978			12.406	-0.0339219	1.12432	4.36852	1.44398								1.10382	1.24682	-1.24892	2.24471	-0.119231	-2.34164
	12.4256	0.52873	0.834496	2.10337	1.3952							1.26177	-4.42796	-0.885939	3.97728	-0.0820178	-0.0519246	2.62041	8.06047	-2.10462	2.14094	2.01952	-0.116508	1.91209	9.30226	1.55951	8.39425	2.21173	2.93321			12.4256	-0.0347996	1.12257	4.38551	1.42809								1.07036	1.21943	-1.25375	2.18129	-0.109467	-2.37438
	12.4453	0.525829	0.838483	2.09453	1.39158							1.26675	-4.41926	-0.886696	3.96322	-0.0858773	-0.0451904	2.59161	8.04414	-2.07534	2.15677	2.00266	-0.152634	1.98475	9.27119	1.60809	8.36492	2.21015	2.98152			12.4453	-0.0345091	1.11997	4.40344	1.41285								1.03575	1.19545	-1.26052	2.11617	-0.100219	-2.40393
	12.4649	0.522217	0.842206	2.0859	1.38735							1.27275	-4.40722	-0.88336	3.94578	-0.092213	-0.0334873	2.56292	8.02454	-2.04587	2.17363	1.98534	-0.185155	2.05976	9.24514	1.65716	8.3375	2.20946	3.02477			12.4649	-0.0329564	1.11648	4.4223	1.3984								1.00018	1.17497	-1.26929	2.04937	-0.0921087	-2.43035
	12.4846	0.518025	0.845685	2.0777	1.38251							1.27992	-4.39161	-0.875675	3.92472	-0.101191	-0.0170222	2.53434	8.00189	-2.01619	2.19132	1.96866	-0.213791	2.13686	9.22452	1.7062	8.31218	2.20952	3.06315			12.4846	-0.0301429	1.11205	4.44207	1.38485								0.963886	1.15792	-1.28005	1.98098	-0.0857311	-2.4538
	12.5043	0.513404	0.84894	2.07008	1.37707							1.28833	-4.37223	-0.863498	3.90014	-0.112924	0.00389538	2.50589	7.97631	-1.98628	2.20956	1.95348	-0.238471	2.21565	9.20973	1.7547	8.28896	2.20985	3.09695			12.5043	-0.0260482	1.10667	4.46264	1.37232								0.927066	1.14428	-1.29274	1.91169	-0.0815548	-2.47455
	12.5239	0.508514	0.851988	2.06305	1.37106							1.29794	-4.34896	-0.846718	3.87222	-0.12749	0.0288296	2.47757	7.94801	-1.95612	2.22804	1.94015	-0.259363	2.29577	9.20115	1.80211	8.26774	2.2099	3.12656			12.5239	-0.0206962	1.10036	4.48387	1.36092								0.889951	1.13413	-1.30731	1.84219	-0.0799807	-2.49292
	12.5436	0.503519	0.85484	2.05661	1.36452							1.30864	-4.32183	-0.825329	3.8411	-0.144958	0.0572462	2.44943	7.91736	-1.9256	2.2465	1.92875	-0.27678	2.37699	9.19912	1.84783	8.24829	2.20928	3.15236			12.5436	-0.0141889	1.09315	4.50564	1.35075								0.852808	1.12751	-1.32364	1.77298	-0.0814053	-2.50936
	12.5633	0.498558	0.857482	2.05062	1.35754							1.32025	-4.2909	-0.799435	3.80706	-0.165428	0.088535	2.42137	7.88475	-1.8947	2.26473	1.91879	-0.291198	2.45904	9.20385	1.89137	8.23035	2.20767	3.17471			12.5633	-0.00665387	1.08509	4.52783	1.34187								0.815942	1.12443	-1.34163	1.70447	-0.0861119	-2.52435
	12.5829	0.493762	0.859903	2.04485	1.3502							1.33247	-4.25646	-0.769229	3.77059	-0.188664	0.121952	2.39325	7.85059	-1.86339	2.28244	1.90949	-0.303282	2.54163	9.21536	1.93232	8.21361	2.20473	3.19399			12.5829	0.00177597	1.0763	4.55027	1.33432								0.779716	1.12474	-1.36107	1.63719	-0.0943084	-2.53833
	12.6026	0.489289	0.862119	2.03899	1.3426							1.34507	-4.21883	-0.734862	3.73217	-0.214244	0.15669	2.36502	7.81528	-1.83167	2.29933	1.89986	-0.313874	2.62463	9.23354	1.97028	8.19735	2.20008	3.21047			12.6026	0.0109986	1.06687	4.57273	1.32808								0.744559	1.12816	-1.38162	1.57174	-0.106061	-2.55168
	12.6222	0.485286	0.864109	2.03262	1.33483							1.35785	-4.17824	-0.696476	3.69231	-0.241657	0.191917	2.33644	7.77903	-1.79962	2.31504	1.88879	-0.323943	2.70808	9.25828	2.00502	8.18082	2.19339	3.22419			12.6222	0.0209513	1.05692	4.59497	1.32312								0.710881	1.13438	-1.40288	1.50866	-0.121335	-2.5647
	12.6419	0.481908	0.865855	2.02533	1.32702							1.37064	-4.13493	-0.654308	3.65155	-0.270248	0.226778	2.30722	7.74212	-1.76735	2.32938	1.87506	-0.33447	2.79178	9.28933	2.03635	8.1636	2.18433	3.23504			12.6419	0.0315809	1.04653	4.61674	1.31944								0.679037	1.14301	-1.4245	1.44841	-0.140101	-2.57777
	12.6616	0.479317	0.867348	2.01675	1.31929							1.38328	-4.08927	-0.608705	3.61046	-0.299219	0.260495	2.27726	7.70501	-1.73504	2.34226	1.85742	-0.346378	2.87552	9.32638	2.06409	8.14547	2.1726	3.24271			12.6616	0.0428395	1.03582	4.63779	1.31706								0.649404	1.15362	-1.44611	1.39138	-0.162239	-2.59112
	12.6812	0.477657	0.868589	2.00665	1.31179							1.39573	-4.04158	-0.560102	3.56979	-0.327678	0.292119	2.24655	7.66814	-1.70279	2.3539	1.83462	-0.360499	2.95903	9.36899	2.08805	8.12639	2.15796	3.24697			12.6812	0.0547132	1.02493	4.6579	1.316								0.622421	1.16571	-1.4673	1.33802	-0.187563	-2.60484
	12.7009	0.477036	0.869576	1.99477	1.30463							1.40809	-3.99217	-0.508977	3.53041	-0.354655	0.320582	2.21486	7.63192	-1.67071	2.36465	1.8054	-0.37749	3.04205	9.41667	2.10808	8.10635	2.14024	3.24765			12.7009	0.0672123	1.01398	4.67684	1.31625								0.598521	1.17872	-1.4876	1.28893	-0.215888	-2.61875
	12.7205	0.477578	0.870314	1.98088	1.29795							1.42049	-3.94136	-0.455795	3.49308	-0.379213	0.344707	2.18197	7.59674	-1.63902	2.3747	1.7686	-0.397734	3.12441	9.46891	2.12401	8.08517	2.11937	3.2447			12.7205	0.0803184	1.00309	4.69443	1.31779								0.577947	1.19203	-1.50644	1.24458	-0.247042	-2.63257
	12.7402	0.479502	0.870805	1.96488	1.29186							1.43305	-3.88953	-0.401077	3.4584	-0.400411	0.363299	2.14792	7.5631	-1.60791	2.38418	1.72345	-0.421463	3.20599	9.52516	2.13572	8.0629	2.09529	3.23829			12.7402	0.0939545	0.992352	4.71056	1.3206								0.560792	1.20494	-1.52326	1.20516	-0.280904	-2.64588
	12.7599	0.483013	0.871049	1.94685	1.28651							1.4459	-3.83705	-0.34541	3.42678	-0.417305	0.375216	2.11258	7.53163	-1.57752	2.3933	1.66983	-0.448725	3.28659	9.58488	2.14314	8.03983	2.06808	3.22888			12.7599	0.108021	0.981847	4.72523	1.32463								0.54698	1.21675	-1.53745	1.17069	-0.317316	-2.65815
	12.7795	0.488286	0.871058	1.92691	1.282							1.45921	-3.78431	-0.289314	3.39864	-0.429023	0.379399	2.07572	7.50277	-1.54805	2.40249	1.6079	-0.479377	3.36597	9.64749	2.14624	8.0165	2.03798	3.2171			12.7795	0.122432	0.971645	4.73855	1.32984								0.536378	1.22682	-1.54853	1.14102	-0.356107	-2.66885
	12.7992	0.495453	0.870836	1.90533	1.27845							1.47331	-3.73161	-0.23325	3.37424	-0.43499	0.374888	2.0372	7.47711	-1.51967	2.41228	1.53806	-0.513013	3.44395	9.71246	2.14516	7.99361	2.00543	3.20374			12.7992	0.137098	0.96181	4.75073	1.33618								0.528846	1.23454	-1.55611	1.11597	-0.397219	-2.67734
	12.8188	0.504606	0.870409	1.88254	1.27593							1.48853	-3.67921	-0.177671	3.35369	-0.434916	0.360734	1.99693	7.45518	-1.49237	2.42325	1.46125	-0.548996	3.52045	9.77924	2.14007	7.97218	1.97107	3.19032			12.8188	0.151859	0.952401	4.76222	1.34354								0.524265	1.23934	-1.55993	1.09532	-0.440533	-2.68305
	12.8385	0.515809	0.869844	1.85901	1.27447							1.50516	-3.62747	-0.123017	3.33714	-0.428738	0.336112	1.95486	7.4374	-1.46608	2.43588	1.37851	-0.58649	3.59532	9.84729	2.13115	7.95288	1.93572	3.1789			12.8385	0.166531	0.943506	4.77354	1.35176								0.522503	1.24074	-1.5598	1.07884	-0.485904	-2.68551
	12.8582	0.529015	0.869178	1.8352	1.27405							1.52346	-3.57685	-0.0698255	3.3246	-0.416535	0.300486	1.91093	7.42391	-1.44063	2.45043	1.29117	-0.624626	3.6683	9.91612	2.11855	7.93621	1.90018	3.1716			12.8582	0.18089	0.935238	4.78516	1.36065								0.52334	1.23836	-1.5556	1.06607	-0.53329	-2.68432
	12.8778	0.544181	0.868416	1.81158	1.27461							1.54374	-3.52776	-0.0187132	3.31595	-0.398677	0.253642	1.86506	7.41481	-1.41588	2.46708	1.20088	-0.662471	3.73905	9.98537	2.10241	7.92244	1.8654	3.17053			12.8778	0.194698	0.92772	4.79753	1.37								0.526485	1.23192	-1.54732	1.05653	-0.58263	-2.67931
	12.8975	0.561241	0.867602	1.78869	1.27613							1.56622	-3.48064	0.0297682	3.31104	-0.375903	0.195662	1.81726	7.41037	-1.39165	2.48595	1.10934	-0.699136	3.80737	10.0547	2.08297	7.91161	1.83238	3.17774			12.8975	0.207692	0.921096	4.81113	1.3796								0.531635	1.22116	-1.53501	1.0497	-0.633766	-2.67052
	12.9171	0.580023	0.866821	1.76702	1.27856							1.59096	-3.43594	0.0752371	3.3097	-0.349304	0.126984	1.76753	7.41079	-1.36781	2.50708	1.01832	-0.733802	3.87323	10.1238	2.06055	7.90362	1.80213	3.19517			12.9171	0.219606	0.915521	4.82641	1.38921								0.538482	1.20595	-1.51884	1.04501	-0.686435	-2.6581
	12.9368	0.600242	0.86614	1.74696	1.28183							1.61795	-3.39388	0.117447	3.3116	-0.320126	0.0483966	1.71597	7.41613	-1.34432	2.53038	0.92932	-0.76571	3.93638	10.1926	2.0354	7.89858	1.77568	3.22453			12.9368	0.23023	0.911106	4.84386	1.39866								0.546818	1.18634	-1.49903	1.04184	-0.740421	-2.64229
	12.9565	0.621578	0.865629	1.72887	1.28583							1.64702	-3.35462	0.156069	3.31629	-0.289683	-0.0390229	1.66274	7.42632	-1.32116	2.55573	0.843701	-0.794101	3.99668	10.261	2.00779	7.89682	1.75403	3.26723			12.9565	0.239343	0.907928	4.86393	1.40781								0.556493	1.16252	-1.47576	1.03959	-0.795532	-2.6236
	12.9761	0.643677	0.865342	1.713	1.29046							1.67793	-3.3184	0.1909	3.3232	-0.259195	-0.133824	1.60797	7.44119	-1.29834	2.58276	0.762698	-0.818303	4.0541	10.3289	1.9779	7.89828	1.7379	3.32443			12.9761	0.246769	0.906036	4.88693	1.41654								0.56743	1.13473	-1.44926	1.03779	-0.851537	-2.60254
	12.9958	0.666082	0.865315	1.69947	1.29559							1.71034	-3.28545	0.221839	3.33174	-0.229628	-0.234347	1.55178	7.46045	-1.27587	2.61095	0.687314	-0.837799	4.10873	10.3962	1.94596	7.9022	1.7278	3.39689			12.9958	0.252416	0.905438	4.91297	1.42473								0.579614	1.1033	-1.41975	1.03616	-0.908092	-2.57956
	13.0154	0.688343	0.865565	1.68837	1.30108							1.74386	-3.2559	0.248893	3.3415	-0.201757	-0.338851	1.4944	7.48365	-1.25381	2.63981	0.618447	-0.852272	4.16051	10.4629	1.91232	7.90755	1.72402	3.48479			13.0154	0.25629	0.906107	4.94202	1.43229								0.593095	1.06865	-1.3875	1.03437	-0.964841	-2.55516
	13.0351	0.710085	0.866063	1.6797	1.3068							1.77815	-3.22979	0.27206	3.35197	-0.176127	-0.445441	1.43635	7.51034	-1.23225	2.66864	0.556621	-0.861503	4.20932	10.5289	1.87734	7.91368	1.72674	3.58717			13.0351	0.258471	0.907958	4.97386	1.43922								0.607931	1.03116	-1.35289	1.0322	-1.02144	-2.52997
	13.0548	0.730956	0.866757	1.67343	1.31263							1.81276	-3.20707	0.291217	3.36269	-0.153026	-0.552016	1.37821	7.54001	-1.21128	2.69683	0.502196	-0.865369	4.25501	10.5941	1.84138	7.92009	1.73593	3.70281			13.0548	0.259092	0.910847	5.00821	1.44555								0.624324	0.991222	-1.31632	1.02934	-1.07746	-2.50454
	13.0744	0.750602	0.86757	1.66944	1.31844							1.84707	-3.18754	0.306297	3.37323	-0.132454	-0.656476	1.3205	7.57207	-1.19094	2.72379	0.455146	-0.863902	4.29742	10.6582	1.80469	7.92645	1.75133	3.8301			13.0744	0.258355	0.914561	5.0447	1.45136								0.642561	0.949241	-1.27825	1.02553	-1.13257	-2.47932
	13.0941	0.768722	0.868391	1.66749	1.32416							1.8805	-3.17097	0.317284	3.38313	-0.114228	-0.75705	1.26365	7.60611	-1.17127	2.74886	0.414834	-0.857271	4.33654	10.7211	1.76753	7.9326	1.77269	3.96689			13.0941	0.256444	0.918861	5.08289	1.45673								0.662895	0.905666	-1.23921	1.02075	-1.18651	-2.45471
	13.1138	0.785031	0.869111	1.66729	1.32973							1.9125	-3.15699	0.324144	3.39191	-0.0979513	-0.852095	1.20823	7.64173	-1.15235	2.77144	0.380363	-0.845681	4.37216	10.7825	1.73007	7.93827	1.79963	4.11075			13.1138	0.253587	0.923475	5.12224	1.46175								0.6855	0.860948	-1.19973	1.01507	-1.23901	-2.43105
	13.1334	0.799325	0.869607	1.66858	1.33512							1.94247	-3.14521	0.326868	3.39908	-0.0830343	-0.940125	1.15485	7.67853	-1.13431	2.79108	0.35082	-0.829482	4.40414	10.8421	1.69256	7.94286	1.83172	4.25886			13.1334	0.250008	0.928114	5.16203	1.46645								0.710562	0.815543	-1.16034	1.0084	-1.28981	-2.4086
	13.1531	0.811462	0.86977	1.67107	1.34029							1.96987	-3.13529	0.325494	3.40416	-0.0688284	-1.02008	1.10396	7.71595	-1.11721	2.80757	0.325358	-0.809231	4.43238	10.8993	1.65531	7.94606	1.86855	4.40822			13.1531	0.245886	0.932509	5.20163	1.47085								0.738252	0.769916	-1.12157	1.00076	-1.33875	-2.38765
	13.1727	0.82134	0.86953	1.67437	1.34517							1.99436	-3.12689	0.3201	3.40672	-0.0545554	-1.09138	1.05589	7.75323	-1.10113	2.82075	0.303084	-0.785612	4.45684	10.9539	1.61861	7.94787	1.90983	4.55589			13.1727	0.241391	0.93644	5.24049	1.47498								0.768751	0.724528	-1.08407	0.992238	-1.38558	-2.36855
	13.1924	0.82893	0.868804	1.6782	1.34972							2.01574	-3.1197	0.310924	3.40642	-0.0394741	-1.15382	1.01099	7.78971	-1.08609	2.83057	0.283333	-0.759292	4.47749	11.0057	1.58269	7.94844	1.95525	4.69901			13.1924	0.236682	0.939731	5.27809	1.47884								0.802205	0.679751	-1.04859	0.982781	-1.43014	-2.35151
	13.2121	0.834251	0.867485	1.68239	1.35388							2.03385	-3.11337	0.298139	3.403	-0.022901	-1.20762	0.969715	7.82488	-1.0721	2.83706	0.26567	-0.730901	4.4944	11.0544	1.54773	7.94746	2.00437	4.8349			13.2121	0.231851	0.942253	5.31388	1.48242								0.838646	0.635929	-1.01594	0.972346	-1.47233	-2.33669
	13.2317	0.837362	0.865507	1.6868	1.35765							2.04861	-3.10754	0.281863	3.39628	-0.00424836	-1.25335	0.932735	7.85844	-1.05921	2.84022	0.249732	-0.701133	4.50777	11.1001	1.51391	7.94466	2.05694	4.96112			13.2317	0.226935	0.943923	5.34741	1.48567								0.877991	0.593404	-0.986927	0.960946	-1.51203	-2.32424
	13.2514	0.838358	0.862851	1.69131	1.36101							2.06001	-3.10188	0.262286	3.38627	0.0168948	-1.29198	0.900542	7.89015	-1.04742	2.84014	0.235217	-0.670741	4.51772	11.1426	1.48135	7.94028	2.11287	5.07553			13.2514	0.221933	0.944721	5.37839	1.48854								0.920098	0.552503	-0.962347	0.948532	-1.54914	-2.31438
	13.271	0.837503	0.859534	1.69582	1.36398							2.06805	-3.09614	0.23959	3.37301	0.0407304	-1.32477	0.873534	7.91974	-1.03668	2.83707	0.221842	-0.640562	4.52428	11.1819	1.45014	7.9346	2.17205	5.17631			13.271	0.216746	0.944675	5.40655	1.491								0.964757	0.513625	-0.943125	0.934924	-1.58354	-2.30724
	13.2907	0.835096	0.855594	1.70015	1.36652							2.07282	-3.09029	0.213954	3.35663	0.0673079	-1.35323	0.851928	7.94673	-1.02698	2.83121	0.209485	-0.611505	4.52745	11.2179	1.42038	7.92767	2.23444	5.26194			13.2907	0.2112	0.943882	5.43163	1.49298								1.01169	0.477164	-0.930098	0.919873	-1.61503	-2.30289
	13.3104	0.831369	0.851121	1.70414	1.36861							2.07447	-3.08431	0.185618	3.33742	0.0964946	-1.37892	0.835813	7.97078	-1.01827	2.82278	0.198124	-0.58438	4.52733	11.2507	1.39213	7.91952	2.30012	5.3314			13.3104	0.205128	0.94247	5.45354	1.49444								1.06055	0.443451	-0.923671	0.903167	-1.64346	-2.30136
	13.33	0.826543	0.846239	1.70772	1.37024							2.07318	-3.07823	0.154876	3.31577	0.128003	-1.40356	0.825239	7.99158	-1.01051	2.81214	0.187912	-0.560027	4.52411	11.2805	1.36546	7.91024	2.36909	5.38417			13.33	0.198341	0.940606	5.47226	1.49534								1.11096	0.412739	-0.924132	0.884665	-1.66866	-2.30275
	13.3497	0.820937	0.841082	1.71084	1.37135							2.06918	-3.07214	0.122011	3.29216	0.16136	-1.42889	0.820274	8.00865	-1.00364	2.79977	0.179224	-0.539244	4.51811	11.3072	1.34041	7.9002	2.44126	5.4202			13.3497	0.190614	0.938484	5.48789	1.49568								1.16251	0.385289	-0.931812	0.864232	-1.69057	-2.30717
	13.3693	0.814908	0.835807	1.71354	1.37192							2.06272	-3.06617	0.0872255	3.2672	0.196016	-1.45651	0.820981	8.02167	-0.997594	2.78616	0.172668	-0.522652	4.50987	11.3311	1.31705	7.88923	2.51638	5.43979			13.3693	0.181745	0.936307	5.50057	1.49547								1.2147	0.361344	-0.947024	0.841539	-1.70915	-2.31482
	13.389	0.808727	0.830566	1.7159	1.37194							2.05404	-3.06061	0.0506967	3.24159	0.231501	-1.48774	0.827259	8.03071	-0.992319	2.77159	0.168801	-0.510657	4.49996	11.3525	1.29556	7.87696	2.59402	5.44343			13.389	0.17158	0.934296	5.51041	1.49473								1.26691	0.340959	-0.969866	0.816125	-1.72438	-2.32595
	13.4087	0.802593	0.825496	1.71795	1.3714							2.04347	-3.05579	0.0125583	3.21608	0.267361	-1.52364	0.838853	8.03557	-0.987859	2.75657	0.168059	-0.50349	4.48888	11.3716	1.27618	7.86309	2.67372	5.43176			13.4087	0.160008	0.932672	5.51754	1.49347								1.3186	0.324079	-1.00026	0.787534	-1.73627	-2.34073
	13.4283	0.796718	0.820754	1.71974	1.37028							2.0314	-3.05201	-0.0270834	3.19155	0.302969	-1.56486	0.855434	8.03606	-0.984305	2.74149	0.170967	-0.501219	4.47725	11.3886	1.25901	7.84734	2.75499	5.4057			13.4283	0.146995	0.931647	5.52215	1.49174								1.36923	0.310687	-1.03794	0.755402	-1.7449	-2.35937
	13.448	0.79129	0.816475	1.72124	1.36854							2.01826	-3.04965	-0.0681501	3.16895	0.337728	-1.61156	0.876736	8.03187	-0.981754	2.72652	0.177761	-0.503721	4.46546	11.4038	1.24408	7.8296	2.83727	5.3664			13.448	0.132596	0.931421	5.52444	1.48963								1.41836	0.300646	-1.08252	0.719444	-1.75046	-2.38205
	13.4676	0.786443	0.812764	1.72238	1.3661							2.00446	-3.04894	-0.110544	3.14931	0.371181	-1.66354	0.902371	8.0225	-0.980304	2.71188	0.188616	-0.510779	4.45371	11.4176	1.23135	7.8098	2.92001	5.31507			13.4676	0.116987	0.932153	5.52458	1.48723								1.4655	0.293852	-1.1334	0.679654	-1.75324	-2.40885
	13.4873	0.782354	0.809713	1.72318	1.36291							1.9905	-3.05009	-0.154159	3.13365	0.402957	-1.72024	0.931954	8.00761	-0.980085	2.69763	0.203813	-0.521861	4.44235	11.4301	1.2208	7.78781	3.00243	5.25269			13.4873	0.100438	0.933984	5.5227	1.48466								1.51019	0.290251	-1.18987	0.63623	-1.75347	-2.43976
	13.507	0.779165	0.807411	1.72363	1.35896							1.97694	-3.05325	-0.198884	3.12269	0.4327	-1.78073	0.96505	7.98713	-0.981258	2.68381	0.223292	-0.536215	4.43177	11.4418	1.21235	7.76326	3.08365	5.18005			13.507	0.0832449	0.936981	5.51881	1.48202								1.55206	0.289719	-1.25114	0.58921	-1.75132	-2.47468
	13.5266	0.776951	0.805911	1.72379	1.35425							1.96431	-3.05869	-0.244711	3.11698	0.460129	-1.84373	1.00121	7.96111	-0.983978	2.67051	0.246882	-0.55298	4.42236	11.453	1.20599	7.73577	3.16292	5.09774			13.5266	0.0657159	0.941182	5.51296	1.47941								1.59081	0.291995	-1.31642	0.538651	-1.74698	-2.51337
	13.5463	0.775736	0.805258	1.72366	1.34873							1.95307	-3.06662	-0.291636	3.1171	0.485192	-1.90777	1.03989	7.92931	-0.988427	2.65788	0.27439	-0.571103	4.4145	11.4642	1.20156	7.70508	3.23947	5.00622			13.5463	0.0482241	0.946592	5.50517	1.47696								1.62619	0.296813	-1.38485	0.484789	-1.7406	-2.55548
	13.566	0.775551	0.805484	1.72327	1.34237							1.94377	-3.07719	-0.339617	3.12349	0.508043	-1.97127	1.08058	7.89159	-0.994762	2.64598	0.305714	-0.58949	4.40854	11.4759	1.1987	7.67076	3.31259	4.90588			13.566	0.0312057	0.953188	5.49539	1.47483								1.658	0.303909	-1.4554	0.428071	-1.73226	-2.60061
	13.5856	0.776425	0.806591	1.72271	1.33514							1.93703	-3.09053	-0.388612	3.13645	0.52879	-2.03253	1.12276	7.84797	-1.00313	2.63488	0.340774	-0.606999	4.40494	11.4883	1.1971	7.63274	3.38168	4.79704			13.5856	0.0150989	0.960924	5.48363	1.47312								1.6862	0.313012	-1.52695	0.369064	-1.72201	-2.64832
	13.6053	0.778486	0.808541	1.72208	1.32706							1.93345	-3.10674	-0.438608	3.15617	0.547528	-2.08999	1.16577	7.79861	-1.01369	2.62478	0.379553	-0.622525	4.40416	11.5017	1.19644	7.59188	3.44608	4.68002			13.6053	0.000301133	0.969736	5.47004	1.472								1.71079	0.323911	-1.59853	0.308595	-1.70998	-2.69813
	13.6249	0.781923	0.81132	1.7216	1.31816							1.93352	-3.12587	-0.489506	3.18263	0.564374	-2.14225	1.209	7.74395	-1.02658	2.61608	0.422163	-0.635025	4.40658	11.5162	1.19648	7.54911	3.50519	4.55516			13.6249	-0.0128505	0.979543	5.45478	1.47161								1.73178	0.33646	-1.6691	0.247337	-1.69633	-2.74951
	13.6446	0.786879	0.814897	1.72151	1.30845							1.93769	-3.14795	-0.541155	3.21561	0.57939	-2.18818	1.252	7.6843	-1.04188	2.60911	0.46905	-0.643539	4.41245	11.5319	1.19706	7.50517	3.55865	4.42288			13.6446	-0.0240993	0.990245	5.43803	1.47206								1.74919	0.350518	-1.73752	0.185773	-1.68104	-2.80191
	13.6643	0.793426	0.819192	1.7221	1.29796							1.94631	-3.17285	-0.593483	3.25474	0.592578	-2.22704	1.29433	7.62	-1.05962	2.60424	0.520771	-0.647138	4.42165	11.5489	1.19813	7.46066	3.60625	4.28397			13.6643	-0.0332897	1.00175	5.41994	1.47342								1.76307	0.365948	-1.8028	0.124508	-1.66415	-2.85478
	13.6839	0.8016	0.824087	1.72362	1.28669							1.95962	-3.20054	-0.646307	3.29951	0.603831	-2.25826	1.33556	7.55148	-1.07979	2.60157	0.577861	-0.644939	4.43405	11.5673	1.1997	7.41605	3.64778	4.13942			13.6839	-0.0403571	1.01395	5.40071	1.47574								1.77351	0.38255	-1.86408	0.0641144	-1.64577	-2.90761
	13.7036	0.811474	0.829458	1.72637	1.27469							1.97774	-3.23094	-0.699357	3.34919	0.612978	-2.28152	1.37548	7.47925	-1.10228	2.60095	0.64105	-0.63624	4.44957	11.5869	1.20194	7.37188	3.68311	3.99033			13.7036	-0.0453183	1.02673	5.38062	1.47903								1.78061	0.400115	-1.92056	0.00500976	-1.62617	-2.95996
	13.7232	0.823166	0.835209	1.73062	1.26199							2.00075	-3.26395	-0.752342	3.40292	0.619922	-2.29665	1.41386	7.4039	-1.12681	2.60224	0.711072	-0.620522	4.46796	11.6077	1.20515	7.32871	3.71239	3.8383			13.7232	-0.0482256	1.03999	5.36004	1.48322								1.7845	0.418482	-1.97179	-0.0525419	-1.60571	-3.01147
	13.7429	0.836726	0.841237	1.73662	1.24866							2.02861	-3.29934	-0.804717	3.45976	0.624451	-2.30382	1.45026	7.32597	-1.15312	2.60539	0.788629	-0.597374	4.48887	11.6296	1.20978	7.28729	3.73593	3.68509			13.7429	-0.0491746	1.05359	5.33943	1.48825								1.78532	0.437563	-2.01761	-0.108246	-1.58471	-3.06192
	13.7626	0.852076	0.847441	1.74458	1.23475							2.0612	-3.33686	-0.855703	3.51874	0.626141	-2.30333	1.48439	7.24591	-1.18091	2.61018	0.874387	-0.566497	4.51203	11.6525	1.21634	7.24826	3.75417	3.53251			13.7626	-0.0483024	1.0674	5.3193	1.49397								1.78314	0.457304	-2.05795	-0.161839	-1.56353	-3.11111
	13.7822	0.869076	0.853727	1.7547	1.22036							2.09822	-3.37625	-0.904632	3.57883	0.62451	-2.2955	1.51609	7.16439	-1.20962	2.61625	0.968908	-0.527791	4.53712	11.6761	1.22535	7.21194	3.76774	3.38245			13.7822	-0.0458036	1.08128	5.30011	1.50022								1.77805	0.47767	-2.09277	-0.212978	-1.54254	-3.1589
	13.8019	0.887573	0.860007	1.76711	1.20558							2.13933	-3.41732	-0.950961	3.63906	0.619103	-2.28071	1.54518	7.08193	-1.23869	2.62324	1.07225	-0.481273	4.56375	11.7003	1.23723	7.17845	3.77737	3.237			13.8019	-0.0419169	1.09508	5.28235	1.5068								1.77016	0.49866	-2.12207	-0.261525	-1.52216	-3.20523
	13.8215	0.907327	0.866183	1.78176	1.19053							2.18405	-3.45987	-0.994157	3.69859	0.609466	-2.25924	1.57144	6.99916	-1.26766	2.63059	1.18407	-0.427065	4.59154	11.7248	1.2528	7.14748	3.78375	3.09805			13.8215	-0.0368595	1.1087	5.26641	1.51343								1.7595	0.520271	-2.14598	-0.307576	-1.50293	-3.25013
	13.8412	0.928055	0.872159	1.79849	1.17535							2.23188	-3.50381	-1.03371	3.75644	0.595062	-2.2312	1.59455	6.91644	-1.29611	2.63766	1.30389	-0.36552	4.62011	11.7493	1.27297	7.11885	3.78753	2.96699			13.8412	-0.0308883	1.12196	5.25262	1.51984								1.74601	0.542512	-2.16474	-0.35135	-1.48553	-3.29363
	13.8609	0.949479	0.877884	1.81709	1.16017							2.28222	-3.54889	-1.06918	3.8116	0.575313	-2.19663	1.61433	6.83424	-1.32366	2.64384	1.43092	-0.297153	4.64919	11.7733	1.2985	7.09171	3.78923	2.84507			13.8609	-0.0242599	1.13471	5.24117	1.52576								1.72973	0.565384	-2.17862	-0.392859	-1.47047	-3.33572
	13.8805	0.97109	0.883315	1.83731	1.14517							2.33443	-3.59467	-1.10025	3.86322	0.549675	-2.15556	1.63068	6.7531	-1.34993	2.64868	1.56392	-0.222603	4.67863	11.7968	1.33005	7.06512	3.78925	2.73318			13.8805	-0.0171926	1.14678	5.23218	1.53095								1.71075	0.588872	-2.18797	-0.431949	-1.45803	-3.37631
	13.9002	0.9924	0.888415	1.85885	1.13052							2.38768	-3.64071	-1.12668	3.9105	0.517861	-2.10763	1.64356	6.67359	-1.37463	2.65162	1.70155	-0.142609	4.70815	11.8195	1.36815	7.0385	3.78804	2.63189			13.9002	-0.00982892	1.15797	5.22571	1.53523								1.68917	0.61291	-2.19322	-0.468534	-1.44844	-3.41516
	13.9198	1.01299	0.893189	1.88133	1.11639							2.44115	-3.6865	-1.14836	3.9528	0.479863	-2.05243	1.65303	6.59625	-1.39745	2.65203	1.84226	-0.0581161	4.73729	11.8413	1.41313	7.01165	3.78591	2.54145			13.9198	-0.00224653	1.16813	5.22179	1.53848								1.66519	0.637352	-2.19489	-0.502548	-1.44194	-3.45209
	13.9395	1.03249	0.89766	1.90433	1.10293							2.49405	-3.73158	-1.16539	3.98971	0.435786	-1.98959	1.65925	6.52164	-1.41815	2.6493	1.9841	0.029842	4.76548	11.8618	1.46517	6.98424	3.78301	2.46182			13.9395	0.00549533	1.17713	5.22025	1.5406								1.63902	0.662057	-2.19348	-0.533825	-1.43866	-3.48694
	13.9592	1.05053	0.901862	1.92735	1.09026							2.54565	-3.77557	-1.17785	4.0209	0.386018	-1.91875	1.66238	6.45029	-1.4365	2.64285	2.12497	0.120103	4.79246	11.8809	1.52426	6.95542	3.77924	2.39262			13.9592	0.0134003	1.1849	5.22082	1.54154								1.61086	0.686904	-2.18937	-0.562203	-1.43853	-3.5195
	13.9788	1.06686	0.905859	1.94989	1.07848							2.59533	-3.81811	-1.18594	4.04625	0.331082	-1.83964	1.66265	6.38275	-1.45231	2.63219	2.26264	0.211401	4.81806	11.8985	1.59033	6.92442	3.77435	2.33328			13.9788	0.0214938	1.19141	5.22315	1.54128								1.58084	0.711791	-2.18293	-0.587517	-1.4413	-3.54955
	13.9985	1.08131	0.90972	1.97151	1.06768							2.64245	-3.85885	-1.1901	4.06581	0.271626	-1.75216	1.6603	6.31976	-1.4654	2.61702	2.39498	0.302399	4.84206	11.9142	1.66312	6.89114	3.76801	2.28296			13.9985	0.029797	1.19665	5.22692	1.53984								1.54913	0.73664	-2.17458	-0.60959	-1.44669	-3.57695
	14.0182	1.09374	0.913513	1.99176	1.05793							2.68654	-3.89746	-1.19107	4.07969	0.208559	-1.65623	1.65562	6.26208	-1.47566	2.59693	2.51982	0.391792	4.86437	11.9278	1.74214	6.85602	3.75992	2.24035			14.0182	0.0383377	1.20067	5.23176	1.53734								1.51592	0.761238	-2.16475	-0.628251	-1.45434	-3.6016
	14.0378	1.10404	0.917326	2.01022	1.04923							2.72715	-3.93365	-1.18974	4.08806	0.142985	-1.5519	1.64883	6.21036	-1.48296	2.57174	2.63509	0.478266	4.88492	11.9388	1.82677	6.8194	3.7497	2.20421			14.0378	0.0471506	1.20352	5.2373	1.53386								1.48145	0.785375	-2.15389	-0.643267	-1.46384	-3.62342
	14.0575	1.11215	0.921247	2.02647	1.04157							2.76381	-3.96711	-1.18691	4.09136	0.0761489	-1.4395	1.64012	6.1652	-1.48724	2.5414	2.73884	0.560521	4.90366	11.947	1.91633	6.78136	3.737	2.17334			14.0575	0.0563008	1.20532	5.24312	1.52952								1.44599	0.808858	-2.14248	-0.654268	-1.47471	-3.64246
	14.0771	1.11807	0.925352	2.0402	1.03492							2.79627	-3.9976	-1.18337	4.09022	0.00942496	-1.31969	1.62976	6.1273	-1.48846	2.50613	2.82913	0.637322	4.92048	11.9523	2.01002	6.74202	3.7215	2.14656			14.0771	0.0658756	1.20618	5.24881	1.52447								1.4098	0.831542	-2.13102	-0.66085	-1.48635	-3.65887
	14.0968	1.12186	0.929727	2.0512	1.02925							2.82439	-4.02491	-1.17991	4.08526	-0.0557313	-1.19338	1.61807	6.09725	-1.48669	2.46638	2.90459	0.707572	4.93503	11.9543	2.10699	6.70208	3.70301	2.12273			14.0968	0.0759516	1.20625	5.25402	1.51885								1.37324	0.853346	-2.12	-0.66273	-1.49811	-3.67297
	14.1165	1.12367	0.93445	2.05933	1.02453							2.84802	-4.04905	-1.17729	4.07715	-0.117905	-1.06155	1.60527	6.07555	-1.48207	2.42261	2.9643	0.77035	4.94713	11.9527	2.20639	6.66208	3.68141	2.10085			14.1165	0.086561	1.2057	5.25843	1.51276								1.33663	0.874188	-2.1099	-0.659783	-1.50937	-3.68519
	14.1361	1.1236	0.939576	2.06455	1.02076							2.86719	-4.07013	-1.17625	4.06665	-0.175782	-0.92544	1.59148	6.06265	-1.47477	2.37526	3.00776	0.824914	4.95671	11.9475	2.30734	6.62241	3.65674	2.08058			14.1361	0.0977062	1.20469	5.26188	1.5063								1.30018	0.893971	-2.10125	-0.651928	-1.51956	-3.69601
	14.1558	1.12181	0.945146	2.06687	1.01791							2.88197	-4.08836	-1.17743	4.05464	-0.227943	-0.786526	1.57682	6.05887	-1.46497	2.32481	3.03489	0.870797	4.96374	11.9385	2.40866	6.5834	3.62894	2.06203			14.1558	0.109393	1.20341	5.26421	1.49954								1.2641	0.912639	-2.09454	-0.639217	-1.52808	-3.70596
	14.1754	1.11851	0.951168	2.06647	1.01604							2.89237	-4.10383	-1.18133	4.04197	-0.273062	-0.6464	1.56159	6.06454	-1.45293	2.27183	3.04605	0.90776	4.96823	11.9254	2.50936	6.54541	3.59798	2.04536			14.1754	0.12162	1.202	5.26529	1.4925								1.22855	0.930109	-2.09034	-0.62184	-1.5343	-3.71562
	14.1951	1.11393	0.957646	2.0636	1.0152							2.89837	-4.11657	-1.18841	4.02943	-0.310146	-0.506853	1.54602	6.07993	-1.43889	2.21702	3.04178	0.935729	4.97035	11.9078	2.60865	6.50855	3.56404	2.03089			14.1951	0.134304	1.20056	5.26505	1.48514								1.19359	0.946311	-2.08907	-0.599991	-1.53773	-3.72559
	14.2148	1.10828	0.964574	2.05848	1.01545							2.89993	-4.12672	-1.19883	4.01778	-0.338549	-0.369817	1.53024	6.10503	-1.42315	2.16117	3.02286	0.954718	4.97028	11.8855	2.70575	6.47304	3.52751	2.01915			14.2148	0.147299	1.19917	5.26355	1.47741								1.15931	0.961175	-2.0911	-0.573839	-1.53796	-3.73648
	14.2344	1.10179	0.971932	2.05136	1.01687							2.89704	-4.13461	-1.21282	4.00773	-0.357886	-0.237276	1.51421	6.13958	-1.40604	2.10508	2.99047	0.964867	4.96827	11.8583	2.80001	6.4391	3.48866	2.01091			14.2344	0.160362	1.19793	5.26088	1.46923								1.12588	0.97465	-2.09674	-0.543716	-1.53475	-3.74889
	14.2541	1.09469	0.979678	2.04248	1.01953							2.88968	-4.14069	-1.23049	3.99992	-0.368006	-0.111119	1.49791	6.18311	-1.38792	2.04935	2.94595	0.966462	4.96459	11.8259	2.89092	6.4065	3.44778	2.00696			14.2541	0.173216	1.1969	5.25711	1.46051								1.09347	0.986691	-2.10635	-0.509933	-1.52796	-3.76336
	14.2737	1.08722	0.987738	2.03201	1.02345							2.8779	-4.14533	-1.25182	3.9949	-0.368974	0.00689319	1.4814	6.23495	-1.36914	1.99431	2.89061	0.959909	4.95954	11.7884	2.97805	6.3754	3.4053	2.00794			14.2737	0.185595	1.19613	5.25243	1.45117								1.06221	0.997164	-2.12015	-0.4728	-1.5175	-3.78036
	14.2934	1.07956	0.996024	2.02016	1.02869							2.86164	-4.14874	-1.27665	3.99309	-0.361188	0.115092	1.46472	6.29441	-1.35008	1.94018	2.82592	0.945811	4.95337	11.7457	3.06104	6.3457	3.36166	2.01447			14.2934	0.197208	1.19563	5.24699	1.44116								1.03221	1.00592	-2.13817	-0.432715	-1.50339	-3.80017
	14.3131	1.07202	1.00444	2.00713	1.03524							2.84083	-4.15114	-1.3048	3.99471	-0.345286	0.211974	1.44786	6.36053	-1.33114	1.88721	2.7535	0.924809	4.94643	11.698	3.13955	6.31678	3.31709	2.02708			14.3131	0.207716	1.19538	5.24082	1.43042								1.00358	1.01284	-2.16045	-0.390117	-1.48566	-3.82296
	14.3327	1.06499	1.0129	1.9931	1.04306							2.81548	-4.15278	-1.33604	4.00003	-0.322113	0.296408	1.43083	6.43215	-1.31265	1.83569	2.67495	0.897615	4.93916	11.6453	3.21326	6.28815	3.27179	2.0462			14.3327	0.216832	1.19537	5.23398	1.4189								0.976411	1.01779	-2.18697	-0.345473	-1.46446	-3.84882
	14.3524	1.05877	1.02128	1.9782	1.05205							2.7856	-4.15383	-1.36991	4.0093	-0.292684	0.367589	1.41359	6.50806	-1.29494	1.78566	2.5918	0.86504	4.93224	11.5877	3.28191	6.25915	3.22604	2.07207			14.3524	0.224345	1.1956	5.22652	1.40655								0.950777	1.02066	-2.21755	-0.299264	-1.44001	-3.87784
	14.372	1.05367	1.02944	1.96247	1.0621							2.75125	-4.15439	-1.406	4.02271	-0.258169	0.424991	1.39603	6.58689	-1.2783	1.7369	2.50542	0.827887	4.92604	11.5253	3.34539	6.22959	3.18023	2.10473			14.372	0.230067	1.19606	5.21854	1.39334								0.926714	1.02137	-2.25189	-0.251929	-1.41248	-3.90995
	14.3917	1.04998	1.03718	1.94586	1.07301							2.71257	-4.15452	-1.44392	4.04014	-0.219774	0.468407	1.37799	6.66712	-1.26304	1.68917	2.41699	0.786943	4.92078	11.4585	3.40334	6.1995	3.13477	2.14409			14.3917	0.233817	1.19674	5.21016	1.37933								0.904348	1.02002	-2.28968	-0.203876	-1.38204	-3.9449
	14.4114	1.048	1.04432	1.92839	1.08461							2.66971	-4.15418	-1.48333	4.06132	-0.178634	0.498018	1.35946	6.74742	-1.24934	1.64221	2.32756	0.743014	4.91668	11.3876	3.4553	6.16896	3.09016	2.19006			14.4114	0.235485	1.19759	5.20146	1.36456								0.883905	1.01672	-2.33056	-0.155382	-1.34897	-3.98238
	14.431	1.04798	1.05067	1.90997	1.09665							2.62292	-4.15329	-1.52386	4.08594	-0.135781	0.514345	1.34059	6.82636	-1.23741	1.59569	2.23779	0.696821	4.91394	11.3131	3.5009	6.13807	3.04695	2.2423			14.431	0.235047	1.19858	5.19254	1.3491								0.865643	1.01154	-2.37413	-0.106708	-1.31359	-4.0221
	14.4507	1.05018	1.05608	1.89053	1.10889							2.57253	-4.15174	-1.56516	4.11375	-0.0922278	0.51816	1.3215	6.90248	-1.22737	1.54933	2.14824	0.649013	4.9128	11.2354	3.53974	6.10679	3.00582	2.30011			14.4507	0.232551	1.19972	5.18345	1.33304								0.849664	1.0046	-2.41993	-0.0580979	-1.27621	-4.06363
	14.4703	1.05484	1.06039	1.86999	1.1211							2.51897	-4.14954	-1.60691	4.14441	-0.048837	0.51057	1.3023	6.97462	-1.21926	1.5028	2.05924	0.60024	4.91349	11.1552	3.57137	6.07516	2.96742	2.36269			14.4703	0.228111	1.20101	5.17422	1.3165								0.836116	0.996005	-2.46742	-0.00969044	-1.23699	-4.10653
	14.49	1.06213	1.06347	1.84815	1.13305							2.46259	-4.14668	-1.64882	4.17756	-0.006279	0.492891	1.28297	7.04157	-1.21307	1.45577	1.97069	0.550962	4.91607	11.0729	3.59534	6.04326	2.93244	2.42924			14.49	0.221879	1.20246	5.16488	1.29961								0.825181	0.98588	-2.51622	0.0383606	-1.19609	-4.15039
	14.5097	1.07216	1.06522	1.82483	1.14448							2.4037	-4.14317	-1.69064	4.21282	0.0348578	0.466472	1.2634	7.10209	-1.20873	1.40788	1.8828	0.501573	4.92044	10.9893	3.61119	6.01111	2.90164	2.49886			14.5097	0.214005	1.20407	5.15542	1.28248								0.81706	0.974457	-2.56596	0.0858899	-1.1537	-4.19481
	14.5293	1.08499	1.06561	1.79991	1.15518							2.3427	-4.13888	-1.73223	4.24976	0.0741342	0.432695	1.24354	7.15504	-1.20612	1.35869	1.79587	0.452455	4.92656	10.9047	3.61845	5.9788	2.87569	2.57054			14.5293	0.204696	1.20583	5.14579	1.26524								0.811824	0.96218	-2.61616	0.132799	-1.11004	-4.23937
	14.549	1.1007	1.06463	1.77335	1.16497							2.28005	-4.13361	-1.77343	4.28804	0.111213	0.393056	1.22347	7.19967	-1.20512	1.30801	1.71022	0.403855	4.9346	10.8196	3.61704	5.94698	2.85513	2.64317			14.549	0.194219	1.20773	5.13609	1.248								0.809436	0.949558	-2.66637	0.17901	-1.06535	-4.28362
	14.5687	1.11937	1.06231	1.7452	1.17371							2.21634	-4.12724	-1.8141	4.32745	0.14592	0.349063	1.20333	7.23551	-1.20555	1.25573	1.62625	0.355948	4.94472	10.7344	3.60714	5.91677	2.84031	2.71565			14.5687	0.182904	1.20977	5.12649	1.2309								0.809844	0.937094	-2.71622	0.224462	-1.01996	-4.32706
	14.5883	1.14106	1.05872	1.71553	1.18132							2.15204	-4.11956	-1.85408	4.36771	0.178227	0.302194	1.18321	7.26239	-1.20725	1.20177	1.54422	0.30884	4.95685	10.6495	3.58905	5.88902	2.83147	2.78683			14.5883	0.171089	1.21194	5.11711	1.21405								0.812999	0.925269	-2.76532	0.268952	-0.97427	-4.36923
	14.608	1.16566	1.05395	1.68444	1.18773							2.08763	-4.11037	-1.89312	4.40832	0.208185	0.253943	1.16325	7.28013	-1.21001	1.14605	1.46456	0.262673	4.97077	10.5654	3.56319	5.86392	2.82884	2.85551			14.608	0.159098	1.21417	5.10793	1.19761								0.818783	0.91452	-2.81327	0.311944	-0.928627	-4.40971
	14.6276	1.19291	1.04814	1.65208	1.19281							2.02351	-4.09951	-1.93112	4.44874	0.235867	0.205733	1.1436	7.28844	-1.21361	1.0885	1.38788	0.21766	4.98613	10.4825	3.53009	5.84165	2.83248	2.9205			14.6276	0.147204	1.2164	5.0989	1.18168								0.826987	0.905185	-2.8598	0.352971	-0.883328	-4.44807
	14.6473	1.22252	1.0414	1.61866	1.19653							1.9601	-4.08692	-1.9681	4.48846	0.261387	0.158889	1.12452	7.28738	-1.21781	1.02909	1.31469	0.174111	5.00269	10.4011	3.49047	5.82235	2.84221	2.98078			14.6473	0.135635	1.21858	5.08994	1.16636								0.837398	0.897647	-2.90484	0.391775	-0.838859	-4.48399
	14.667	1.25419	1.03388	1.58443	1.19885							1.89772	-4.07252	-2.00388	4.52697	0.284964	0.114672	1.10619	7.27711	-1.22237	0.967833	1.2455	0.132317	5.02048	10.3215	3.4452	5.80616	2.85755	3.03543			14.667	0.124654	1.22061	5.08105	1.15176								0.849746	0.892186	-2.94836	0.428101	-0.795849	-4.51719
	14.6866	1.28757	1.02574	1.54962	1.1997							1.83668	-4.05611	-2.03822	4.56382	0.306823	0.0742226	1.08876	7.2576	-1.22709	0.90482	1.18111	0.0925139	5.03966	10.244	3.39522	5.79326	2.87794	3.08351			14.6866	0.114537	1.22242	5.07227	1.13799								0.863651	0.888969	-2.99037	0.461696	-0.754926	-4.54743
	14.7063	1.32229	1.01716	1.51446	1.19902							1.77742	-4.03756	-2.07086	4.59852	0.327042	0.0385795	1.07221	7.2288	-1.23176	0.840226	1.12224	0.0550295	5.06033	10.1691	3.3416	5.78365	2.90272	3.12429			14.7063	0.105525	1.22389	5.06361	1.12517								0.878737	0.888142	-3.03093	0.492372	-0.716571	-4.57463
	14.7259	1.35786	1.00825	1.47917	1.1968							1.72019	-4.01698	-2.10137	4.6306	0.34557	0.00866166	1.05641	7.19094	-1.2362	0.774248	1.06945	0.0201539	5.08263	10.0968	3.28545	5.77725	2.93123	3.15718			14.7259	0.0977799	1.22496	5.05509	1.11334								0.894511	0.889762	-3.06998	0.519994	-0.681265	-4.5988
	14.7456	1.39384	0.999156	1.44399	1.19308							1.66518	-3.9944	-2.12943	4.65969	0.362365	-0.0147135	1.04121	7.14453	-1.24021	0.70705	1.02318	-0.0118248	5.10655	10.0273	3.22786	5.77387	2.9629	3.18176			14.7456	0.0914472	1.22551	5.04671	1.10254								0.910455	0.893825	-3.10751	0.54433	-0.649492	-4.61986
	14.7653	1.42981	0.989983	1.40914	1.18793							1.6125	-3.96989	-2.15493	4.68539	0.377349	-0.0309101	1.0264	7.09026	-1.24364	0.638879	0.983636	-0.040713	5.132	9.96073	3.16992	5.77332	2.997	3.19776			14.7653	0.086585	1.2255	5.03846	1.09277								0.926144	0.900354	-3.14355	0.565387	-0.621722	-4.63778
	14.7849	1.46542	0.980847	1.37482	1.18144							1.56225	-3.94355	-2.17786	4.70746	0.390345	-0.0395177	1.01181	7.02876	-1.24649	0.570227	0.950974	-0.0663565	5.15915	9.89694	3.11273	5.77548	3.03266	3.20513			14.7849	0.0831892	1.22485	5.03035	1.08405								0.941186	0.909292	-3.17825	0.583166	-0.598421	-4.65258
	14.8046	1.50022	0.971851	1.34129	1.17369							1.51447	-3.91556	-2.19824	4.72572	0.401069	-0.0402341	0.997202	6.96065	-1.24869	0.501844	0.925417	-0.0887085	5.18824	9.83595	3.05736	5.77991	3.06902	3.20398			14.8046	0.0812046	1.22356	5.02241	1.07634								0.955134	0.920501	-3.21181	0.597678	-0.579976	-4.66433
	14.8242	1.53382	0.963104	1.30866	1.16474							1.46923	-3.88615	-2.21607	4.73992	0.409208	-0.0329091	0.982291	6.88648	-1.25017	0.434329	0.906976	-0.107937	5.21954	9.77782	3.00437	5.7862	3.10521	3.19459			14.8242	0.0805363	1.22159	5.01462	1.06966								0.967505	0.933879	-3.24439	0.609129	-0.566656	-4.67303
	14.8439	1.56587	0.954707	1.27709	1.15475							1.42649	-3.8554	-2.23133	4.75002	0.414497	-0.0176223	0.966919	6.8071	-1.25082	0.368222	0.89543	-0.124314	5.25333	9.72262	2.95394	5.79397	3.14031	3.17737			14.8439	0.081109	1.21892	5.00692	1.06402								0.97779	0.949274	-3.27614	0.617869	-0.55853	-4.67855
	14.8636	1.59602	0.946747	1.2467	1.14384							1.38621	-3.82329	-2.24408	4.7563	0.416681	0.00533519	0.951101	6.72334	-1.25061	0.303977	0.890497	-0.138124	5.28979	9.67019	2.9062	5.80334	3.17358	3.15283			14.8636	0.0828614	1.21559	4.99932	1.05943								0.985458	0.966517	-3.3071	0.624105	-0.555523	-4.68081
	14.8832	1.62407	0.93933	1.2175	1.13212							1.34837	-3.78986	-2.25447	4.75904	0.415561	0.0356323	0.934723	6.63576	-1.24948	0.241851	0.891955	-0.149794	5.32907	9.62033	2.86118	5.81463	3.20442	3.12153			14.8832	0.0857132	1.21164	4.99186	1.05588								0.990051	0.98542	-3.33728	0.62791	-0.557467	-4.6797
	14.9029	1.6499	0.932543	1.18947	1.11973							1.31308	-3.7551	-2.26274	4.75858	0.410825	0.0725139	0.917608	6.54502	-1.24743	0.182071	0.89933	-0.159809	5.37128	9.57294	2.8188	5.82808	3.23215	3.08427			14.9029	0.0895278	1.20713	4.98459	1.05336								0.99118	1.00582	-3.36666	0.62925	-0.564034	-4.67509
	14.9225	1.67337	0.926428	1.16256	1.10681							1.28052	-3.71905	-2.26909	4.7553	0.40221	0.115044	0.899561	6.45193	-1.2444	0.124846	0.911803	-0.168392	5.41652	9.52791	2.77892	5.84386	3.25611	3.04191			14.9225	0.0941539	1.20214	4.97754	1.05187								0.988414	1.02763	-3.39504	0.628117	-0.574721	-4.66668
	14.9422	1.69436	0.920996	1.13677	1.09352							1.25077	-3.68208	-2.27379	4.74949	0.389759	0.162165	0.88032	6.35733	-1.24035	0.0703522	0.928614	-0.175642	5.46495	9.48515	2.74136	5.86198	3.27571	2.99533			14.9422	0.0993864	1.19679	4.97075	1.05141								0.981309	1.05077	-3.42215	0.62453	-0.58895	-4.6541
	14.9619	1.71284	0.916241	1.11206	1.08001							1.22391	-3.64441	-2.27721	4.74149	0.373583	0.212592	0.85959	6.26209	-1.23533	0.0186413	0.948977	-0.18159	5.51667	9.44456	2.70599	5.88252	3.29039	2.94566			14.9619	0.104992	1.19116	4.9643	1.05195								0.969567	1.07516	-3.4478	0.618439	-0.606027	-4.637
	14.9815	1.72871	0.912096	1.08844	1.06642							1.19999	-3.6062	-2.27974	4.73151	0.353928	0.264916	0.837168	6.16705	-1.22943	-0.030345	0.972229	-0.186059	5.57172	9.40609	2.67276	5.90551	3.29962	2.89424			14.9815	0.110734	1.18534	4.95833	1.05343								0.953054	1.10069	-3.47179	0.609848	-0.625168	-4.61502
	15.0012	1.74184	0.908445	1.06591	1.05285							1.17911	-3.56751	-2.28181	4.71973	0.331222	0.317742	0.813011	6.0728	-1.22274	-0.0766892	0.997819	-0.188722	5.62992	9.36966	2.6418	5.93095	3.30301	2.84231			15.0012	0.116414	1.1794	4.95294	1.05579								0.931707	1.12718	-3.49384	0.59878	-0.645599	-4.58777
	15.0209	1.75215	0.905144	1.04456	1.0394							1.16126	-3.52842	-2.28361	4.70638	0.306046	0.369666	0.787098	5.97989	-1.21536	-0.120375	1.02524	-0.189135	5.69112	9.33517	2.61337	5.95873	3.30023	2.79121			15.0209	0.121886	1.17338	4.9483	1.05891								0.905481	1.15453	-3.51376	0.585294	-0.666531	-4.55488
	15.0405	1.75953	0.902038	1.02449	1.02616							1.14634	-3.48899	-2.28527	4.6917	0.279113	0.419229	0.75945	5.88908	-1.20752	-0.161345	1.05391	-0.186629	5.75505	9.30251	2.58788	5.98872	3.29113	2.74217			15.0405	0.127021	1.16731	4.94458	1.06266								0.874403	1.18261	-3.53133	0.569508	-0.687141	-4.51588
	15.0602	1.76387	0.898989	1.00589	1.01324							1.1343	-3.44928	-2.28691	4.67571	0.251271	0.465024	0.730091	5.80108	-1.19944	-0.19945	1.0834	-0.180351	5.82131	9.27145	2.56581	6.02123	3.27563	2.6963			15.0602	0.131686	1.1612	4.94195	1.0669								0.838612	1.21127	-3.54615	0.551436	-0.706656	-4.47024
	15.0798	1.76504	0.895875	0.988874	1.00066							1.12505	-3.40933	-2.28861	4.65829	0.22343	0.505794	0.699018	5.71624	-1.19133	-0.234782	1.11355	-0.169456	5.88947	9.24161	2.54775	6.05688	3.25368	2.65462			15.0798	0.13577	1.15502	4.94067	1.07148								0.798394	1.2405	-3.55783	0.530937	-0.724501	-4.41761
	15.0995	1.76298	0.892571	0.97353	0.988497							1.11844	-3.36921	-2.29034	4.63921	0.196549	0.540488	0.666197	5.63486	-1.18341	-0.267654	1.14428	-0.153096	5.95904	9.21262	2.53486	6.09524	3.2253	2.61823			15.0995	0.139188	1.14869	4.94088	1.07616								0.754176	1.27028	-3.56601	0.507946	-0.740267	-4.35759
	15.1192	1.75756	0.888951	0.959971	0.976775							1.11434	-3.32904	-2.29207	4.61815	0.171615	0.568176	0.631587	5.55721	-1.17579	-0.298248	1.17557	-0.130507	6.02953	9.18414	2.52821	6.13543	3.19056	2.58796			15.1192	0.141862	1.14217	4.94264	1.08071								0.706478	1.30052	-3.57043	0.482369	-0.753684	-4.2899
	15.1388	1.7487	0.88493	0.948372	0.965563							1.11251	-3.28893	-2.2938	4.59473	0.149551	0.588123	0.595242	5.4837	-1.16852	-0.326652	1.20754	-0.10108	6.10043	9.15581	2.52869	6.17676	3.14961	2.56414			15.1388	0.143696	1.13537	4.94591	1.08495								0.655945	1.33114	-3.57079	0.454173	-0.76462	-4.21437
	15.1585	1.73634	0.880451	0.938884	0.954907							1.11257	-3.24877	-2.29556	4.56833	0.13107	0.599824	0.557233	5.41458	-1.16166	-0.352712	1.24028	-0.0644065	6.17119	9.12727	2.53745	6.21849	3.10283	2.54681			15.1585	0.144578	1.12817	4.95067	1.0887								0.603339	1.36208	-3.56682	0.423555	-0.773119	-4.13101
	15.1781	1.72051	0.875465	0.931501	0.944816							1.11418	-3.20865	-2.29728	4.53821	0.116668	0.602901	0.517731	5.34973	-1.15529	-0.376455	1.27359	-0.0203014	6.24129	9.09816	2.55542	6.25983	3.05078	2.53594			15.1781	0.14434	1.12044	4.9569	1.09177								0.549503	1.39324	-3.55831	0.390796	-0.779497	-4.04003
	15.1978	1.70129	0.869948	0.92604	0.935289							1.11693	-3.16881	-2.29895	4.50373	0.106718	0.597284	0.476875	5.28876	-1.14948	-0.398258	1.30727	0.0310712	6.3103	9.06816	2.58331	6.29997	2.99391	2.5314			15.1978	0.142816	1.11211	4.96451	1.09404								0.495403	1.42455	-3.5452	0.356136	-0.78418	-3.94178
	15.2175	1.67878	0.86394	0.922268	0.926338							1.1203	-3.12949	-2.30074	4.46427	0.101624	0.583157	0.434725	5.23129	-1.14429	-0.41856	1.34111	0.0893257	6.37782	9.03694	2.62168	6.33808	2.93283	2.53291			15.2175	0.139852	1.1031	4.97338	1.09541								0.442033	1.45597	-3.52757	0.320015	-0.787744	-3.83669
	15.2371	1.65322	0.857507	0.919915	0.917979							1.12378	-3.09087	-2.30273	4.41929	0.101616	0.56095	0.391392	5.17688	-1.13974	-0.437768	1.37491	0.153802	6.44343	9.00416	2.67082	6.37361	2.86847	2.53974			15.2371	0.13534	1.09338	4.98337	1.0958								0.390373	1.48745	-3.50572	0.282889	-0.790744	-3.72529
	15.2568	1.62484	0.85072	0.918701	0.910228							1.12684	-3.05298	-2.305	4.36828	0.106782	0.531295	0.347025	5.12517	-1.13582	-0.456171	1.4084	0.223602	6.5066	8.96951	2.73072	6.40634	2.80187	2.55112			15.2568	0.129203	1.08288	4.99436	1.09518								0.34139	1.51895	-3.47999	0.245103	-0.793677	-3.60825
	15.2764	1.59388	0.84367	0.918326	0.903117							1.12898	-3.01591	-2.3077	4.31089	0.117051	0.494932	0.301762	5.07584	-1.13245	-0.474184	1.44135	0.297642	6.5667	8.93274	2.80108	6.43527	2.73405	2.5665			15.2764	0.121374	1.0716	5.00606	1.0935								0.295999	1.55042	-3.45081	0.206953	-0.796977	-3.48642
	15.2961	1.56065	0.836474	0.918456	0.896662							1.12981	-2.97984	-2.31099	4.24693	0.132259	0.452763	0.255781	5.02859	-1.12948	-0.492221	1.47341	0.374654	6.62336	8.89358	2.88134	6.45934	2.66611	2.58541			15.2961	0.111823	1.05957	5.01819	1.0907								0.255082	1.5818	-3.41867	0.168844	-0.801067	-3.36097
	15.3158	1.52547	0.829255	0.918753	0.890874							1.12903	-2.94486	-2.31503	4.17644	0.152298	0.405767	0.209323	4.98316	-1.12674	-0.51072	1.50428	0.453215	6.67634	8.85182	2.97071	6.47797	2.59911	2.60733			15.3158	0.100608	1.04684	5.03055	1.08678								0.219468	1.61307	-3.38417	0.131288	-0.806302	-3.23318
	15.3354	1.48864	0.822098	0.918867	0.885742							1.12634	-2.91101	-2.32003	4.09946	0.177064	0.354932	0.162649	4.93925	-1.12413	-0.530056	1.53359	0.531895	6.72538	8.80743	3.06822	6.49091	2.53419	2.63187			15.3354	0.0877932	1.03347	5.043	1.08175								0.189922	1.64417	-3.34797	0.0948031	-0.812957	-3.10443
	15.3551	1.4505	0.815065	0.918405	0.88123							1.12154	-2.87833	-2.32639	4.01612	0.206424	0.301307	0.116048	4.8965	-1.12158	-0.550649	1.56087	0.609247	6.76998	8.76056	3.17267	6.49801	2.47259	2.65878			15.3551	0.0734459	1.01956	5.05543	1.07562								0.167151	1.67505	-3.31077	0.0598666	-0.821208	-2.97614
	15.3747	1.41135	0.80819	0.917043	0.877308							1.11459	-2.84686	-2.33453	3.92659	0.240242	0.245954	0.0698781	4.85476	-1.11907	-0.572789	1.58562	0.683847	6.80972	8.71146	3.28261	6.49917	2.41539	2.68796			15.3747	0.0576664	1.00521	5.06772	1.06841								0.151809	1.70562	-3.2733	0.0269599	-0.831106	-2.84975
	15.3944	1.37148	0.801504	0.914518	0.873943							1.1056	-2.81667	-2.34488	3.83128	0.278395	0.189848	0.0246662	4.81406	-1.11661	-0.59674	1.60735	0.754379	6.84426	8.66037	3.3966	6.49451	2.36352	2.71934			15.3944	0.0405967	0.990569	5.07977	1.06016								0.144416	1.7358	-3.23621	-0.00341627	-0.842557	-2.72658
	15.4141	1.33122	0.795018	0.910529	0.871096							1.09484	-2.78787	-2.35778	3.73083	0.320681	0.13385	-0.0191465	4.7744	-1.11427	-0.622839	1.62545	0.819578	6.87328	8.60762	3.5132	6.48448	2.31772	2.75297			15.4141	0.0224258	0.975823	5.09154	1.0509								0.145287	1.76543	-3.20003	-0.0309229	-0.855302	-2.60782
	15.4337	1.29092	0.788732	0.904793	0.868749							1.08264	-2.76052	-2.37343	3.62592	0.36689	0.0786749	-0.0613834	4.73587	-1.11212	-0.651599	1.63967	0.878321	6.89661	8.55364	3.63073	6.46934	2.2786	2.78901			15.4337	0.00336241	0.961141	5.10299	1.04068								0.154579	1.79441	-3.16532	-0.0552537	-0.868958	-2.49439
	15.4534	1.25092	0.782646	0.897097	0.866919							1.06944	-2.73467	-2.39197	3.5172	0.416863	0.0248641	-0.101788	4.69881	-1.11026	-0.683616	1.64975	0.929685	6.91403	8.49895	3.74731	6.44866	2.24643	2.82758			15.4534	-0.0163798	0.946699	5.11383	1.02953								0.172406	1.82269	-3.13254	-0.0760935	-0.883161	-2.387
	15.473	1.2115	0.776764	0.887319	0.86562							1.05578	-2.71037	-2.41356	3.40542	0.470364	-0.0272895	-0.139811	4.6637	-1.1088	-0.719349	1.65523	0.972944	6.92532	8.44407	3.86121	6.42225	2.22112	2.86846			15.473	-0.0366098	0.932682	5.12374	1.01754								0.198756	1.85028	-3.1021	-0.093096	-0.897535	-2.28608
	15.4927	1.17289	0.77106	0.875413	0.864866							1.04235	-2.68748	-2.43833	3.29137	0.527154	-0.0775064	-0.174933	4.63111	-1.10789	-0.759055	1.65571	1.00754	6.93041	8.38951	3.97098	6.39046	2.20228	2.91124			15.4927	-0.0570728	0.919275	5.13248	1.00486								0.233443	1.87722	-3.07422	-0.106159	-0.911681	-2.19179
	15.5124	1.1353	0.765526	0.861421	0.86466							1.02993	-2.66588	-2.46629	3.17596	0.587032	-0.12564	-0.206681	4.60162	-1.10762	-0.802725	1.65085	1.03308	6.92946	8.33581	4.07527	6.35416	2.18934	2.95534			15.5124	-0.0774826	0.906668	5.1399	0.991671								0.276106	1.90344	-3.04897	-0.115154	-0.925276	-2.10404
	15.532	1.099	0.760176	0.845475	0.86502							1.01933	-2.64544	-2.49733	3.05996	0.64966	-0.171764	-0.234644	4.57596	-1.10803	-0.850144	1.6403	1.04941	6.92249	8.28362	4.17289	6.31431	2.18172	3.00011			15.532	-0.0975967	0.89502	5.14586	0.978167								0.326405	1.92874	-3.02625	-0.120022	-0.938084	-2.02261
	15.5517	1.06428	0.755044	0.827626	0.865944							1.01149	-2.62602	-2.53118	2.94411	0.714605	-0.216008	-0.258458	4.55461	-1.10917	-0.901207	1.62348	1.0565	6.9094	8.23355	4.26276	6.2713	2.17855	3.04481			15.5517	-0.117167	0.884471	5.15006	0.964531								0.383923	1.95289	-3.00585	-0.120721	-0.949943	-1.94724
	15.5714	1.03128	0.750182	0.807908	0.867408							1.00719	-2.60747	-2.56743	2.82899	0.78136	-0.258538	-0.277769	4.53776	-1.11106	-0.955877	1.59986	1.05453	6.8902	8.18614	4.34388	6.22523	2.17884	3.08853			15.5714	-0.135985	0.875112	5.15214	0.950961								0.448152	1.97566	-2.98751	-0.117249	-0.960758	-1.87741
	15.591	1.00018	0.745673	0.786434	0.869365							1.00721	-2.58972	-2.6057	2.7151	0.849309	-0.299517	-0.292288	4.52533	-1.1137	-1.01389	1.56935	1.04381	6.86508	8.14172	4.41539	6.17614	2.1816	3.13026			15.591	-0.153887	0.867016	5.1517	0.937644								0.518463	1.99677	-2.97102	-0.109654	-0.970501	-1.81267
	15.6107	0.971117	0.741617	0.763356	0.871781							1.0122	-2.57274	-2.64539	2.60305	0.917679	-0.339113	-0.301967	4.51716	-1.11705	-1.07482	1.53208	1.02474	6.83431	8.10043	4.47662	6.12411	2.18583	3.16903			15.6107	-0.170719	0.860227	5.14839	0.92475								0.594198	2.01594	-2.95607	-0.0979028	-0.979183	-1.75266
	15.6303	0.944259	0.738113	0.738826	0.874619							1.02276	-2.5565	-2.68579	2.49338	0.98568	-0.377464	-0.306944	4.51296	-1.12101	-1.13819	1.48833	0.997812	6.79815	8.06243	4.5271	6.06919	2.19072	3.20397			15.6303	-0.186322	0.854749	5.14193	0.912425								0.674743	2.03289	-2.94225	-0.0820183	-0.987027	-1.69717
	15.65	0.919773	0.735272	0.712956	0.877832							1.03938	-2.54091	-2.72609	2.38657	1.05243	-0.414636	-0.307485	4.51226	-1.12547	-1.2035	1.43838	0.963551	6.75699	8.02788	4.5664	6.01131	2.1957	3.23432			15.65	-0.200541	0.85053	5.1321	0.900794								0.75943	2.04729	-2.92926	-0.0621616	-0.99447	-1.6461
	15.6697	0.89783	0.733221	0.685849	0.88137							1.06247	-2.52587	-2.76552	2.28301	1.11686	-0.450644	-0.303992	4.51449	-1.13032	-1.2702	1.3826	0.922516	6.71111	7.99681	4.59425	5.95029	2.20037	3.25934			15.6697	-0.213283	0.84748	5.11869	0.889938								0.847549	2.05883	-2.91692	-0.0386224	-1.00195	-1.59948
	15.6893	0.878616	0.732089	0.657664	0.885226							1.09226	-2.51151	-2.80335	2.18301	1.17795	-0.485459	-0.296939	4.51939	-1.13538	-1.33775	1.32139	0.875273	6.66057	7.96895	4.6105	5.88647	2.20453	3.27861			15.6893	-0.224515	0.845493	5.10161	0.879878								0.938406	2.06725	-2.90514	-0.0117494	-1.00997	-1.55753
	15.709	0.862293	0.731991	0.628619	0.889414							1.12873	-2.49803	-2.83886	2.08677	1.23484	-0.519014	-0.286838	4.52684	-1.14038	-1.40556	1.25533	0.822315	6.60563	7.94392	4.61509	5.82018	2.20808	3.29212			15.709	-0.23426	0.84445	5.08084	0.870595								1.03125	2.07232	-2.89387	0.018162	-1.01907	-1.52039
	15.7286	0.848993	0.733027	0.598919	0.893931							1.17167	-2.4856	-2.87152	1.99441	1.2866	-0.551198	-0.2743	4.53653	-1.1451	-1.47311	1.18533	0.764169	6.54666	7.9213	4.60798	5.75154	2.21092	3.30002			15.7286	-0.242606	0.844202	5.0564	0.86206								1.12532	2.07387	-2.88308	0.0507774	-1.02977	-1.48817
	15.7483	0.838775	0.735247	0.568723	0.898725							1.22071	-2.4744	-2.9009	1.90593	1.33219	-0.581787	-0.260095	4.54782	-1.14939	-1.5398	1.11254	0.701262	6.48432	7.90057	4.5892	5.68069	2.21297	3.3028			15.7483	-0.249709	0.844584	5.02842	0.85424								1.21984	2.0717	-2.87266	0.0855448	-1.04246	-1.46113
	15.768	0.831655	0.738635	0.538254	0.903694							1.2754	-2.46463	-2.92652	1.82121	1.37061	-0.610461	-0.244966	4.55995	-1.15302	-1.60482	1.03831	0.634067	6.41937	7.88128	4.55884	5.60774	2.21432	3.30129			15.768	-0.255732	0.845403	4.99714	0.847072								1.31402	2.06568	-2.86254	0.121846	-1.05744	-1.43952
	15.7876	0.82756	0.743111	0.507782	0.908761							1.33526	-2.45645	-2.9479	1.74003	1.40094	-0.636854	-0.229639	4.57242	-1.15581	-1.66743	0.964051	0.563101	6.35249	7.86298	4.51711	5.53273	2.2151	3.29641			15.7876	-0.260828	0.846461	4.9628	0.840486								1.40697	2.05583	-2.85281	0.159003	-1.07481	-1.42345
	15.8073	0.826457	0.748545	0.477515	0.913898							1.3997	-2.44995	-2.96457	1.6621	1.42234	-0.660646	-0.214783	4.58488	-1.15759	-1.72742	0.891103	0.488899	6.28434	7.84523	4.4643	5.45594	2.21538	3.28922			15.8073	-0.265172	0.847551	4.92574	0.834416								1.49782	2.04227	-2.8437	0.196377	-1.0944	-1.41283
	15.8269	0.828275	0.754758	0.447711	0.919077							1.46795	-2.44517	-2.97609	1.5871	1.43402	-0.681528	-0.200893	4.59709	-1.15829	-1.78462	0.820817	0.41216	6.21553	7.82758	4.40095	5.37764	2.21534	3.28092			15.8269	-0.268953	0.848461	4.88633	0.828778								1.58571	2.02515	-2.83536	0.233197	-1.11572	-1.40752
	15.8466	0.8328	0.761494	0.418624	0.924271							1.53929	-2.44207	-2.98221	1.51462	1.43528	-0.699123	-0.188509	4.60882	-1.15788	-1.83891	0.754627	0.333594	6.14662	7.80961	4.32789	5.29793	2.21513	3.27281			15.8466	-0.272368	0.849009	4.845	0.823481								1.66992	2.00469	-2.82788	0.268638	-1.13804	-1.40742
	15.8663	0.839738	0.768476	0.390539	0.929458							1.61304	-2.44058	-2.98277	1.44392	1.42554	-0.713119	-0.17834	4.61991	-1.15638	-1.89016	0.694336	0.253872	6.0782	7.79111	4.24603	5.21699	2.21481	3.26609			15.8663	-0.275661	0.849017	4.8022	0.818481								1.74988	1.98141	-2.82143	0.301933	-1.16038	-1.41225
	15.8859	0.848816	0.775448	0.36375	0.934639							1.68845	-2.44054	-2.97761	1.37434	1.40429	-0.723367	-0.170907	4.63052	-1.15387	-1.93822	0.641256	0.173728	6.01074	7.7719	4.15643	5.13489	2.21422	3.26185			15.8859	-0.279073	0.848334	4.75834	0.813761								1.82505	1.95587	-2.81629	0.332281	-1.18163	-1.42151
	15.9056	0.859755	0.782185	0.338506	0.939837							1.76472	-2.44177	-2.96673	1.30538	1.37128	-0.729794	-0.166531	4.64093	-1.15047	-1.98305	0.596205	0.0939452	5.94483	7.75174	4.06027	5.05182	2.21317	3.26088			15.9056	-0.282818	0.846859	4.71379	0.80932								1.89503	1.92856	-2.81266	0.359022	-1.20055	-1.43458
	15.9252	0.87225	0.788496	0.315022	0.945084							1.84095	-2.44409	-2.95026	1.23652	1.32642	-0.732424	-0.165394	4.65148	-1.14641	-2.02467	0.559952	0.0151651	5.88112	7.73046	3.95889	4.96805	2.21143	3.26376			15.9252	-0.287147	0.844528	4.66895	0.805188								1.95957	1.89987	-2.81067	0.381862	-1.21586	-1.45074
	15.9449	0.885935	0.794221	0.293451	0.950399							1.91634	-2.44704	-2.92834	1.16721	1.26974	-0.731445	-0.167596	4.66237	-1.14194	-2.06315	0.533087	-0.0620629	5.82025	7.70801	3.85373	4.88383	2.20859	3.27085			15.9449	-0.292257	0.841283	4.62421	0.801419								2.01862	1.87023	-2.81043	0.40063	-1.22627	-1.46917
	15.9646	0.900412	0.799245	0.273883	0.955788							1.9902	-2.45005	-2.90115	1.09701	1.20145	-0.727042	-0.173261	4.67373	-1.13732	-2.09853	0.515847	-0.137174	5.76265	7.6844	3.74631	4.79946	2.20427	3.28192			15.9646	-0.298263	0.837098	4.57984	0.798086								2.07218	1.84008	-2.81202	0.41523	-1.23061	-1.48896
	15.9842	0.915356	0.803513	0.256341	0.96126							2.06193	-2.45252	-2.86888	1.02559	1.12197	-0.719416	-0.182486	4.68571	-1.13275	-2.13083	0.508097	-0.209701	5.70848	7.65967	3.6383	4.7153	2.19818	3.29626			15.9842	-0.305221	0.831988	4.53603	0.795244								2.12032	1.80984	-2.81546	0.425665	-1.22786	-1.50913
	16.0039	0.930491	0.80706	0.240785	0.96685							2.13099	-2.45385	-2.8318	0.95274	1.03188	-0.708843	-0.195257	4.69862	-1.12849	-2.16009	0.509171	-0.279247	5.65789	7.63384	3.5314	4.63179	2.19004	3.31304			16.0039	-0.313147	0.825998	4.493	0.79292								2.16326	1.77986	-2.8207	0.431963	-1.21715	-1.52865
	16.0236	0.945521	0.809954	0.227127	0.972594							2.19688	-2.45326	-2.7903	0.87832	0.931899	-0.695517	-0.211492	4.7127	-1.12473	-2.18643	0.518214	-0.345495	5.61084	7.60681	3.42718	4.54915	2.17969	3.33126			16.0236	-0.321997	0.819188	4.45082	0.791094								2.20133	1.75052	-2.82754	0.434105	-1.19799	-1.54646
	16.0432	0.960195	0.812308	0.215199	0.978468							2.2591	-2.44996	-2.74476	0.802387	0.822898	-0.679582	-0.23106	4.72784	-1.12158	-2.20996	0.534244	-0.408285	5.56734	7.57862	3.32716	4.46768	2.16694	3.35002			16.0432	-0.331653	0.811632	4.40963	0.789733								2.23503	1.72226	-2.83577	0.432207	-1.17026	-1.56162
	16.0629	0.97428	0.814273	0.204753	0.984416							2.31728	-2.44327	-2.69566	0.724944	0.705893	-0.661262	-0.253824	4.74371	-1.11915	-2.23072	0.556126	-0.467634	5.52731	7.54932	3.23281	4.38747	2.15159	3.36846			16.0629	-0.342014	0.803434	4.36949	0.788783								2.26495	1.69555	-2.84537	0.426552	-1.13417	-1.5733
	16.0825	0.987571	0.815997	0.195556	0.990398							2.37116	-2.43271	-2.6436	0.645931	0.581966	-0.640757	-0.279543	4.76019	-1.11756	-2.24859	0.582479	-0.523641	5.49046	7.51908	3.14549	4.30803	2.13362	3.38585			16.0825	-0.353001	0.794731	4.33042	0.788162								2.29176	1.67067	-2.85629	0.417403	-1.09028	-1.5808
	16.1022	0.9999	0.817618	0.18737	0.996357							2.4205	-2.41783	-2.58936	0.565425	0.452287	-0.618305	-0.307837	4.77706	-1.11684	-2.26349	0.611795	-0.576466	5.4566	7.4881	3.06578	4.22919	2.11318	3.40158			16.1022	-0.364548	0.785678	4.2924	0.787804								2.31605	1.64769	-2.86848	0.405083	-1.03947	-1.58353
	16.1219	1.01112	0.819266	0.179907	1.00223							2.46501	-2.39823	-2.53378	0.48363	0.318211	-0.594104	-0.338353	4.7941	-1.11705	-2.27542	0.642529	-0.626359	5.42556	7.45647	2.9939	4.15119	2.09058	3.41532			16.1219	-0.376544	0.776429	4.2555	0.787624								2.33852	1.62668	-2.88191	0.389979	-0.982803	-1.58106
	16.1415	1.02108	0.821034	0.172861	1.00796							2.50447	-2.37364	-2.4775	0.400755	0.181188	-0.568301	-0.370746	4.81098	-1.11822	-2.28436	0.673165	-0.673657	5.39708	7.42424	2.92993	4.07456	2.06636	3.42705			16.1415	-0.388837	0.76711	4.21987	0.787507								2.35979	1.6077	-2.89647	0.372605	-0.921376	-1.57316
	16.1612	1.02961	0.822979	0.165906	1.01347							2.53866	-2.34387	-2.42102	0.317121	0.0427588	-0.541005	-0.404645	4.82737	-1.12033	-2.29054	0.702352	-0.718767	5.37087	7.39143	2.87376	3.99956	2.04115	3.43707			16.1612	-0.401224	0.757827	4.18564	0.787331								2.3804	1.59066	-2.91201	0.353394	-0.856452	-1.55993
	16.1808	1.03652	0.825139	0.158779	1.01868							2.5674	-2.30895	-2.36489	0.233045	-0.0953751	-0.512269	-0.439726	4.84274	-1.12331	-2.29406	0.729118	-0.762093	5.34666	7.35806	2.82502	3.9264	2.01572	3.44601			16.1808	-0.413506	0.748674	4.15298	0.786977								2.40086	1.57547	-2.92847	0.332733	-0.789413	-1.54165
	16.2005	1.04163	0.827529	0.151327	1.02346							2.59048	-2.26908	-2.30965	0.148939	-0.231404	-0.48229	-0.475634	4.85648	-1.12704	-2.29486	0.75291	-0.80389	5.32411	7.32416	2.78314	3.85532	1.99093	3.45472			16.2005	-0.425502	0.739727	4.12206	0.786327								2.42162	1.56207	-2.94585	0.31115	-0.721494	-1.51884
	16.2202	1.04487	0.830104	0.143481	1.02774							2.6079	-2.22465	-2.2557	0.0652748	-0.363592	-0.451301	-0.511849	4.86823	-1.13144	-2.29306	0.773363	-0.844367	5.30283	7.28976	2.74736	3.78667	1.96754	3.46413			16.2202	-0.437011	0.731041	4.09305	0.785293								2.44298	1.55033	-2.96415	0.288993	-0.653814	-1.49227
	16.2398	1.04616	0.832778	0.135188	1.03149							2.61965	-2.17607	-2.20329	-0.0175711	-0.490258	-0.419597	-0.547766	4.87785	-1.13641	-2.28883	0.789987	-0.883699	5.28236	7.2549	2.71681	3.72058	1.94621	3.47532			16.2398	-0.447855	0.722625	4.06603	0.783809								2.46517	1.54009	-2.98328	0.266594	-0.587422	-1.46291
	16.2595	1.0455	0.83541	0.126432	1.03466							2.62588	-2.12387	-2.15239	-0.0992277	-0.609785	-0.387654	-0.582696	4.88514	-1.1418	-2.28248	0.802419	-0.921984	5.26226	7.21968	2.69055	3.65682	1.92748	3.48946			16.2595	-0.45784	0.714448	4.04104	0.781835								2.48832	1.53114	-3.00312	0.244312	-0.523215	-1.43194
	16.2791	1.04297	0.83783	0.117321	1.03721							2.62671	-2.06867	-2.10277	-0.179423	-0.720542	-0.356196	-0.615892	4.88998	-1.14754	-2.2741	0.810703	-0.959219	5.24224	7.18415	2.66749	3.59526	1.91178	3.50738			16.2791	-0.466814	0.706432	4.01805	0.779375								2.51254	1.52332	-3.02359	0.222514	-0.461905	-1.40067
	16.2988	1.03868	0.839868	0.108038	1.03911							2.62237	-2.01122	-2.05418	-0.257963	-0.821004	-0.326099	-0.646588	4.8922	-1.15364	-2.26375	0.815276	-0.995276	5.22209	7.14845	2.64652	3.5361	1.89937	3.52965			16.2988	-0.474684	0.698486	3.99703	0.776469								2.53786	1.51646	-3.04457	0.201533	-0.403881	-1.37032
	16.3185	1.03276	0.841357	0.0987903	1.04031							2.61315	-1.95239	-2.00635	-0.334716	-0.910002	-0.298173	-0.674097	4.89164	-1.16009	-2.25162	0.816706	-1.0298	5.20153	7.11279	2.62664	3.47972	1.89049	3.55663			16.3185	-0.481414	0.690514	3.97797	0.773168								2.56423	1.51032	-3.06591	0.181721	-0.349348	-1.34205
	16.3381	1.02539	0.842138	0.0898304	1.04084							2.59953	-1.89298	-1.95881	-0.409569	-0.986721	-0.273263	-0.697717	4.88849	-1.16697	-2.23808	0.815655	-1.0624	5.18027	7.07748	2.60698	3.42624	1.88518	3.58835			16.3381	-0.486969	0.682423	3.96075	0.769552								2.59161	1.50461	-3.08737	0.163468	-0.298408	-1.31681
	16.3578	1.01678	0.842063	0.0815664	1.04076							2.58216	-1.83376	-1.91102	-0.482419	-1.05064	-0.252429	-0.716528	4.8832	-1.17434	-2.22328	0.812887	-1.09255	5.15799	7.04287	2.58674	3.37571	1.88341	3.62455			16.3578	-0.491351	0.674141	3.94521	0.765723								2.61988	1.49908	-3.10863	0.147064	-0.251049	-1.29518
	16.3774	1.00717	0.841003	0.0744425	1.04012							2.5618	-1.77548	-1.86251	-0.553121	-1.1015	-0.236913	-0.729619	4.87622	-1.18219	-2.20749	0.809351	-1.11961	5.13436	7.00928	2.56534	3.32826	1.88499	3.66474			16.3774	-0.49462	0.665621	3.93116	0.761781								2.64885	1.4935	-3.12928	0.132683	-0.207175	-1.27762
	16.3971	0.996826	0.838851	0.0688498	1.03899							2.53917	-1.71878	-1.81272	-0.62143	-1.1394	-0.227963	-0.736247	4.86795	-1.19054	-2.19115	0.806002	-1.14291	5.10923	6.97702	2.5422	3.28434	1.88949	3.70822			16.3971	-0.496854	0.656829	3.91842	0.757844								2.6783	1.48769	-3.14877	0.120518	-0.166691	-1.26425
	16.4168	0.986141	0.835535	0.0651759	1.03742							2.51494	-1.66431	-1.76116	-0.687225	-1.16483	-0.226789	-0.735709	4.85882	-1.19937	-2.17469	0.803737	-1.16173	5.08243	6.94645	2.51674	3.24373	1.89645	3.75371			16.4168	-0.498228	0.647757	3.90659	0.754066								2.70798	1.48157	-3.16667	0.110893	-0.129614	-1.25492
	16.4364	0.97549	0.831014	0.0638484	1.03548							2.48987	-1.61263	-1.70753	-0.750471	-1.1785	-0.234563	-0.727103	4.84938	-1.20859	-2.1584	0.803164	-1.17536	5.05354	6.91788	2.48851	3.20591	1.90546	3.79956			16.4364	-0.498971	0.638461	3.89514	0.750565								2.73762	1.47503	-3.1824	0.104078	-0.0960342	-1.2493
	16.4561	0.965203	0.825285	0.0652757	1.03324							2.46475	-1.56419	-1.65161	-0.811127	-1.18139	-0.252251	-0.709541	4.84024	-1.21807	-2.14255	0.80477	-1.18319	5.02214	6.89153	2.45754	3.17127	1.9162	3.84414			16.4561	-0.499303	0.629044	3.88381	0.747378								2.76694	1.46795	-3.19544	0.100157	-0.0660755	-1.24702
	16.4758	0.955536	0.818398	0.0697339	1.03076							2.44031	-1.51927	-1.59322	-0.869132	-1.17463	-0.280527	-0.682516	4.83179	-1.22761	-2.12747	0.808918	-1.18471	4.988	6.86782	2.4239	3.14025	1.92847	3.88575			16.4758	-0.499411	0.619651	3.87237	0.744544								2.79562	1.46018	-3.20523	0.0990283	-0.0399594	-1.24764
	16.4954	0.946793	0.810454	0.0773829	1.02803							2.41725	-1.47802	-1.53232	-0.924447	-1.15959	-0.320113	-0.645706	4.82399	-1.23693	-2.11348	0.815825	-1.1794	4.95097	6.84716	2.38761	3.11268	1.94231	3.92261			16.4954	-0.499541	0.610468	3.86056	0.742095								2.82336	1.45155	-3.21117	0.100714	-0.0180249	-1.25071
	16.5151	0.939252	0.801576	0.088236	1.02502							2.39616	-1.44065	-1.46895	-0.977094	-1.13781	-0.371477	-0.598858	4.81658	-1.24582	-2.10086	0.825352	-1.16698	4.91095	6.82986	2.34872	3.08822	1.95788	3.95301			16.5151	-0.499971	0.60173	3.8481	0.740046								2.8499	1.44189	-3.21272	0.105111	-0.000566333	-1.25575
	16.5347	0.933065	0.791884	0.102199	1.0217							2.37758	-1.40736	-1.4032	-1.027	-1.11078	-0.43458	-0.54174	4.80915	-1.25408	-2.08984	0.837083	-1.14737	4.86796	6.81607	2.3074	3.06655	1.97524	3.97546			16.5347	-0.500888	0.593706	3.83478	0.738383								2.875	1.43116	-3.20951	0.112003	0.0121071	-1.26228
	16.5544	0.928316	0.78151	0.119151	1.01802							2.36192	-1.37834	-1.33528	-1.07414	-1.07996	-0.50895	-0.474249	4.8012	-1.26153	-2.08048	0.850649	-1.12069	4.82213	6.80587	2.26397	3.04739	1.99476	3.98886			16.5544	-0.502459	0.586679	3.8205	0.737063								2.89847	1.4193	-3.20129	0.12106	0.019579	-1.26992
	16.5741	0.9251	0.770592	0.138902	1.01392							2.34943	-1.3538	-1.26576	-1.1186	-1.04688	-0.593736	-0.396588	4.79209	-1.26791	-2.07264	0.86573	-1.08728	4.77354	6.79922	2.21874	3.03042	2.01714	3.99247			16.5741	-0.504893	0.580947	3.80525	0.736007								2.92008	1.40621	-3.18787	0.131863	0.0213412	-1.2785
	16.5937	0.923501	0.759261	0.161193	1.00937							2.34026	-1.33391	-1.19526	-1.16052	-1.01291	-0.68779	-0.309322	4.78126	-1.27294	-2.06611	0.881876	-1.0476	4.72234	6.79601	2.17197	3.01532	2.043	3.98592			16.5937	-0.508355	0.576775	3.78909	0.735162								2.93958	1.39194	-3.16925	0.143943	0.0169043	-1.28784
	16.6134	0.923593	0.747622	0.185677	1.00435							2.33445	-1.31882	-1.1246	-1.20009	-0.979247	-0.789697	-0.213092	4.76817	-1.2764	-2.06072	0.898433	-1.00233	4.66873	6.79616	2.12371	3.00175	2.07299	3.96917			16.6134	-0.513001	0.574382	3.77209	0.734515								2.95673	1.37657	-3.14559	0.15672	0.00577911	-1.29763
	16.633	0.925423	0.735756	0.211964	0.998872							2.33192	-1.30866	-1.05464	-1.23751	-0.946926	-0.897809	-0.10852	4.75234	-1.27816	-2.05633	0.914652	-0.952197	4.613	6.79954	2.07393	2.9894	2.10771	3.94243			16.633	-0.518938	0.573907	3.75434	0.73408								2.9713	1.3602	-3.1172	0.16962	-0.0123975	-1.30739
	16.6527	0.928985	0.72373	0.239689	0.992944							2.33247	-1.30359	-0.9863	-1.27313	-0.916738	-1.01032	0.00373959	4.73327	-1.27809	-2.05276	0.930075	-0.898108	4.55544	6.80596	2.02274	2.97814	2.14754	3.90613			16.6527	-0.526268	0.575407	3.73599	0.733892								2.98308	1.34295	-3.08451	0.182023	-0.0377223	-1.31673
	16.6724	0.934158	0.711588	0.26849	0.986599							2.33582	-1.30383	-0.920544	-1.30743	-0.889326	-1.1253	0.122996	4.71053	-1.27605	-2.04992	0.944395	-0.841012	4.49631	6.8151	1.97025	2.96799	2.19262	3.86097			16.6724	-0.535101	0.57885	3.71721	0.733988								2.9919	1.32499	-3.04779	0.193387	-0.0701459	-1.32519
	16.692	0.940754	0.699362	0.298036	0.979884							2.34164	-1.30957	-0.858266	-1.34093	-0.865302	-1.24067	0.248492	4.68368	-1.27195	-2.04779	0.957615	-0.781826	4.43595	6.82655	1.91654	2.95855	2.24289	3.80792			16.692	-0.545516	0.584108	3.69807	0.734444								2.99766	1.30657	-3.00731	0.203183	-0.109493	-1.33227
	16.7117	0.948558	0.687047	0.327998	0.972856							2.34949	-1.32098	-0.800228	-1.37428	-0.845195	-1.35429	0.379311	4.65233	-1.26584	-2.04629	0.96991	-0.721435	4.37469	6.83997	1.86168	2.9494	2.2981	3.74803			16.7117	-0.55758	0.590964	3.67864	0.735354								3.00027	1.288	-2.9634	0.21078	-0.155396	-1.33749
	16.7313	0.95735	0.674606	0.358028	0.965548							2.35892	-1.33799	-0.747047	-1.40822	-0.829303	-1.46405	0.514484	4.61614	-1.25783	-2.04519	0.981221	-0.660654	4.31284	6.85503	1.80568	2.94026	2.35785	3.68262			16.7313	-0.571282	0.599134	3.65905	0.736817								2.99975	1.26957	-2.91653	0.215678	-0.207222	-1.34031
	16.751	0.966915	0.661978	0.387928	0.958036							2.36956	-1.36044	-0.699248	-1.44344	-0.817741	-1.56798	0.653216	4.57502	-1.24802	-2.04424	0.991818	-0.600218	4.25078	6.87147	1.74861	2.931	2.42139	3.61283			16.751	-0.586547	0.608307	3.63935	0.738945								2.99612	1.2517	-2.86738	0.217752	-0.264132	-1.34001
	16.7707	0.977022	0.649108	0.417556	0.950454							2.38103	-1.38808	-0.657292	-1.48051	-0.810495	-1.66434	0.79482	4.5292	-1.23659	-2.04344	1.00216	-0.540806	4.1889	6.88903	1.69055	2.92157	2.4878	3.53954			16.7707	-0.603281	0.618149	3.61957	0.741826								2.98946	1.23484	-2.81671	0.216675	-0.325142	-1.33591
	16.7903	0.987466	0.635953	0.446756	0.942938							2.39281	-1.42045	-0.621519	-1.52014	-0.807413	-1.75167	0.938722	4.47884	-1.22368	-2.04302	1.01272	-0.483044	4.12761	6.90744	1.63164	2.91189	2.55616	3.46353			16.7903	-0.621397	0.628325	3.59971	0.745513								2.97991	1.2195	-2.76516	0.212115	-0.389064	-1.32738
	16.81	0.99803	0.62248	0.475387	0.935625							2.40444	-1.45689	-0.592139	-1.563	-0.80818	-1.82864	1.08432	4.42415	-1.20947	-2.04321	1.02404	-0.427518	4.06723	6.92635	1.57198	2.90181	2.62545	3.38546			16.81	-0.640734	0.638522	3.57971	0.750034								2.96768	1.20631	-2.71316	0.203919	-0.454577	-1.31383
	16.8296	1.00845	0.608676	0.503301	0.928674							2.41552	-1.49662	-0.569318	-1.60975	-0.81245	-1.89425	1.23096	4.36543	-1.19414	-2.04435	1.03674	-0.374836	4.00808	6.94548	1.51154	2.89139	2.69447	3.3058			16.8296	-0.661145	0.648476	3.55946	0.755407								2.95307	1.19589	-2.66109	0.191981	-0.520399	-1.29455
	16.8493	1.01849	0.594584	0.530403	0.922256							2.42566	-1.53875	-0.553095	-1.66092	-0.819854	-1.94787	1.37798	4.3032	-1.17792	-2.04679	1.05145	-0.325499	3.95062	6.9646	1.45026	2.88072	2.76198	3.22461			16.8493	-0.68247	0.657974	3.5388	0.761641								2.93643	1.18877	-2.60945	0.1762	-0.585373	-1.26881
	16.869	1.02802	0.580282	0.556557	0.916552							2.43449	-1.58225	-0.543454	-1.71672	-0.829989	-1.98909	1.52477	4.23822	-1.16105	-2.0508	1.06814	-0.279937	3.89534	6.98348	1.38811	2.87002	2.82663	3.14184			16.869	-0.704502	0.666837	3.51757	0.768716								2.91812	1.1852	-2.55894	0.156572	-0.648482	-1.23592
	16.8886	1.03679	0.565838	0.581591	0.911734							2.44165	-1.62604	-0.540424	-1.77734	-0.842451	-2.0179	1.67068	4.1713	-1.14379	-2.05677	1.08669	-0.238554	3.84264	7.002	1.32514	2.85976	2.88715	3.0574			16.8886	-0.727085	0.674942	3.49568	0.776589								2.89851	1.18526	-2.51023	0.133099	-0.708796	-1.19514
	16.9083	1.04454	0.55131	0.605315	0.907921							2.44682	-1.66883	-0.543921	-1.843	-0.856848	-2.03447	1.81497	4.10308	-1.12632	-2.06499	1.10687	-0.201731	3.79277	7.02019	1.26147	2.85031	2.94241	2.97118			16.9083	-0.750043	0.682209	3.47306	0.785213								2.87798	1.18906	-2.46393	0.105985	-0.765611	-1.14574
	16.9279	1.051	0.536772	0.627528	0.90519							2.44979	-1.70913	-0.553818	-1.91374	-0.872809	-2.03912	1.95697	4.03415	-1.10874	-2.07571	1.12828	-0.169781	3.74594	7.03798	1.19723	2.84208	2.99138	2.88276			16.9279	-0.773139	0.688599	3.44956	0.794519								2.85691	1.1968	-2.42057	0.0753997	-0.818404	-1.0871
	16.9476	1.05593	0.522315	0.648011	0.903602							2.45041	-1.74552	-0.569977	-1.9894	-0.889946	-2.03232	2.09594	3.96516	-1.09116	-2.0892	1.15027	-0.142958	3.70227	7.05531	1.13263	2.8354	3.03331	2.79143			16.9476	-0.796125	0.694102	3.42506	0.804435								2.83566	1.20854	-2.38056	0.0413043	-0.866767	-1.01877
	16.9673	1.05911	0.507999	0.666532	0.90321							2.44857	-1.77663	-0.592191	-2.06969	-0.907872	-2.0147	2.23127	3.89682	-1.07367	-2.10572	1.17212	-0.121624	3.66181	7.0721	1.06792	2.83057	3.06771	2.69699			16.9673	-0.818753	0.698744	3.39952	0.814869								2.81445	1.22413	-2.34423	0.00357733	-0.910534	-0.940373
	16.9869	1.06037	0.493887	0.682865	0.90406							2.44416	-1.80122	-0.620238	-2.15422	-0.926043	-1.987	2.36238	3.82981	-1.05639	-2.12563	1.19321	-0.106182	3.62464	7.08817	1.00327	2.82794	3.09441	2.59956			16.9869	-0.84076	0.702569	3.373	0.82572								2.79349	1.24326	-2.31189	-0.0379142	-0.949839	-0.85172
	17.0066	1.05954	0.480022	0.696755	0.906141							2.43703	-1.81812	-0.653865	-2.24257	-0.943873	-1.95002	2.48864	3.7646	-1.0394	-2.1492	1.21291	-0.0970162	3.59078	7.10343	0.938786	2.82784	3.11342	2.49956			17.0066	-0.861903	0.705633	3.34564	0.836897								2.773	1.26567	-2.2838	-0.0831026	-0.984953	-0.752788
	17.0263	1.05652	0.466415	0.707967	0.909403							2.4271	-1.82643	-0.692829	-2.33428	-0.960761	-1.90468	2.60949	3.7017	-1.02282	-2.17643	1.23034	-0.0944873	3.56026	7.1178	0.874632	2.83062	3.12493	2.3979			17.0263	-0.881981	0.708027	3.31769	0.848304								2.75312	1.29104	-2.26018	-0.131681	-1.01623	-0.643821
	17.0459	1.05124	0.453038	0.716278	0.913774							2.41443	-1.82539	-0.737015	-2.42899	-0.976107	-1.85206	2.72432	3.64179	-1.00674	-2.20714	1.24438	-0.0989519	3.53295	7.13118	0.810963	2.83653	3.12924	2.29579			17.0459	-0.900856	0.709891	3.28944	0.85983								2.73387	1.31886	-2.24126	-0.183594	-1.0441	-0.525275
	17.0656	1.04376	0.439845	0.721473	0.91914							2.39907	-1.81447	-0.786252	-2.52616	-0.98942	-1.79314	2.83253	3.58541	-0.991184	-2.24107	1.25387	-0.110716	3.50872	7.14354	0.747934	2.84572	3.12695	2.19486			17.0656	-0.918395	0.711363	3.26129	0.87136								2.71521	1.34853	-2.22708	-0.238958	-1.06917	-0.397851
	17.0852	1.03419	0.426782	0.723356	0.925371							2.38098	-1.79335	-0.840196	-2.62515	-1.00017	-1.72888	2.9336	3.53292	-0.976175	-2.27801	1.25781	-0.130014	3.48746	7.15472	0.685692	2.85838	3.11877	2.09723			17.0852	-0.934461	0.712568	3.23371	0.882738								2.69701	1.37945	-2.21764	-0.297701	-1.09199	-0.262428
	17.1049	1.02266	0.413799	0.721811	0.932329							2.36016	-1.7619	-0.898352	-2.72536	-1.0078	-1.6602	3.02704	3.48472	-0.961743	-2.3176	1.25542	-0.156979	3.46899	7.16444	0.624429	2.87466	3.10547	2.0053			17.1049	-0.948909	0.713645	3.20722	0.893766								2.67902	1.4111	-2.21287	-0.359656	-1.11311	-0.120281
	17.1246	1.0093	0.400876	0.716832	0.939869							2.33666	-1.72029	-0.960116	-2.82626	-1.01176	-1.588	3.1125	3.44115	-0.947891	-2.35933	1.24616	-0.191596	3.45306	7.17245	0.564401	2.89425	3.08797	1.92151			17.1246	-0.961624	0.714749	3.18227	0.904239								2.66091	1.44308	-2.2124	-0.424549	-1.13305	0.0271654
	17.1442	0.994355	0.388029	0.708413	0.947836							2.3106	-1.66897	-1.02477	-2.92731	-1.01159	-1.51314	3.18972	3.40222	-0.934624	-2.40278	1.22964	-0.233693	3.43929	7.17844	0.505847	2.91643	3.06715	1.84834			17.1442	-0.97253	0.716045	3.15925	0.913943								2.64236	1.47499	-2.21578	-0.492316	-1.1524	0.178444
	17.1639	0.978226	0.375261	0.696588	0.956083							2.2821	-1.60863	-1.09152	-3.02803	-1.00694	-1.43649	3.25852	3.36778	-0.921978	-2.44756	1.2057	-0.282935	3.42732	7.18215	0.449071	2.94081	3.04376	1.78811			17.1639	-0.981585	0.717692	3.13854	0.922662								2.62309	1.50653	-2.22268	-0.562915	-1.17165	0.331986
	17.1835	0.961399	0.362623	0.681512	0.964496							2.25135	-1.54007	-1.15943	-3.12799	-0.99762	-1.35899	3.31882	3.33787	-0.910025	-2.49325	1.17441	-0.338745	3.41677	7.18327	0.394309	2.96711	3.01832	1.74321			17.1835	-0.98879	0.719833	3.1205	0.930177								2.60278	1.53747	-2.2326	-0.636156	-1.19111	0.486205
	17.2032	0.944383	0.350266	0.663401	0.972991							2.21857	-1.46413	-1.22742	-3.22686	-0.983509	-1.28162	3.37056	3.31263	-0.898832	-2.53952	1.13596	-0.400379	3.40713	7.18154	0.341746	2.995	2.99136	1.71561			17.2032	-0.994161	0.722603	3.1054	0.936313								2.58115	1.56757	-2.24504	-0.711742	-1.21112	0.639665
	17.2229	0.927661	0.338405	0.642558	0.981462							2.18402	-1.38165	-1.29437	-3.32441	-0.964625	-1.20534	3.41382	3.29197	-0.88842	-2.58595	1.09074	-0.466808	3.39799	7.17682	0.2916	3.02419	2.96324	1.70673			17.2229	-0.997729	0.726098	3.09343	0.940953								2.55802	1.59665	-2.25945	-0.789385	-1.23192	0.790986
	17.2425	0.91167	0.327298	0.619389	0.989787							2.14793	-1.29356	-1.35912	-3.42043	-0.941071	-1.13108	3.4487	3.27561	-0.878771	-2.63212	1.03958	-0.536665	3.38891	7.16905	0.24418	3.05442	2.93421	1.7174			17.2425	-0.999554	0.730381	3.0847	0.944036								2.53321	1.62465	-2.27519	-0.86879	-1.25355	0.938801
	17.2622	0.896808	0.317219	0.594404	0.99783							2.11056	-1.20093	-1.42072	-3.51476	-0.913025	-1.05978	3.47528	3.26326	-0.869936	-2.67748	0.983699	-0.608393	3.37948	7.15824	0.199683	3.08547	2.90432	1.74794			17.2622	-0.999776	0.735485	3.07919	0.945573								2.5066	1.65153	-2.29161	-0.949648	-1.27592	1.08189
	17.2818	0.8834	0.308425	0.568119	1.00548							2.07224	-1.10509	-1.47835	-3.60731	-0.880865	-0.992251	3.49368	3.25459	-0.861996	-2.72174	0.924446	-0.680278	3.36956	7.14436	0.158369	3.11723	2.87348	1.79812			17.2818	-0.998603	0.741414	3.07685	0.945621								2.47825	1.67738	-2.3079	-1.03178	-1.29889	1.21925
	17.3015	0.871747	0.301108	0.541101	1.01266							2.03338	-1.00722	-1.53103	-3.69797	-0.845154	-0.929276	3.50424	3.24942	-0.854972	-2.76465	0.863122	-0.750549	3.3589	7.12736	0.120512	3.14954	2.84154	1.86693			17.3015	-0.996213	0.74814	3.07746	0.944293								2.44835	1.70216	-2.32324	-1.11489	-1.32246	1.34997
	17.3212	0.862122	0.295401	0.51391	1.01931							1.99439	-0.908309	-1.57792	-3.78658	-0.806529	-0.871693	3.50743	3.24769	-0.848827	-2.80623	0.800886	-0.817496	3.34726	7.10718	0.0862965	3.18215	2.80829	1.95293			17.3212	-0.992775	0.755588	3.08068	0.941742								2.41716	1.72596	-2.33698	-1.19858	-1.34662	1.47319
	17.3408	0.85474	0.291341	0.4871	1.02544							1.95558	-0.809274	-1.61849	-3.87294	-0.765579	-0.820342	3.50388	3.24934	-0.843493	-2.84662	0.738898	-0.879405	3.33453	7.08387	0.055856	3.21476	2.77351	2.05445			17.3408	-0.988508	0.763644	3.08616	0.938169								2.38499	1.74896	-2.34859	-1.28244	-1.37129	1.58807
	17.3605	0.849751	0.288844	0.46114	1.03101							1.91714	-0.711007	-1.65237	-3.95683	-0.7229	-0.775999	3.49413	3.2541	-0.838891	-2.88609	0.678407	-0.93482	3.3208	7.0576	0.0293174	3.24722	2.73694	2.16953			17.3605	-0.983661	0.772161	3.09357	0.933799								2.35215	1.77127	-2.35767	-1.36597	-1.39636	1.69382
	17.3801	0.847278	0.287725	0.436406	1.036							1.87918	-0.614304	-1.67935	-4.03808	-0.679126	-0.739357	3.47875	3.26157	-0.834942	-2.92488	0.620453	-0.982511	3.30624	7.02859	0.0066372	3.2795	2.69835	2.29599			17.3801	-0.978505	0.780983	3.10255	0.928891								2.31906	1.79291	-2.36396	-1.44856	-1.42177	1.78984
	17.3998	0.847441	0.287763	0.413216	1.04039							1.84181	-0.519879	-1.6994	-4.11657	-0.634865	-0.711055	3.45831	3.27128	-0.831539	-2.96318	0.565954	-1.02152	3.29091	6.99719	-0.0122734	3.31093	2.6578	2.43154			17.3998	-0.973326	0.789961	3.11268	0.923701								2.28621	1.81382	-2.36738	-1.52961	-1.44747	1.87537
	17.4195	0.850196	0.288652	0.391814	1.04417							1.80515	-0.428317	-1.71265	-4.19209	-0.590604	-0.69172	3.43335	3.28284	-0.82855	-3.00118	0.515721	-1.0513	3.27488	6.96378	-0.0275003	3.34095	2.6156	2.57423			17.4195	-0.968372	0.79895	3.12366	0.918448								2.25415	1.83385	-2.36789	-1.60853	-1.47342	1.9497
	17.4391	0.855342	0.290077	0.372306	1.04733							1.76926	-0.340137	-1.71951	-4.26435	-0.546749	-0.681754	3.40431	3.29572	-0.825846	-3.03898	0.470353	-1.07172	3.2584	6.92876	-0.039179	3.36945	2.57199	2.72241			17.4391	-0.963873	0.807812	3.13531	0.913335								2.22342	1.85289	-2.3655	-1.68496	-1.49958	2.0121
	17.4588	0.862618	0.291786	0.354651	1.04982							1.73415	-0.255864	-1.72054	-4.33323	-0.503589	-0.681396	3.37161	3.30902	-0.823298	-3.07661	0.430133	-1.08295	3.24181	6.89252	-0.0475786	3.39622	2.52712	2.87475			17.4588	-0.960077	0.816441	3.14747	0.908547								2.19445	1.87073	-2.36028	-1.75862	-1.52586	2.06191
	17.4785	0.871744	0.293585	0.338746	1.05163							1.69976	-0.176044	-1.71641	-4.39865	-0.46146	-0.690805	3.33569	3.32179	-0.820823	-3.114	0.395299	-1.08548	3.22539	6.85527	-0.0530337	3.4209	2.48129	3.03048			17.4785	-0.957266	0.824749	3.16005	0.90422								2.16773	1.88717	-2.35245	-1.8291	-1.55208	2.09853
	17.4981	0.882387	0.295365	0.324447	1.05276							1.66601	-0.10129	-1.70784	-4.46055	-0.420616	-0.709833	3.29699	3.33336	-0.818424	-3.15103	0.365904	-1.08012	3.20934	6.8172	-0.0558415	3.4432	2.43486	3.18929			17.4981	-0.955687	0.832663	3.17301	0.900463								2.14364	1.90205	-2.34246	-1.89586	-1.57799	2.12138
	17.5178	0.894183	0.29711	0.311561	1.05325							1.63277	-0.0321509	-1.69561	-4.5189	-0.381229	-0.738028	3.25598	3.34324	-0.816071	-3.18765	0.3417	-1.06783	3.19383	6.77853	-0.0562798	3.46283	2.38815	3.35129			17.5178	-0.955523	0.840127	3.18639	0.897389								2.12244	1.91523	-2.33083	-1.9584	-1.60355	2.13001
	17.5374	0.906785	0.298879	0.299826	1.05311							1.59993	0.030932	-1.68056	-4.57359	-0.343473	-0.774759	3.21302	3.35076	-0.813706	-3.22364	0.322287	-1.04976	3.179	6.73954	-0.0547316	3.47943	2.34151	3.51711			17.5374	-0.95692	0.847089	3.20031	0.895129								2.10424	1.92651	-2.3182	-2.01625	-1.62868	2.12415
	17.5571	0.919871	0.30079	0.289033	1.05236							1.56736	0.0875762	-1.66355	-4.62455	-0.307524	-0.819285	3.1685	3.35528	-0.811284	-3.25885	0.307673	-1.02712	3.16498	6.7005	-0.0517747	3.49266	2.2952	3.68769			17.5571	-0.959996	0.85351	3.21488	0.89386								2.08912	1.93566	-2.30517	-2.06906	-1.65331	2.10369
	17.5768	0.93312	0.302988	0.278995	1.05105							1.53492	0.137397	-1.64524	-4.67173	-0.273427	-0.870822	3.12275	3.3565	-0.808786	-3.29322	0.297783	-1.00106	3.1519	6.66171	-0.0480114	3.50232	2.24931	3.86407			17.5768	-0.964819	0.859353	3.23022	0.893794								2.07713	1.94247	-2.29221	-2.11656	-1.67726	2.06881
	17.5964	0.946163	0.305641	0.269493	1.04923							1.50233	0.179992	-1.62626	-4.71517	-0.241249	-0.92847	3.07608	3.35418	-0.806206	-3.32679	0.292475	-0.972785	3.13972	6.62347	-0.0440788	3.50833	2.20382	4.0473			17.5964	-0.971471	0.864573	3.24643	0.895177								2.0684	1.94674	-2.27964	-2.15857	-1.7003	2.01989
	17.6161	0.95865	0.308916	0.260331	1.04696							1.46927	0.214887	-1.60716	-4.75491	-0.211008	-0.991173	3.02886	3.34795	-0.803572	-3.35961	0.291644	-0.943283	3.12854	6.58611	-0.0405457	3.51064	2.15861	4.23805			17.6161	-0.980015	0.869126	3.26357	0.898263								2.06296	1.94837	-2.26775	-2.19493	-1.72216	1.95733
	17.6357	0.970252	0.312975	0.25134	1.04428							1.43559	0.241674	-1.58852	-4.79117	-0.182776	-1.0578	2.98147	3.33745	-0.800932	-3.39172	0.295238	-0.913468	3.11842	6.54992	-0.0379578	3.50919	2.11343	4.43675			17.6357	-0.9905	0.872998	3.28162	0.903305								2.06078	1.94734	-2.25687	-2.22563	-1.74256	1.88156
	17.6554	0.980701	0.317927	0.242357	1.0412							1.40113	0.260059	-1.57072	-4.82415	-0.15665	-1.12719	2.93422	3.32227	-0.798374	-3.42304	0.303145	-0.884083	3.1091	6.51513	-0.0367984	3.50404	2.06798	4.64349			17.6554	-1.00292	0.876174	3.30049	0.910535								2.06181	1.94373	-2.24721	-2.25067	-1.76128	1.79327
	17.6751	0.989784	0.323792	0.23324	1.03774							1.36577	0.269891	-1.55381	-4.85404	-0.13263	-1.1982	2.88743	3.30201	-0.796043	-3.45365	0.315413	-0.855716	3.10036	6.48213	-0.0374957	3.4953	2.02202	4.8579			17.6751	-1.01717	0.878629	3.32004	0.920158								2.06602	1.93761	-2.23898	-2.27018	-1.77812	1.69328
	17.6947	0.997374	0.330545	0.223872	1.03392							1.3294	0.271127	-1.53788	-4.88108	-0.110648	-1.26966	2.84136	3.27626	-0.79413	-3.48361	0.332188	-0.828832	3.09218	6.4513	-0.0404271	3.48309	1.97516	5.07914			17.6947	-1.03312	0.88036	3.34007	0.932323								2.07335	1.92911	-2.23234	-2.28442	-1.79283	1.58255
	17.7144	1.00348	0.338175	0.21414	1.02977							1.29198	0.263967	-1.52295	-4.90544	-0.0905214	-1.34052	2.79622	3.24463	-0.792814	-3.51305	0.353631	-0.803777	3.08454	6.42302	-0.0459134	3.46753	1.92692	5.30562			17.7144	-1.05058	0.881373	3.36029	0.947082								2.08369	1.91833	-2.22729	-2.29369	-1.80513	1.46225
	17.734	1.00819	0.346663	0.204025	1.02533							1.25351	0.248686	-1.509	-4.92724	-0.0720619	-1.40978	2.7522	3.20701	-0.792265	-3.54224	0.380225	-0.78078	3.07745	6.39762	-0.0542003	3.44878	1.87679	5.5353			17.734	-1.06931	0.881664	3.38029	0.964381								2.09691	1.90552	-2.22393	-2.29864	-1.81474	1.33351
	17.7537	1.01166	0.355943	0.193467	1.02071							1.21395	0.225703	-1.49592	-4.94661	-0.0550996	-1.47675	2.70944	3.16334	-0.792711	-3.57159	0.412264	-0.759944	3.07086	6.37542	-0.0653976	3.427	1.82444	5.76558			17.7537	-1.08912	0.88125	3.39965	0.984032								2.11297	1.89098	-2.22228	-2.30001	-1.82141	1.19754
	17.7734	1.01405	0.365888	0.182385	1.01599							1.1733	0.195569	-1.48352	-4.96377	-0.039449	-1.54084	2.6679	3.11366	-0.794348	-3.60151	0.449929	-0.741311	3.06479	6.35672	-0.0795757	3.40243	1.76961	5.99351			17.7734	-1.10978	0.880165	3.41791	1.00573								2.13183	1.87493	-2.22232	-2.29838	-1.8249	1.05559
	17.793	1.01555	0.376346	0.17069	1.01126							1.1316	0.158929	-1.4716	-4.9788	-0.0249148	-1.60157	2.62729	3.05822	-0.797392	-3.63238	0.493308	-0.724909	3.05933	6.34185	-0.0968252	3.37546	1.71212	6.2159			17.793	-1.13106	0.878441	3.43464	1.02908								2.15346	1.85758	-2.22398	-2.29432	-1.82493	0.909039
	17.8127	1.0163	0.387151	0.158367	1.00664							1.08892	0.116349	-1.46003	-4.9918	-0.0113009	-1.65862	2.58737	2.99747	-0.802093	-3.66446	0.54263	-0.710716	3.0547	6.33124	-0.11711	3.34656	1.65189	6.42927			17.8127	-1.15275	0.876112	3.44942	1.0536								2.17793	1.83912	-2.22725	-2.28851	-1.82128	0.759193
	17.8323	1.01657	0.398124	0.145459	1.00223							1.04532	0.0685283	-1.44877	-5.0027	0.00164132	-1.7118	2.54787	2.93193	-0.808625	-3.69775	0.598028	-0.698701	3.05116	6.32522	-0.140263	3.31599	1.58889	6.63007			17.8323	-1.17463	0.873213	3.46184	1.07873								2.20537	1.81984	-2.23235	-2.28168	-1.81377	0.60724
	17.852	1.01658	0.409062	0.131949	0.998113							1.0009	0.0162816	-1.43785	-5.01143	0.0142711	-1.76105	2.50858	2.86208	-0.817109	-3.73229	0.659307	-0.688876	3.04887	6.32407	-0.166112	3.2839	1.52324	6.81461			17.852	-1.19648	0.869789	3.47143	1.10386								2.23589	1.79994	-2.23945	-2.27447	-1.80219	0.454322
	17.8717	1.01653	0.41976	0.117751	0.99439							0.955782	-0.0394888	-1.42731	-5.01789	0.026801	-1.80647	2.46932	2.78837	-0.827598	-3.76818	0.725815	-0.681227	3.04786	6.32806	-0.194462	3.25047	1.45536	6.97955			17.8717	-1.2181	0.865891	3.47781	1.1284								2.26953	1.77958	-2.24856	-2.26747	-1.78628	0.301467
	17.8913	1.01661	0.430027	0.102779	0.991165							0.910052	-0.0977858	-1.4171	-5.0219	0.0392879	-1.8481	2.42984	2.71149	-0.840093	-3.80553	0.796745	-0.675781	3.04818	6.33733	-0.225097	3.21585	1.38593	7.12197			17.8913	-1.23926	0.861546	3.4807	1.15177								2.30632	1.75889	-2.25955	-2.26095	-1.76582	0.149487
	17.911	1.017	0.439712	0.0869301	0.98855							0.863737	-0.15777	-1.40723	-5.02321	0.0517364	-1.88613	2.38987	2.63222	-0.854603	-3.84454	0.871222	-0.672596	3.04976	6.35194	-0.25778	3.18018	1.31589	7.23957			17.911	-1.25981	0.856763	3.47993	1.17348								2.34618	1.73793	-2.27225	-2.25518	-1.74052	-0.00100102
	17.9306	1.01787	0.44869	0.070036	0.986647							0.816879	-0.218593	-1.39785	-5.02162	0.064068	-1.92089	2.34908	2.55136	-0.871171	-3.88541	0.948257	-0.671895	3.0526	6.37193	-0.292222	3.14341	1.24628	7.33104			17.9306	-1.27967	0.851554	3.47551	1.19316								2.38896	1.71662	-2.28657	-2.2505	-1.71021	-0.149469
	17.9503	1.01932	0.456827	0.0519011	0.98549							0.769558	-0.279324	-1.38905	-5.01691	0.0761211	-1.95279	2.3072	2.46952	-0.889864	-3.9281	1.0267	-0.674042	3.05673	6.3974	-0.328119	3.10536	1.17827	7.39632			17.9503	-1.29873	0.845932	3.46766	1.21061								2.43441	1.695	-2.30248	-2.24714	-1.67493	-0.295538
	17.97	1.0214	0.464027	0.0323403	0.985078							0.721824	-0.339084	-1.38096	-5.00888	0.0877049	-1.98228	2.26407	2.38742	-0.910752	-3.9724	1.10499	-0.679283	3.06211	6.4284	-0.365121	3.066	1.11318	7.43612			17.97	-1.31695	0.839901	3.45678	1.22575								2.48226	1.67316	-2.31992	-2.24518	-1.63471	-0.439014
	17.9896	1.02412	0.470218	0.011265	0.985363							0.673683	-0.397086	-1.37376	-4.99725	0.0984473	-2.00982	2.21972	2.30601	-0.933814	-4.01792	1.1813	-0.687706	3.06878	6.46498	-0.402821	3.02528	1.05223	7.45229			17.9896	-1.3343	0.833432	3.44346	1.23865								2.53217	1.65117	-2.33872	-2.24428	-1.58963	-0.579577
	18.0093	1.02746	0.475368	-0.0113618	0.986248							0.62522	-0.452596	-1.36776	-4.98169	0.107789	-2.03588	2.17425	2.22622	-0.958975	-4.06415	1.25376	-0.699271	3.07669	6.50709	-0.440798	2.98306	0.996471	7.44755			18.0093	-1.35082	0.826476	3.42834	1.24952								2.5837	1.62912	-2.35867	-2.24416	-1.53996	-0.716921
	18.029	1.0314	0.479459	-0.0355751	0.987584							0.576558	-0.505043	-1.36334	-4.96194	0.115081	-2.06111	2.1276	2.14884	-0.98613	-4.11056	1.32069	-0.713885	3.08558	6.55457	-0.478715	2.93926	0.946778	7.42531			18.029	-1.36663	0.81899	3.41213	1.25867								2.63635	1.60707	-2.37957	-2.24454	-1.48611	-0.850701
	18.0486	1.03587	0.482505	-0.0613918	0.989182							0.527791	-0.554103	-1.36071	-4.93778	0.119601	-2.08615	2.0797	2.07433	-1.01517	-4.15658	1.38072	-0.731352	3.09495	6.60714	-0.516265	2.89366	0.903932	7.38959			18.0486	-1.38189	0.810912	3.3955	1.26648								2.68961	1.58522	-2.40105	-2.24497	-1.42863	-0.980487
	18.0683	1.04074	0.484546	-0.088742	0.990866							0.479	-0.599491	-1.36003	-4.90901	0.120684	-2.11159	2.03063	2.00312	-1.04595	-4.20173	1.43275	-0.751277	3.1043	6.66433	-0.553094	2.84637	0.868548	7.34476			18.0683	-1.39674	0.802185	3.3792	1.27336								2.743	1.56379	-2.42276	-2.24497	-1.36816	-1.10574
	18.0879	1.04587	0.485648	-0.117437	0.992461							0.430265	-0.640933	-1.3614	-4.87568	0.117644	-2.13797	1.98052	1.93567	-1.07827	-4.24548	1.47596	-0.773028	3.11311	6.72558	-0.588815	2.79754	0.841067	7.29508			18.0879	-1.41135	0.792779	3.36393	1.27968								2.79602	1.54287	-2.44429	-2.24398	-1.30559	-1.22579
	18.1076	1.05105	0.485911	-0.147249	0.993784							0.381688	-0.67835	-1.36496	-4.8379	0.109837	-2.16579	1.92941	1.87229	-1.11191	-4.28729	1.50985	-0.795847	3.12084	6.79024	-0.62309	2.74732	0.821779	7.24465			18.1076	-1.42591	0.78268	3.35029	1.28578								2.84818	1.52248	-2.46512	-2.24148	-1.24185	-1.33968
	18.1273	1.05614	0.485439	-0.177941	0.994684							0.333416	-0.711765	-1.37084	-4.79592	0.0966157	-2.19549	1.87735	1.81315	-1.14669	-4.32675	1.53417	-0.81887	3.12697	6.85762	-0.655558	2.69632	0.810653	7.19744			18.1273	-1.44067	0.771887	3.33891	1.29197								2.89909	1.5026	-2.48472	-2.23709	-1.17788	-1.44636
	18.1469	1.0611	0.484355	-0.20916	0.995027							0.285606	-0.741172	-1.37914	-4.75011	0.0775091	-2.22748	1.82451	1.75827	-1.18243	-4.36338	1.54915	-0.841078	3.13111	6.92698	-0.685883	2.64531	0.807371	7.15717			18.1469	-1.4558	0.76044	3.33034	1.29852								2.94839	1.48329	-2.50263	-2.23045	-1.1146	-1.54472
	18.1666	1.0658	0.482837	-0.240484	0.994696							0.238416	-0.766676	-1.38982	-4.70098	0.0522459	-2.26208	1.77103	1.70759	-1.21896	-4.39663	1.55537	-0.861311	3.13282	6.99753	-0.713914	2.59511	0.811453	7.12703			18.1666	-1.47148	0.748412	3.325	1.30567								2.9958	1.46451	-2.51839	-2.22127	-1.05296	-1.63354
	18.1862	1.0702	0.48112	-0.27151	0.993599							0.19202	-0.788461	-1.40286	-4.64892	0.0206913	-2.29945	1.7169	1.66092	-1.25607	-4.42605	1.55364	-0.878408	3.13171	7.06854	-0.739477	2.54694	0.822361	7.10899			18.1862	-1.48783	0.73587	3.32318	1.3135								3.04115	1.44617	-2.5316	-2.20934	-0.993832	-1.71165
	18.2059	1.07421	0.479401	-0.301766	0.991626							0.14656	-0.806794	-1.41816	-4.59435	-0.0171353	-2.33961	1.6621	1.61803	-1.29359	-4.45094	1.54499	-0.891185	3.12751	7.13928	-0.762274	2.50172	0.839311	7.104			18.2059	-1.50491	0.72289	3.32493	1.322								3.0844	1.4281	-2.54174	-2.19444	-0.937957	-1.77809
	18.2256	1.07775	0.477839	-0.33078	0.988717							0.102206	-0.822081	-1.4356	-4.53779	-0.0609723	-2.38249	1.60668	1.5786	-1.33137	-4.47068	1.53068	-0.898597	3.11992	7.20902	-0.781919	2.46013	0.861392	7.11228			18.2256	-1.52279	0.709588	3.33014	1.3311								3.12552	1.41013	-2.5483	-2.17634	-0.885909	-1.83206
	18.2452	1.08073	0.476592	-0.358064	0.984866							0.0591346	-0.834767	-1.4549	-4.47984	-0.110443	-2.428	1.55079	1.54236	-1.36924	-4.48474	1.51225	-0.899804	3.10877	7.27688	-0.798305	2.42272	0.887922	7.13335			18.2452	-1.54147	0.6961	3.33855	1.34067								3.16478	1.39198	-2.55113	-2.15486	-0.838231	-1.87294
	18.2649	1.08312	0.475828	-0.383207	0.980125							0.01754	-0.845339	-1.47572	-4.42109	-0.165057	-2.47603	1.4946	1.50906	-1.40706	-4.49294	1.49119	-0.894098	3.0939	7.34189	-0.811366	2.38989	0.91835	7.16591			18.2649	-1.56095	0.682576	3.34976	1.35048								3.20251	1.37343	-2.55038	-2.12992	-0.795337	-1.90036
	18.2845	1.08497	0.475719	-0.405888	0.974587							-0.0224125	-0.854035	-1.49771	-4.3622	-0.224196	-2.52634	1.43834	1.47847	-1.44456	-4.49534	1.46879	-0.881029	3.07506	7.40323	-0.821079	2.36182	0.951995	7.2082			18.2845	-1.58115	0.669186	3.3632	1.36031								3.2391	1.35417	-2.54641	-2.10149	-0.757578	-1.91425
	18.3042	1.08627	0.476446	-0.42588	0.968378							-0.060656	-0.861113	-1.52072	-4.30381	-0.287112	-2.57852	1.38224	1.45034	-1.4815	-4.49221	1.44628	-0.860435	3.05207	7.46023	-0.827568	2.3386	0.988159	7.25835			18.3042	-1.60199	0.656088	3.37831	1.36999								3.27498	1.33392	-2.53972	-2.06947	-0.72518	-1.91484
	18.3239	1.087	0.478155	-0.442974	0.961618							-0.0971269	-0.866961	-1.54466	-4.24651	-0.353017	-2.63219	1.32653	1.42435	-1.51764	-4.48368	1.42501	-0.832415	3.02492	7.51239	-0.831052	2.32028	1.02625	7.3141			18.3239	-1.62341	0.643432	3.39448	1.37931								3.31053	1.31235	-2.53091	-2.03387	-0.698249	-1.90265
	18.3435	1.08715	0.480971	-0.457039	0.954409							-0.131757	-0.872007	-1.56939	-4.19094	-0.42109	-2.68702	1.2713	1.40009	-1.55273	-4.46982	1.4063	-0.797379	2.99362	7.55925	-0.831819	2.3069	1.06582	7.37311			18.3435	-1.64537	0.631367	3.41115	1.38806								3.34611	1.28902	-2.52065	-1.99464	-0.676756	-1.87851
	18.3632	1.08679	0.484997	-0.468038	0.946873							-0.16452	-0.876644	-1.59482	-4.1377	-0.490503	-2.74264	1.21666	1.37727	-1.5865	-4.4509	1.39117	-0.755928	2.95814	7.60048	-0.830219	2.29823	1.10645	7.4333			18.3632	-1.66781	0.620022	3.42773	1.39608								3.382	1.26359	-2.5096	-1.95187	-0.660607	-1.8437
	18.3828	1.08596	0.490293	-0.476028	0.939152							-0.19546	-0.881078	-1.62081	-4.08731	-0.560434	-2.79863	1.16282	1.3556	-1.61869	-4.4274	1.3804	-0.708902	2.91842	7.63566	-0.826651	2.29381	1.14772	7.49299			18.3828	-1.69062	0.609505	3.44366	1.40327								3.41844	1.23582	-2.49839	-1.90572	-0.649696	-1.79976
	18.4025	1.08463	0.496833	-0.481142	0.931388							-0.224632	-0.885521	-1.64723	-4.04043	-0.630108	-2.85446	1.10993	1.33494	-1.64908	-4.39982	1.37457	-0.657387	2.8745	7.6645	-0.82156	2.29331	1.18917	7.5508			18.4025	-1.71373	0.599911	3.45845	1.40955								3.45554	1.20563	-2.48764	-1.85654	-0.643916	-1.74838
	18.4222	1.08267	0.504533	-0.48356	0.923711							-0.252124	-0.890198	-1.67405	-3.99774	-0.698813	-2.9095	1.05815	1.31517	-1.67747	-4.36872	1.3741	-0.602596	2.82638	7.68677	-0.815417	2.29666	1.23018	7.60572			18.4222	-1.73707	0.59131	3.47172	1.4149								3.49322	1.17295	-2.47799	-1.8048	-0.643185	-1.69154
	18.4418	1.07998	0.51324	-0.483483	0.916247							-0.278065	-0.895359	-1.70116	-3.95994	-0.765916	-2.96326	1.00763	1.29623	-1.70364	-4.33466	1.37937	-0.545831	2.77407	7.7023	-0.808716	2.30389	1.27043	7.65702			18.4418	-1.76062	0.583751	3.48317	1.4193								3.53136	1.13769	-2.47001	-1.75077	-0.647282	-1.63133
	18.4615	1.0765	0.522779	-0.481092	0.909121							-0.302612	-0.901245	-1.72837	-3.92754	-0.830902	-3.01529	0.958492	1.27831	-1.72739	-4.29818	1.39071	-0.488492	2.71761	7.71125	-0.801866	2.31442	1.30964	7.70415			18.4615	-1.78433	0.577238	3.49253	1.4228								3.56972	1.09987	-2.46424	-1.69468	-0.655923	-1.56982
	18.4812	1.07218	0.532959	-0.476611	0.902461							-0.325945	-0.908071	-1.75544	-3.9009	-0.893226	-3.06506	0.910914	1.2616	-1.74853	-4.25997	1.40831	-0.431989	2.65712	7.71388	-0.795297	2.32754	1.34732	7.74684			18.4812	-1.80811	0.571733	3.49957	1.4255								3.608	1.05954	-2.46115	-1.63696	-0.668866	-1.50905
	18.5008	1.06699	0.543577	-0.470236	0.896379							-0.348257	-0.916032	-1.78218	-3.88028	-0.952428	-3.11205	0.865136	1.24623	-1.76689	-4.22062	1.43243	-0.37771	2.59275	7.7105	-0.789456	2.34268	1.38293	7.78507			18.5008	-1.83187	0.567174	3.50408	1.42752								3.64586	1.01676	-2.46105	-1.5781	-0.685806	-1.45086
	18.5205	1.0609	0.55445	-0.462068	0.89097							-0.369752	-0.925325	-1.8084	-3.8659	-1.00812	-3.15588	0.821343	1.23236	-1.78237	-4.1805	1.46364	-0.326878	2.52476	7.70145	-0.784769	2.35936	1.41592	7.81905			18.5205	-1.85556	0.56349	3.50596	1.429								3.68292	0.971786	-2.46403	-1.51859	-0.706395	-1.3969
	18.5401	1.05393	0.565437	-0.4522	0.886341							-0.390651	-0.936166	-1.83404	-3.85797	-1.05996	-3.19636	0.779671	1.2201	-1.79491	-4.14008	1.50257	-0.280547	2.45341	7.68712	-0.781724	2.37735	1.44567	7.84886			18.5401	-1.87919	0.560616	3.50512	1.43008								3.71876	0.924952	-2.46996	-1.45903	-0.730246	-1.34859
	18.5598	1.04617	0.576473	-0.440765	0.882547							-0.411261	-0.948767	-1.85915	-3.85664	-1.10763	-3.23337	0.740123	1.20959	-1.80446	-4.09965	1.54944	-0.239629	2.37888	7.66795	-0.780707	2.39659	1.47162	7.87426			18.5598	-1.9028	0.55848	3.50143	1.43084								3.75295	0.876609	-2.47869	-1.40006	-0.756821	-1.30709
	18.5795	1.03779	0.587531	-0.427821	0.879638							-0.431874	-0.963334	-1.8837	-3.86195	-1.15077	-3.26674	0.702656	1.2009	-1.81103	-4.05934	1.60472	-0.204828	2.30148	7.64443	-0.782049	2.41696	1.49325	7.89479			18.5795	-1.9264	0.556998	3.49481	1.43135								3.78508	0.827206	-2.4901	-1.34225	-0.785518	-1.27327
	18.5991	1.02905	0.598598	-0.413457	0.877655							-0.452663	-0.97992	-1.90752	-3.87384	-1.18898	-3.29635	0.6672	1.1939	-1.81468	-4.01927	1.66873	-0.176626	2.22165	7.61709	-0.786143	2.43832	1.51018	7.90962			18.5991	-1.94988	0.556114	3.48512	1.43161								3.81472	0.77723	-2.5041	-1.28615	-0.815784	-1.2476
	18.6188	1.0203	0.609718	-0.397758	0.876661							-0.473734	-0.998496	-1.93051	-3.89227	-1.22177	-3.32218	0.633711	1.18844	-1.81554	-3.97962	1.74175	-0.155297	2.13987	7.58649	-0.793171	2.46052	1.52214	7.91783			18.6188	-1.97316	0.555803	3.47228	1.43162								3.84143	0.727123	-2.52064	-1.23234	-0.847222	-1.23016
	18.6384	1.01194	0.62095	-0.380845	0.876731							-0.495233	-1.01911	-1.95257	-3.91713	-1.24864	-3.34421	0.601995	1.18436	-1.81379	-3.94065	1.82386	-0.14084	2.0568	7.55323	-0.803057	2.48342	1.52892	7.91826			18.6384	-1.99615	0.556041	3.45626	1.43127								3.8649	0.67724	-2.53938	-1.18144	-0.879425	-1.22072
	18.6581	1.0043	0.632363	-0.362798	0.877966							-0.517256	-1.04174	-1.97349	-3.94824	-1.26916	-3.36236	0.571905	1.18172	-1.80967	-3.90272	1.91496	-0.132985	1.97314	7.51798	-0.815728	2.50676	1.53038	7.90952			18.6581	-2.01871	0.556812	3.43701	1.43047								3.88484	0.627961	-2.55986	-1.13419	-0.911919	-1.21892
	18.6778	0.997798	0.64403	-0.34361	0.880455							-0.539833	-1.06633	-1.99319	-3.98533	-1.28299	-3.37641	0.543418	1.18067	-1.8034	-3.866	2.01488	-0.131227	1.88968	7.48134	-0.831085	2.53025	1.52637	7.89015			18.6778	-2.04068	0.558095	3.41445	1.42907								3.901	0.579654	-2.58163	-1.09133	-0.944191	-1.22419
	18.6974	0.992829	0.656024	-0.323327	0.884253							-0.562942	-1.09279	-2.01155	-4.02811	-1.28985	-3.38618	0.516357	1.18113	-1.79523	-3.8306	2.12324	-0.134859	1.80715	7.44392	-0.848988	2.55357	1.51708	7.85854			18.6974	-2.0619	0.559892	3.38855	1.42693								3.91322	0.532649	-2.60429	-1.05332	-0.975718	-1.23586
	18.7171	0.989721	0.668363	-0.302044	0.889379							-0.586498	-1.12102	-2.02843	-4.07633	-1.28957	-3.39155	0.490479	1.18287	-1.78542	-3.79663	2.2394	-0.142957	1.72619	7.40638	-0.86926	2.57632	1.50291	7.81337			18.7171	-2.08223	0.562231	3.35932	1.4239								3.92143	0.487276	-2.62771	-1.02044	-1.00609	-1.25316
	18.7367	0.988759	0.681019	-0.27987	0.895823							-0.610393	-1.15091	-2.04375	-4.12973	-1.28222	-3.39221	0.465465	1.18579	-1.77427	-3.76418	2.36246	-0.154486	1.64743	7.36942	-0.891692	2.59845	1.48433	7.75317			18.7367	-2.10154	0.565132	3.32685	1.41982								3.9256	0.443921	-2.65163	-0.992744	-1.03498	-1.27519
	18.7564	0.990167	0.693941	-0.256935	0.903553							-0.634505	-1.18241	-2.05745	-4.18797	-1.26806	-3.38771	0.44103	1.18987	-1.76201	-3.7334	2.49133	-0.168437	1.5715	7.33379	-0.916135	2.6198	1.46199	7.67671			18.7564	-2.11968	0.568598	3.29127	1.41458								3.92565	0.402892	-2.67579	-0.970298	-1.06204	-1.30107
	18.7761	0.994068	0.707067	-0.233358	0.912494							-0.658678	-1.21535	-2.06949	-4.25068	-1.2473	-3.37745	0.41697	1.19531	-1.74887	-3.70439	2.62462	-0.183797	1.49894	7.30024	-0.942446	2.64009	1.43667	7.58316			18.7761	-2.13649	0.572636	3.25277	1.40811								3.9216	0.364469	-2.70009	-0.953181	-1.08694	-1.33002
	18.7957	1.0005	0.720331	-0.209302	0.922518							-0.68277	-1.24955	-2.07986	-4.31742	-1.22042	-3.36081	0.393156	1.20213	-1.73504	-3.67724	2.7608	-0.199615	1.43029	7.26943	-0.970438	2.65898	1.40916	7.47196			18.7957	-2.15181	0.577246	3.21156	1.4004								3.91349	0.328943	-2.72461	-0.941374	-1.10944	-1.36154
	18.8154	1.0094	0.733677	-0.185032	0.933422							-0.706658	-1.28466	-2.08864	-4.38772	-1.18817	-3.33715	0.369413	1.21029	-1.72069	-3.65207	2.8979	-0.215035	1.36605	7.24185	-0.999923	2.67597	1.3803	7.34314			18.8154	-2.1655	0.582414	3.1679	1.39146								3.90139	0.296415	-2.74938	-0.934709	-1.12932	-1.39533
	18.835	1.02057	0.747054	-0.160867	0.944961							-0.730241	-1.32023	-2.09583	-4.46111	-1.15148	-3.30573	0.345547	1.21981	-1.70598	-3.62901	3.03377	-0.229348	1.30652	7.21797	-1.03073	2.69055	1.35106	7.19719			18.835	-2.17744	0.588122	3.12209	1.3814								3.88529	0.266903	-2.77432	-0.932823	-1.14643	-1.43121
	18.8547	1.03373	0.760424	-0.137155	0.956847							-0.753451	-1.35575	-2.1015	-4.53709	-1.11149	-3.26585	0.321321	1.23082	-1.69106	-3.60811	3.16617	-0.242064	1.25194	7.19822	-1.06268	2.70222	1.32246	7.03524			18.8547	-2.18752	0.594332	3.07457	1.37039								3.86519	0.240459	-2.79932	-0.935206	-1.1607	-1.46915
	18.8744	1.04849	0.773755	-0.114266	0.968801							-0.776263	-1.39063	-2.10583	-4.61523	-1.06943	-3.2168	0.296488	1.24348	-1.67611	-3.5895	3.29297	-0.252915	1.20245	7.183	-1.09554	2.71053	1.29556	6.8591			18.8744	-2.1957	0.601006	3.02585	1.35867								3.84106	0.21706	-2.82424	-0.941265	-1.17215	-1.50918
	18.894	1.06442	0.787014	-0.0926235	0.980514							-0.798662	-1.42441	-2.10903	-4.69509	-1.02645	-3.15798	0.27095	1.25786	-1.66132	-3.57329	3.41191	-0.261853	1.15811	7.17262	-1.12906	2.71503	1.27116	6.67104			18.894	-2.20194	0.608111	2.97648	1.34655								3.8129	0.196643	-2.84895	-0.950529	-1.18087	-1.55143
	18.9137	1.08107	0.800144	-0.072658	0.991635							-0.820564	-1.4566	-2.11132	-4.77616	-0.983606	-3.08894	0.244678	1.27394	-1.64689	-3.55937	3.5207	-0.269006	1.11891	7.16727	-1.16294	2.71501	1.2499	6.4737			18.9137	-2.2062	0.615618	2.92697	1.33433								3.7807	0.179118	-2.87333	-0.962464	-1.18711	-1.59613
	18.9334	1.09793	0.813046	-0.0547622	1.0018							-0.841912	-1.48678	-2.11289	-4.85781	-0.941908	-3.00938	0.217611	1.29167	-1.63298	-3.54752	3.61714	-0.274496	1.08464	7.16706	-1.19686	2.70984	1.23232	6.2702			18.9334	-2.20845	0.623487	2.87787	1.32238								3.74447	0.164365	-2.89719	-0.976373	-1.1912	-1.64353
	18.953	1.11456	0.825606	-0.0392404	1.01072							-0.862783	-1.51472	-2.11403	-4.93933	-0.902252	-2.91912	0.18975	1.31138	-1.61963	-3.53767	3.69921	-0.278478	1.05507	7.1719	-1.23048	2.69925	1.21891	6.06407			18.953	-2.20871	0.631661	2.82979	1.311								3.70425	0.152062	-2.92033	-0.991287	-1.19352	-1.69366
	18.9727	1.13058	0.837715	-0.0263201	1.01814							-0.883302	-1.54026	-2.11513	-5.01994	-0.865293	-2.81826	0.16104	1.33328	-1.60679	-3.52972	3.76549	-0.281223	1.03008	7.18156	-1.26342	2.68342	1.20985	5.85918			18.9727	-2.20703	0.640093	2.78344	1.30053								3.66008	0.141885	-2.94258	-1.00607	-1.19455	-1.74641
	18.9923	1.14566	0.84925	-0.016257	1.02384							-0.903605	-1.56316	-2.11657	-5.09909	-0.831439	-2.7072	0.131254	1.35727	-1.59444	-3.5234	3.81479	-0.283024	1.00931	7.19571	-1.29538	2.66268	1.20506	5.65914			18.9923	-2.20351	0.648794	2.73942	1.29121								3.61204	0.13356	-2.9638	-1.01983	-1.19478	-1.80178
	19.012	1.15946	0.860071	-0.00931797	1.0276							-0.923843	-1.5832	-2.11867	-5.17627	-0.800809	-2.58666	0.100164	1.38309	-1.58257	-3.51846	3.84602	-0.284151	0.992425	7.21389	-1.32591	2.63739	1.20451	5.4673			19.012	-2.19824	0.657801	2.69827	1.28319								3.56022	0.126751	-2.98378	-1.03176	-1.19473	-1.85975
	19.0317	1.17173	0.870075	-0.00573357	1.02928							-0.944192	-1.60023	-2.12176	-5.25095	-0.773286	-2.45742	0.0676122	1.41044	-1.57115	-3.51468	3.85825	-0.284873	0.979167	7.23546	-1.35437	2.60821	1.20804	5.2868			19.0317	-2.19131	0.667147	2.66055	1.27653								3.5049	0.121041	-3.00235	-1.04106	-1.19494	-1.9201
	19.0513	1.1823	0.879202	-0.0056483	1.02877							-0.964823	-1.61419	-2.12604	-5.32265	-0.748576	-2.32053	0.0335164	1.43902	-1.56014	-3.51193	3.85102	-0.285382	0.96946	7.25957	-1.38009	2.57613	1.2153	5.12049			19.0513	-2.1828	0.67687	2.62681	1.27119								3.44637	0.115898	-3.01938	-1.0469	-1.19591	-1.98249
	19.071	1.19098	0.887396	-0.0091734	1.02607							-0.985867	-1.6251	-2.13175	-5.39096	-0.726214	-2.17728	-0.00236509	1.46846	-1.54946	-3.51014	3.82428	-0.28581	0.963176	7.28551	-1.40244	2.542	1.22578	4.9709			19.071	-2.17286	0.687014	2.59749	1.26709								3.38489	0.110764	-3.03472	-1.0484	-1.19801	-2.04648
	19.0906	1.19767	0.894618	-0.0163704	1.02122							-1.00735	-1.63305	-2.13917	-5.45548	-0.705623	-2.02927	-0.0402828	1.49828	-1.53913	-3.50924	3.77841	-0.286257	0.960115	7.31265	-1.42099	2.50667	1.23899	4.84002			19.0906	-2.16166	0.697595	2.57291	1.26413								3.32084	0.105174	-3.04829	-1.04488	-1.20139	-2.11163
	19.1103	1.20242	0.900876	-0.0272071	1.01434							-1.02929	-1.63811	-2.14839	-5.51587	-0.686147	-1.87827	-0.0804304	1.52802	-1.52918	-3.5091	3.71422	-0.286782	0.960037	7.34039	-1.43537	2.47094	1.25438	4.72929			19.1103	-2.14935	0.708609	2.55328	1.26218								3.25464	0.0987442	-3.05995	-1.03599	-1.20605	-2.17735
	19.13	1.20528	0.906226	-0.041517	1.00559							-1.05167	-1.6403	-2.15933	-5.57189	-0.667174	-1.72611	-0.122937	1.55723	-1.51957	-3.50948	3.63297	-0.287306	0.962736	7.36822	-1.44523	2.43559	1.27137	4.63939			19.13	-2.13608	0.720019	2.53868	1.26108								3.18678	0.0911049	-3.0696	-1.02159	-1.21189	-2.24295
	19.1496	1.20627	0.910738	-0.0590844	0.995169							-1.07443	-1.63965	-2.17182	-5.62331	-0.648212	-1.5747	-0.167973	1.58542	-1.51026	-3.51022	3.53621	-0.287688	0.96805	7.39568	-1.45025	2.40161	1.28945	4.57			19.1496	-2.12202	0.731739	2.52909	1.26061								3.11777	0.0818935	-3.07728	-1.00143	-1.21864	-2.30786
	19.1693	1.20534	0.914492	-0.0796651	0.983325							-1.09747	-1.63627	-2.18568	-5.6699	-0.628909	-1.42595	-0.215715	1.61201	-1.50119	-3.5112	3.42578	-0.287681	0.975907	7.42234	-1.45017	2.3702	1.30828	4.52016			19.1693	-2.10736	0.743635	2.52445	1.26056								3.04821	0.0708862	-3.08312	-0.975305	-1.22584	-2.37157
	19.1889	1.20244	0.917566	-0.102981	0.970323							-1.12072	-1.63024	-2.20064	-5.71155	-0.609005	-1.28173	-0.26626	1.63631	-1.49237	-3.51235	3.30376	-0.28698	0.986242	7.44782	-1.44486	2.34181	1.32738	4.4884			19.1889	-2.09231	0.755543	2.52446	1.26075								2.97867	0.058007	-3.08733	-0.943128	-1.23309	-2.4337
	19.2086	1.19752	0.920062	-0.128737	0.956485							-1.1441	-1.62166	-2.21639	-5.74834	-0.588446	-1.14371	-0.319652	1.65769	-1.48381	-3.5139	3.17249	-0.285244	0.998975	7.4717	-1.43434	2.31657	1.34629	4.4728			19.2086	-2.07711	0.767304	2.52867	1.26097								2.90973	0.0432369	-3.09034	-0.904954	-1.23988	-2.49384
	19.2283	1.1905	0.922086	-0.156607	0.942148							-1.16745	-1.61065	-2.23255	-5.78053	-0.567437	-1.01337	-0.375996	1.6757	-1.4755	-3.5161	3.03438	-0.282135	1.01409	7.49359	-1.41892	2.29444	1.36465	4.47107			19.2283	-2.062	0.778756	2.53649	1.26109								2.84203	0.0265455	-3.09262	-0.861108	-1.24555	-2.55164
	19.2479	1.18129	0.923746	-0.186275	0.927634							-1.19056	-1.59732	-2.24877	-5.80829	-0.546312	-0.89202	-0.435424	1.6901	-1.46745	-3.51925	2.89169	-0.277315	1.0317	7.51331	-1.39897	2.27515	1.38191	4.48066			19.2479	-2.04721	0.78972	2.54729	1.26097								2.77612	0.00805163	-3.09458	-0.81222	-1.24934	-2.60683
	19.2676	1.16975	0.925125	-0.217383	0.913277							-1.21319	-1.58184	-2.26473	-5.83183	-0.525576	-0.780668	-0.497947	1.70068	-1.45969	-3.52369	2.74687	-0.270526	1.05214	7.53101	-1.37493	2.2583	1.39756	4.49887			19.2676	-2.03297	0.800023	2.56049	1.26055								2.71249	-0.0120967	-3.09647	-0.759122	-1.25065	-2.65919
	19.2872	1.15571	0.926289	-0.249568	0.899385							-1.23505	-1.56434	-2.28012	-5.85147	-0.505671	-0.680081	-0.563546	1.70723	-1.45221	-3.52968	2.60236	-0.26156	1.07569	7.54683	-1.34735	2.2434	1.41125	4.52288			19.2872	-2.01945	0.80953	2.57545	1.25977								2.65153	-0.0337438	-3.09858	-0.702478	-1.24903	-2.7086
	19.3069	1.13906	0.927297	-0.282462	0.886237							-1.25586	-1.54491	-2.29462	-5.86752	-0.486984	-0.59083	-0.632177	1.70953	-1.44502	-3.53749	2.4606	-0.250217	1.10246	7.56087	-1.31675	2.2299	1.42275	4.54999			19.3069	-2.00679	0.81813	2.59154	1.25855								2.59347	-0.0566887	-3.10121	-0.643051	-1.24405	-2.75495
	19.3266	1.11973	0.928194	-0.315685	0.874061							-1.27538	-1.5235	-2.30788	-5.88029	-0.469811	-0.513215	-0.703784	1.70751	-1.43809	-3.54715	2.32384	-0.236441	1.13242	7.57333	-1.28366	2.21723	1.43174	4.5778			19.3266	-1.99501	0.82574	2.60814	1.25689								2.53851	-0.0806342	-3.10461	-0.581912	-1.23538	-2.79818
	19.3462	1.09759	0.928957	-0.348865	0.863036							-1.29339	-1.4999	-2.31956	-5.89003	-0.454444	-0.447266	-0.778183	1.70111	-1.43143	-3.5586	2.19424	-0.220323	1.16549	7.58438	-1.24864	2.20479	1.43805	4.60393			19.3462	-1.9841	0.832308	2.62467	1.25475								2.48682	-0.105247	-3.10886	-0.520222	-1.22287	-2.83844
	19.3659	1.07249	0.929505	-0.381698	0.853324							-1.30967	-1.47394	-2.32942	-5.89709	-0.441108	-0.392788	-0.855128	1.69031	-1.42508	-3.57193	2.0737	-0.202057	1.2015	7.59403	-1.21221	2.19222	1.4416	4.62626			19.3659	-1.974	0.837821	2.64057	1.25211								2.43847	-0.130177	-3.11394	-0.45909	-1.20655	-2.87594
	19.3855	1.0443	0.929756	-0.413906	0.845062							-1.32406	-1.44567	-2.33726	-5.90183	-0.429887	-0.349385	-0.934422	1.67531	-1.41911	-3.58719	1.96393	-0.181956	1.24017	7.60236	-1.17493	2.1792	1.44251	4.64296			19.3855	-1.96468	0.842308	2.65538	1.24893								2.39336	-0.155087	-3.11972	-0.399574	-1.18645	-2.91096
	19.4052	1.01293	0.929632	-0.445241	0.838382							-1.33634	-1.41512	-2.34305	-5.90441	-0.420623	-0.316535	-1.01576	1.65629	-1.41352	-3.60459	1.86656	-0.160427	1.28122	7.60948	-1.13734	2.16517	1.44113	4.65246			19.4052	-1.95601	0.845803	2.66869	1.24523								2.35137	-0.179717	-3.126	-0.342582	-1.16264	-2.94378
	19.4249	0.978399	0.929074	-0.475468	0.833394							-1.34631	-1.38219	-2.34683	-5.90491	-0.413127	-0.293615	-1.09872	1.63348	-1.40833	-3.62431	1.78304	-0.137957	1.32438	7.61546	-1.10006	2.14944	1.4379	4.65367			19.4249	-1.94783	0.848355	2.68013	1.24103								2.31238	-0.203799	-3.13249	-0.288996	-1.13523	-2.97462
	19.4445	0.940817	0.928067	-0.504292	0.830196							-1.35386	-1.34682	-2.34873	-5.9034	-0.407125	-0.27988	-1.18284	1.60737	-1.40359	-3.64642	1.71471	-0.114989	1.36938	7.62044	-1.06371	2.13126	1.43308	4.64606			19.4445	-1.93997	0.850034	2.68942	1.23642								2.27636	-0.227083	-3.13877	-0.239685	-1.10449	-3.00368
	19.4642	0.900349	0.926577	-0.531465	0.828857							-1.35894	-1.30896	-2.3489	-5.89992	-0.402223	-0.274525	-1.26768	1.57838	-1.39929	-3.67095	1.66261	-0.091864	1.4159	7.62437	-1.02884	2.11056	1.42701	4.62985			19.4642	-1.93225	0.850926	2.69648	1.23146								2.24324	-0.24931	-3.14431	-0.1953	-1.07067	-3.03117
	19.4839	0.857195	0.924585	-0.556755	0.829411							-1.3616	-1.26863	-2.34756	-5.89458	-0.397956	-0.276879	-1.35286	1.54688	-1.39546	-3.69778	1.62752	-0.068818	1.46358	7.62713	-0.995829	2.0874	1.42028	4.60562			19.4839	-1.92453	0.851127	2.70136	1.22623								2.21291	-0.270199	-3.14848	-0.156389	-1.03411	-3.05728
	19.5035	0.811554	0.92209	-0.579985	0.831878							-1.36194	-1.2259	-2.34509	-5.88756	-0.393902	-0.286271	-1.43808	1.51321	-1.39215	-3.72681	1.60989	-0.0459831	1.51204	7.62867	-0.964968	2.06175	1.41342	4.57429			19.5035	-1.91678	0.850753	2.7042	1.2208								2.18525	-0.289424	-3.15066	-0.123529	-0.995189	-3.08223
	19.5232	0.763654	0.919102	-0.601044	0.836248							-1.36008	-1.18087	-2.34191	-5.87915	-0.389682	-0.302014	-1.52297	1.47772	-1.38936	-3.75788	1.60973	-0.0234987	1.56093	7.62894	-0.936571	2.03386	1.40711	4.5371			19.5232	-1.90895	0.849935	2.70523	1.21527								2.16028	-0.306812	-3.15037	-0.0972056	-0.954278	-3.10618
	19.5428	0.7138	0.915634	-0.619897	0.842505							-1.35619	-1.13372	-2.33822	-5.86948	-0.384904	-0.323289	-1.60734	1.44066	-1.38712	-3.79086	1.62677	-0.00149734	1.60996	7.6279	-0.910808	2.00395	1.40198	4.4956			19.5428	-1.90097	0.848788	2.70476	1.20973								2.13806	-0.322237	-3.14717	-0.0776684	-0.911738	-3.12919
	19.5625	0.662331	0.911696	-0.636568	0.85065							-1.35043	-1.08471	-2.33408	-5.85868	-0.379259	-0.349285	-1.69108	1.4023	-1.38542	-3.82573	1.66052	0.0200053	1.65908	7.62554	-0.887895	1.97221	1.39851	4.45149			19.5625	-1.89274	0.847414	2.70316	1.20428								2.11871	-0.335485	-3.1407	-0.0650248	-0.867957	-3.15119
	19.5822	0.609551	0.907321	-0.651149	0.86065							-1.34301	-1.03416	-2.32953	-5.84704	-0.372476	-0.379341	-1.77404	1.36306	-1.38434	-3.86248	1.70985	0.041058	1.70823	7.62186	-0.868081	1.93888	1.39712	4.40654			19.5822	-1.88426	0.845927	2.70076	1.19901								2.10237	-0.346342	-3.13057	-0.0592412	-0.823339	-3.17207
	19.6018	0.555745	0.90255	-0.663702	0.872453							-1.33416	-0.982557	-2.32472	-5.83496	-0.364453	-0.412755	-1.85591	1.32359	-1.38395	-3.90104	1.77333	0.0617665	1.75745	7.6168	-0.851485	1.90424	1.39819	4.36249			19.6018	-1.8756	0.844441	2.69795	1.19399								2.08927	-0.354696	-3.11624	-0.0601432	-0.778359	-3.19165
	19.6215	0.501118	0.897421	-0.674339	0.885991							-1.32399	-0.930413	-2.31975	-5.8228	-0.355431	-0.448803	-1.93635	1.28442	-1.38436	-3.94144	1.84945	0.0822447	1.80653	7.61036	-0.838124	1.86862	1.4021	4.32126			19.6215	-1.86686	0.84304	2.69512	1.18929								2.07956	-0.360407	-3.09724	-0.0674649	-0.733425	-3.20978
	19.6411	0.445817	0.891947	-0.683189	0.901154							-1.31266	-0.878175	-2.31475	-5.81086	-0.345939	-0.48673	-2.01495	1.24602	-1.38568	-3.98365	1.93654	0.102585	1.85497	7.6026	-0.827997	1.83261	1.40915	4.28471			19.6411	-1.85819	0.841782	2.69268	1.18499								2.07345	-0.363241	-3.07332	-0.0808469	-0.688863	-3.2263
	19.6608	0.389967	0.886142	-0.690454	0.917767							-1.30033	-0.826443	-2.3099	-5.79947	-0.336701	-0.525682	-2.09144	1.20867	-1.38797	-4.02751	2.0327	0.122822	1.90245	7.59362	-0.821145	1.79677	1.41962	4.25429			19.6608	-1.84976	0.840705	2.69093	1.18114								2.07128	-0.362945	-3.04456	-0.0997219	-0.645132	-3.24101
	19.6805	0.333666	0.880023	-0.696423	0.935591							-1.28713	-0.775852	-2.30535	-5.78902	-0.328544	-0.564822	-2.1658	1.1725	-1.39138	-4.07264	2.13583	0.142954	1.94868	7.58345	-0.817667	1.76149	1.43386	4.23107			19.6805	-1.84178	0.83984	2.69015	1.17777								2.07334	-0.359318	-3.01118	-0.123462	-0.602726	-3.25376
	19.7001	0.277012	0.873572	-0.701436	0.954358							-1.2732	-0.727033	-2.30125	-5.77992	-0.322312	-0.603287	-2.23802	1.13776	-1.39606	-4.11868	2.24362	0.162764	1.99337	7.57214	-0.817659	1.72717	1.45207	4.21586			19.7001	-1.8345	0.839213	2.69049	1.1749								2.07982	-0.352245	-2.97357	-0.151513	-0.562139	-3.26443
	19.7198	0.220083	0.866766	-0.705832	0.973751							-1.25873	-0.680615	-2.29773	-5.77248	-0.318886	-0.640084	-2.30795	1.10478	-1.40208	-4.16523	2.35367	0.181827	2.03616	7.55976	-0.821136	1.69423	1.47436	4.2092			19.7198	-1.82809	0.838822	2.69209	1.17257								2.09082	-0.341598	-2.93217	-0.183423	-0.523771	-3.27292
	19.7394	0.162917	0.859599	-0.70996	0.993431							-1.24393	-0.637267	-2.29489	-5.76686	-0.31904	-0.674337	-2.37543	1.07379	-1.40948	-4.21186	2.46364	0.199583	2.07675	7.54635	-0.82807	1.66274	1.50088	4.21151			19.7394	-1.82272	0.838636	2.69502	1.17077								2.10636	-0.327365	-2.88751	-0.218656	-0.487956	-3.27916
	19.7591	0.105523	0.852054	-0.71419	1.01303							-1.229	-0.59753	-2.29286	-5.76321	-0.323443	-0.705261	-2.44039	1.04492	-1.41829	-4.25804	2.57119	0.215461	2.11487	7.53188	-0.838404	1.63288	1.5318	4.22278			19.7591	-1.81855	0.838621	2.6993	1.1695								2.12646	-0.309591	-2.84019	-0.256634	-0.45495	-3.28317
	19.7788	0.0479127	0.844115	-0.718926	1.03216							-1.21419	-0.561847	-2.29177	-5.76176	-0.332705	-0.732111	-2.50278	1.0181	-1.4285	-4.30325	2.67405	0.228835	2.15022	7.51625	-0.852096	1.60501	1.56713	4.24268			19.7788	-1.81573	0.838757	2.70487	1.16873								2.15106	-0.288327	-2.79077	-0.296722	-0.424823	-3.28501
	19.7984	-0.00982885	0.835763	-0.724524	1.05047							-1.19975	-0.530555	-2.29174	-5.76264	-0.347247	-0.754269	-2.56251	0.993274	-1.44014	-4.34699	2.77014	0.239088	2.18236	7.4993	-0.869045	1.57919	1.60663	4.27081			19.7984	-1.81437	0.839026	2.71154	1.16844								2.18003	-0.263689	-2.73968	-0.338226	-0.397575	-3.28462
	19.8181	-0.0675319	0.82697	-0.731293	1.0676							-1.18601	-0.503958	-2.29285	-5.76592	-0.367189	-0.771228	-2.6194	0.970445	-1.45319	-4.38875	2.85754	0.245594	2.21089	7.4809	-0.889081	1.55504	1.65	4.30661			19.8181	-1.81453	0.839409	2.71906	1.16862								2.21314	-0.235796	-2.68742	-0.380666	-0.373213	-3.28195
	19.8377	-0.124991	0.81771	-0.73956	1.08322							-1.17325	-0.482373	-2.29524	-5.77155	-0.392402	-0.782696	-2.67336	0.949575	-1.46761	-4.42813	2.93442	0.247748	2.23551	7.46084	-0.911965	1.53229	1.69683	4.34953			19.8377	-1.81625	0.839883	2.72717	1.16925								2.25004	-0.204891	-2.63456	-0.423644	-0.351602	-3.27701
	19.8574	-0.181953	0.807983	-0.749672	1.09705							-1.16169	-0.466105	-2.299	-5.77942	-0.422536	-0.788583	-2.7243	0.930333	-1.4834	-4.46485	2.99916	0.245021	2.25594	7.43884	-0.93743	1.51092	1.74658	4.39919			19.8574	-1.81956	0.840428	2.73567	1.17029								2.29025	-0.171308	-2.58158	-0.466748	-0.332402	-3.26981
	19.8771	-0.23804	0.797833	-0.761914	1.1088							-1.15166	-0.455308	-2.30415	-5.78928	-0.456982	-0.789041	-2.77213	0.912238	-1.5005	-4.49849	3.05039	0.237011	2.27204	7.41461	-0.965178	1.49085	1.7985	4.45515			19.8771	-1.8244	0.841015	2.74433	1.17172								2.33329	-0.135374	-2.52887	-0.509621	-0.315253	-3.26048
	19.8967	-0.292818	0.787302	-0.776431	1.11823							-1.14345	-0.450061	-2.31067	-5.80076	-0.494749	-0.784427	-2.81684	0.894863	-1.51879	-4.52852	3.08716	0.223539	2.28389	7.38791	-0.994894	1.47196	1.85188	4.51702			19.8967	-1.83069	0.841619	2.75296	1.17351								2.37869	-0.0974419	-2.47689	-0.551842	-0.299817	-3.24914
	19.9164	-0.345848	0.776451	-0.793315	1.12518							-1.13735	-0.450452	-2.31856	-5.81349	-0.53467	-0.775312	-2.8584	0.877995	-1.53811	-4.55459	3.10866	0.204554	2.29172	7.35855	-1.02624	1.45446	1.90595	4.58457			19.9164	-1.83831	0.842213	2.7615	1.17565								2.42599	-0.0579604	-2.42613	-0.592946	-0.28569	-3.23584
	19.9361	-0.396659	0.76537	-0.812602	1.12954							-1.13362	-0.456434	-2.32774	-5.82707	-0.575396	-0.762457	-2.89684	0.86153	-1.55828	-4.57645	3.11432	0.180105	2.29582	7.32645	-1.05891	1.4387	1.95985	4.6575			19.9361	-1.84712	0.842771	2.7699	1.17811								2.47481	-0.0173457	-2.37715	-0.632504	-0.272408	-3.22069
	19.9557	-0.444827	0.754168	-0.834281	1.13122							-1.13244	-0.467839	-2.33799	-5.84115	-0.615514	-0.746954	-2.93224	0.845233	-1.57912	-4.59383	3.10385	0.15042	2.29633	7.2915	-1.09267	1.42527	2.01258	4.73544			19.9557	-1.85698	0.843269	2.77808	1.18086								2.52468	0.0239921	-2.33041	-0.670199	-0.259476	-3.20388
	19.9754	-0.489968	0.742927	-0.858294	1.13019							-1.13392	-0.484454	-2.34899	-5.85554	-0.653711	-0.73	-2.96466	0.828856	-1.60044	-4.60656	3.07711	0.115941	2.29333	7.25366	-1.12719	1.41463	2.06325	4.81797			19.9754	-1.86777	0.843691	2.78594	1.18389								2.57508	0.0657071	-2.28618	-0.705887	-0.246424	-3.18563
	19.995	-0.531751	0.731738	-0.884504	1.12649							-1.13814	-0.506173	-2.36049	-5.86992	-0.688821	-0.712858	-2.99425	0.812207	-1.62208	-4.61453	3.03435	0.0772821	2.2869	7.21289	-1.16211	1.40716	2.11086	4.90463			19.995	-1.8794	0.843983	2.79339	1.18714								2.62555	0.107531	-2.24476	-0.739425	-0.232852	-3.16618
	20.0147	-0.569876	0.720718	-0.91269	1.12022							-1.14494	-0.532882	-2.37219	-5.88395	-0.71986	-0.696848	-3.02119	0.795168	-1.64387	-4.61773	2.97627	0.0352235	2.27729	7.16911	-1.19705	1.40322	2.15421	4.99502			20.0147	-1.89178	0.844074	2.8003	1.19059
	20.0344	-0.604109	0.709977	-0.942572	1.11159							-1.15412	-0.564366	-2.38371	-5.89725	-0.746087	-0.683366	-3.04585	0.777664	-1.66567	-4.61629	2.90393	-0.00920738	2.26484	7.12244	-1.23178	1.40302	2.19215	5.08856			20.0344	-1.90482	0.843876	2.80654	1.1942
	20.054	-0.634372	0.699587	-0.973802	1.10081							-1.16544	-0.600253	-2.39477	-5.90946	-0.766979	-0.673718	-3.06868	0.759776	-1.6873	-4.61032	2.81855	-0.0548303	2.24981	7.07325	-1.26624	1.40695	2.22375	5.18422			20.054	-1.91844	0.843307	2.81196	1.19797
	20.0737	-0.660694	0.689602	-1.00593	1.08816							-1.17864	-0.640144	-2.40515	-5.92028	-0.782272	-0.669047	-3.08998	0.741815	-1.70865	-4.59995	2.72159	-0.10039	2.23241	7.02189	-1.30044	1.41562	2.24825	5.28084			20.0737	-1.93259	0.842292	2.81643	1.20186
	20.0933	-0.683217	0.68006	-1.03846	1.07391							-1.19345	-0.683657	-2.41451	-5.92945	-0.791877	-0.670237	-3.11002	0.723928	-1.72954	-4.58522	2.61464	-0.144528	2.21293	6.96867	-1.33436	1.42942	2.26492	5.37725			20.0933	-1.9472	0.840769	2.81981	1.20582
	20.113	-0.702244	0.670977	-1.07091	1.05832							-1.20948	-0.730464	-2.42254	-5.93675	-0.795994	-0.677982	-3.12917	0.706106	-1.74979	-4.56607	2.49931	-0.185812	2.19175	6.91391	-1.36796	1.44863	2.27318	5.47212			20.113	-1.9622	0.838688	2.82194	1.20978
	20.1327	-0.718224	0.662335	-1.10282	1.04165							-1.22626	-0.780397	-2.42887	-5.94195	-0.794982	-0.692761	-3.14782	0.688269	-1.76926	-4.54253	2.3773	-0.222848	2.16925	6.85781	-1.40127	1.47353	2.27258	5.56401			20.1327	-1.97754	0.836	2.82266	1.21365
	20.1523	-0.73159	0.654126	-1.13377	1.02423							-1.24344	-0.833224	-2.43314	-5.9449	-0.789276	-0.714736	-3.1664	0.670287	-1.78788	-4.51473	2.25045	-0.254361	2.14567	6.80061	-1.43434	1.50413	2.26278	5.65153			20.1523	-1.99312	0.832687	2.82173	1.21736
	20.172	-0.742809	0.646349	-1.16339	1.00636							-1.26066	-0.888566	-2.43508	-5.94544	-0.779252	-0.743856	-3.18536	0.652176	-1.80559	-4.48294	2.12063	-0.279252	2.12126	6.7425	-1.46717	1.5398	2.24355	5.73324			20.172	-2.00881	0.828762	2.81886	1.22082
	20.1916	-0.752423	0.638997	-1.19127	0.988346							-1.27751	-0.945997	-2.4345	-5.9434	-0.765263	-0.779792	-3.20507	0.63414	-1.82225	-4.44732	1.98944	-0.296569	2.09642	6.68385	-1.49975	1.57969	2.21484	5.80772			20.1916	-2.02441	0.824257	2.8138	1.22398
	20.2113	-0.761021	0.63205	-1.21703	0.970443							-1.29362	-1.00513	-2.4313	-5.93855	-0.747619	-0.822002	-3.22578	0.616578	-1.83779	-4.40792	1.85832	-0.305612	2.07158	6.62523	-1.53203	1.62304	2.17691	5.87356			20.2113	-2.0397	0.81922	2.80638	1.22678
	20.231	-0.769191	0.625481	-1.24031	0.952908							-1.30864	-1.06557	-2.42547	-5.93063	-0.72657	-0.869853	-3.24765	0.599761	-1.85212	-4.36477	1.72889	-0.305946	2.04708	6.56714	-1.56393	1.66908	2.13019	5.92937			20.231	-2.05446	0.813697	2.79649	1.22913
	20.2506	-0.777442	0.619267	-1.26078	0.936005							-1.32218	-1.12691	-2.41721	-5.91945	-0.70225	-0.922596	-3.27081	0.583793	-1.8652	-4.31797	1.60292	-0.297447	2.02311	6.50995	-1.59532	1.7172	2.07522	5.97382			20.2506	-2.06843	0.807769	2.784	1.23093
	20.2703	-0.786234	0.613368	-1.27829	0.919957							-1.33391	-1.18874	-2.40673	-5.90486	-0.674639	-0.979375	-3.29535	0.568668	-1.87698	-4.2677	1.48196	-0.280344	1.99963	6.45382	-1.62613	1.76681	2.01274	6.00571			20.2703	-2.08138	0.801534	2.76876	1.23207
	20.2899	-0.795958	0.607711	-1.29274	0.90495							-1.34363	-1.25062	-2.39432	-5.88665	-0.643736	-1.03928	-3.32137	0.554473	-1.88744	-4.21418	1.36726	-0.255212	1.97648	6.39895	-1.65634	1.81739	1.94367	6.02406			20.2899	-2.09304	0.795077	2.7507	1.23246
	20.3096	-0.806922	0.602218	-1.30419	0.891138							-1.35121	-1.31213	-2.38027	-5.86464	-0.609438	-1.10139	-3.34907	0.541348	-1.89658	-4.15766	1.25982	-0.223003	1.95357	6.34547	-1.68588	1.86856	1.86906	6.02796			20.3096	-2.10318	0.788489	2.72979	1.23199
	20.3293	-0.819312	0.59681	-1.31279	0.878635							-1.35654	-1.3729	-2.36504	-5.83869	-0.571691	-1.16481	-3.37838	0.529274	-1.90447	-4.0987	1.16036	-0.184835	1.93071	6.2934	-1.71463	1.91974	1.79015	6.0167			20.3293	-2.11161	0.781855	2.70601	1.23059
	20.3489	-0.833189	0.591422	-1.31881	0.86749							-1.35956	-1.43262	-2.34908	-5.80864	-0.5305	-1.2288	-3.40897	0.517898	-1.91115	-4.03808	1.06942	-0.141954	1.90767	6.24269	-1.7425	1.96977	1.70819	5.99013			20.3489	-2.1182	0.775243	2.67933	1.22819
	20.3686	-0.848548	0.585985	-1.32248	0.857722							-1.36024	-1.49103	-2.33289	-5.77435	-0.485964	-1.29269	-3.44055	0.507073	-1.9167	-3.97643	0.987415	-0.0957137	1.88428	6.19332	-1.76938	2.01768	1.62446	5.94828			20.3686	-2.12286	0.768699	2.64977	1.22478
	20.3882	-0.865306	0.580417	-1.32405	0.849363							-1.35861	-1.54782	-2.31692	-5.73558	-0.43838	-1.35593	-3.4729	0.496871	-1.92114	-3.91451	0.914818	-0.0474552	1.86049	6.14529	-1.79521	2.06261	1.54016	5.89139			20.3882	-2.12554	0.762229	2.61745	1.22035
	20.4079	-0.883367	0.574635	-1.32374	0.842438							-1.3548	-1.6026	-2.30154	-5.69227	-0.388248	-1.41816	-3.50591	0.487453	-1.92452	-3.85305	0.85204	0.00155629	1.83619	6.09858	-1.81996	2.10399	1.45639	5.8202			20.4079	-2.12627	0.755836	2.58256	1.21492
	20.4276	-0.902599	0.568546	-1.32179	0.836938							-1.34909	-1.65517	-2.28694	-5.64459	-0.336096	-1.47918	-3.53943	0.479024	-1.92691	-3.79281	0.799191	0.0502054	1.81123	6.05312	-1.84353	2.14135	1.37409	5.73583			20.4276	-2.12518	0.749528	2.54535	1.20858
	20.4472	-0.922812	0.562064	-1.31854	0.832786							-1.34173	-1.70546	-2.27323	-5.59281	-0.282538	-1.53895	-3.57327	0.471565	-1.92836	-3.7346	0.755869	0.0975367	1.78546	6.00886	-1.86583	2.17419	1.29416	5.63964			20.4472	-2.12245	0.743311	2.50608	1.20139
	20.4669	-0.943821	0.555156	-1.31429	0.829918							-1.33297	-1.75349	-2.26057	-5.53729	-0.228396	-1.59756	-3.60715	0.465185	-1.92894	-3.6793	0.721648	0.142792	1.75866	5.96571	-1.88667	2.20201	1.21732	5.53314			20.4669	-2.11838	0.737167	2.46503	1.19346
	20.4866	-0.965484	0.547795	-1.30927	0.828275							-1.32303	-1.7993	-2.24901	-5.4784	-0.174684	-1.65519	-3.64082	0.46023	-1.92876	-3.62765	0.696099	0.185305	1.7307	5.92356	-1.90596	2.22451	1.1441	5.41795			20.4866	-2.11327	0.731062	2.42248	1.18488
	20.5062	-0.987636	0.539984	-1.30372	0.827775							-1.3121	-1.84297	-2.23834	-5.41653	-0.122433	-1.71213	-3.6741	0.456986	-1.92796	-3.5803	0.67863	0.224457	1.70151	5.88218	-1.92383	2.24152	1.07491	5.29586			20.5062	-2.10742	0.724943	2.37869	1.17577
	20.5259	-1.0101	0.531775	-1.29792	0.828333							-1.30036	-1.88465	-2.22818	-5.35198	-0.0727045	-1.76899	-3.70689	0.455572	-1.92668	-3.53786	0.668557	0.259798	1.67115	5.84138	-1.94038	2.25299	1.00995	5.16865			20.5259	-2.10114	0.718728	2.33396	1.16628
	20.5455	-1.03276	0.523256	-1.29205	0.829865							-1.28798	-1.9245	-2.2181	-5.28529	-0.0266493	-1.82652	-3.73893	0.4562	-1.92502	-3.50085	0.665219	0.291089	1.63967	5.80104	-1.95577	2.25881	0.94954	5.03801			20.5455	-2.09484	0.712358	2.28855	1.15652
	20.5652	-1.0556	0.51453	-1.28621	0.832278							-1.27517	-1.96266	-2.20771	-5.21709	0.0144846	-1.88555	-3.76994	0.459185	-1.92304	-3.46957	0.667916	0.318174	1.60716	5.76105	-1.97018	2.25895	0.894131	4.90549			20.5652	-2.08895	0.705771	2.24276	1.1466
	20.5849	-1.0787	0.505697	-1.28046	0.835486							-1.2621	-1.9993	-2.19668	-5.14794	0.0494741	-1.94678	-3.79961	0.464958	-1.92078	-3.44425	0.675917	0.340995	1.57367	5.72134	-1.98376	2.25359	0.844083	4.77259			20.5849	-2.08389	0.698896	2.19692	1.1366
	20.6045	-1.10219	0.496881	-1.2749	0.839408							-1.2489	-2.03465	-2.18459	-5.07824	0.0771943	-2.01079	-3.82773	0.473583	-1.91828	-3.4251	0.688586	0.359558	1.53933	5.68193	-1.99662	2.24305	0.799612	4.6408			20.6045	-2.08	0.691651	2.15135	1.12662
	20.6242	-1.12622	0.488219	-1.26964	0.843938							-1.23576	-2.06894	-2.17109	-5.00835	0.0965127	-2.07807	-3.85421	0.48502	-1.91556	-3.41209	0.705156	0.373831	1.50436	5.64276	-2.0089	2.22773	0.760751	4.51116			20.6242	-2.07762	0.683948	2.10631	1.11673
	20.6438	-1.15095	0.479868	-1.26479	0.848945							-1.22283	-2.1024	-2.15582	-4.93864	0.106537	-2.14902	-3.87897	0.499197	-1.91256	-3.4049	0.724759	0.383739	1.46913	5.60387	-2.0208	2.20792	0.727522	4.38439			20.6438	-2.07703	0.675733	2.06201	1.10697
	20.6635	-1.17649	0.471968	-1.26046	0.854291							-1.21027	-2.13504	-2.13853	-4.86949	0.106697	-2.22398	-3.90192	0.515886	-1.90923	-3.40321	0.746615	0.389103	1.43395	5.56537	-2.03248	2.18413	0.700099	4.261			20.6635	-2.07844	0.666996	2.01868	1.09737
	20.6832	-1.20302	0.464628	-1.25679	0.859821							-1.19823	-2.16682	-2.11905	-4.80116	0.0967119	-2.30315	-3.92287	0.534691	-1.90539	-3.40674	0.769948	0.389645	1.39898	5.52739	-2.04416	2.15709	0.678544	4.14122			20.6832	-2.08195	0.657752	1.97651	1.08798
	20.7028	-1.2307	0.457962	-1.25388	0.865371							-1.18692	-2.19789	-2.09705	-4.73372	0.076443	-2.38658	-3.94164	0.555135	-1.90074	-3.41514	0.793907	0.385179	1.36421	5.49018	-2.05603	2.12727	0.662701	4.02516			20.7028	-2.08762	0.64802	1.93558	1.07886
	20.7225	-1.25969	0.452069	-1.25186	0.870807							-1.1765	-2.22847	-2.07235	-4.66714	0.0459521	-2.47424	-3.95816	0.576709	-1.89508	-3.42801	0.817787	0.375588	1.32979	5.45405	-2.06827	2.09499	0.652353	3.91274			20.7225	-2.09546	0.637845	1.89594	1.07003
	20.7421	-1.29011	0.44701	-1.25082	0.875998							-1.16715	-2.25874	-2.04496	-4.60149	0.00549188	-2.56598	-3.97232	0.598838	-1.88832	-3.44491	0.840947	0.360847	1.29607	5.41931	-2.0809	2.0605	0.647132	3.80358			20.7421	-2.10547	0.627321	1.85762	1.06154
	20.7618	-1.32199	0.442845	-1.25081	0.880825							-1.15909	-2.28881	-2.01505	-4.53685	-0.0444824	-2.66153	-3.98393	0.621053	-1.88041	-3.46537	0.862732	0.341058	1.26347	5.38635	-2.09391	2.02397	0.646464	3.69746			20.7618	-2.11764	0.616577	1.82063	1.05342
	20.7815	-1.35523	0.439634	-1.25187	0.885172							-1.1525	-2.31885	-1.98288	-4.47311	-0.103267	-2.76054	-3.99276	0.64286	-1.8714	-3.48888	0.882616	0.316357	1.23244	5.35559	-2.1073	1.98518	0.649759	3.59437			20.7815	-2.13186	0.605755	1.78501	1.04574
	20.8011	-1.38964	0.437442	-1.25405	0.888944							-1.14758	-2.34902	-1.94882	-4.41009	-0.169906	-2.86238	-3.99876	0.663694	-1.86139	-3.5149	0.900205	0.286833	1.20356	5.32749	-2.12111	1.94397	0.656443	3.49437			20.8011	-2.14796	0.595012	1.75079	1.03857
	20.8208	-1.42501	0.436325	-1.25746	0.892082							-1.14439	-2.37946	-1.91333	-4.34754	-0.243348	-2.96657	-4.00207	0.683061	-1.85054	-3.54295	0.915173	0.252583	1.17723	5.3026	-2.13538	1.90072	0.665907	3.39764			20.8208	-2.16577	0.584514	1.71812	1.03202
	20.8404	-1.46108	0.436324	-1.26216	0.894518							-1.14305	-2.41028	-1.87685	-4.28516	-0.322527	-3.07258	-4.00274	0.700358	-1.83907	-3.57255	0.927209	0.213822	1.15377	5.28163	-2.1502	1.85583	0.677553	3.3045			20.8404	-2.18507	0.574417	1.68718	1.02622
	20.8601	-1.49754	0.437461	-1.26819	0.896196							-1.14361	-2.44156	-1.8398	-4.22268	-0.406311	-3.17982	-4.00072	0.714973	-1.82723	-3.60326	0.936168	0.170927	1.13339	5.26526	-2.16565	1.8095	0.690704	3.21533			20.8601	-2.20563	0.564873	1.65809	1.0213
	20.8798	-1.53412	0.439709	-1.27557	0.897076							-1.14607	-2.47356	-1.80261	-4.15993	-0.49356	-3.2877	-3.99584	0.726322	-1.81529	-3.63489	0.941987	0.124314	1.11615	5.25425	-2.18178	1.76198	0.704681	3.13068			20.8798	-2.22724	0.55604	1.63099	1.01742
	20.8994	-1.57051	0.443019	-1.28432	0.897159							-1.15035	-2.50654	-1.76576	-4.09682	-0.583362	-3.39567	-3.98816	0.734055	-1.80357	-3.66726	0.94458	0.074421	1.10204	5.24928	-2.19866	1.71315	0.718971	3.05136			20.8994	-2.24975	0.548043	1.60602	1.01473
	20.9191	-1.60641	0.447331	-1.29447	0.896465							-1.1564	-2.54056	-1.72978	-4.03331	-0.675024	-3.50321	-3.97785	0.737889	-1.79242	-3.70018	0.943982	0.0217369	1.0909	5.25082	-2.21632	1.66275	0.733151	2.97834			20.9191	-2.27305	0.54096	1.58327	1.01334
	20.9388	-1.64158	0.45254	-1.30605	0.89502							-1.16416	-2.57569	-1.69529	-3.96947	-0.767892	-3.60982	-3.96505	0.737578	-1.78225	-3.73355	0.940145	-0.0331733	1.08255	5.25913	-2.23473	1.61113	0.746872	2.91246			20.9388	-2.29705	0.534848	1.5629	1.01332
	20.9584	-1.67581	0.458509	-1.3191	0.892858							-1.17353	-2.61205	-1.66296	-3.90542	-0.861355	-3.71499	-3.94998	0.732951	-1.77353	-3.76731	0.932919	-0.0896299	1.07678	5.27437	-2.25371	1.55884	0.759697	2.85441			20.9584	-2.32172	0.529735	1.54507	1.01471
	20.9781	-1.7089	0.465096	-1.33363	0.890046							-1.1844	-2.64971	-1.63339	-3.84117	-0.954886	-3.8182	-3.93301	0.723918	-1.76661	-3.80147	0.922278	-0.146874	1.07352	5.29652	-2.27305	1.50655	0.771193	2.80484			20.9781	-2.34696	0.525594	1.52993	1.01751
	20.9977	-1.7407	0.472159	-1.34968	0.886657							-1.19655	-2.68859	-1.6071	-3.77671	-1.04807	-3.91896	-3.91454	0.710492	-1.76182	-3.83612	0.908109	-0.204195	1.0729	5.32543	-2.2926	1.45496	0.780996	2.76435			20.9977	-2.37266	0.522369	1.51767	1.0217
	21.0174	-1.77114	0.479519	-1.3673	0.882766							-1.2099	-2.72844	-1.58446	-3.71212	-1.14058	-4.01683	-3.895	0.692786	-1.75943	-3.87143	0.890262	-0.260957	1.07488	5.36082	-2.31222	1.40473	0.788961	2.73322			21.0174	-2.39872	0.519976	1.5084	1.02721
	21.0371	-1.80032	0.486963	-1.38647	0.878414							-1.22434	-2.76905	-1.56578	-3.64758	-1.23218	-4.11131	-3.8747	0.670875	-1.75964	-3.90741	0.868591	-0.316554	1.07916	5.40227	-2.33182	1.35669	0.795043	2.7118			21.0371	-2.42504	0.518312	1.50219	1.03398
	21.0567	-1.82835	0.494286	-1.4072	0.873629							-1.23977	-2.81017	-1.55126	-3.58335	-1.32275	-4.20194	-3.85385	0.644773	-1.76264	-3.94405	0.842989	-0.370444	1.08553	5.44924	-2.35119	1.31148	0.799149	2.70049			21.0567	-2.45154	0.517255	1.49912	1.04192
	21.0764	-1.85541	0.501299	-1.42953	0.868411							-1.25616	-2.85153	-1.54095	-3.51966	-1.41213	-4.28837	-3.83274	0.614378	-1.76851	-3.98129	0.813298	-0.422303	1.09379	5.50109	-2.36996	1.26935	0.801115	2.69937			21.0764	-2.47813	0.51669	1.49913	1.05088
	21.096	-1.88162	0.507846	-1.45345	0.862784							-1.27345	-2.89285	-1.53482	-3.45674	-1.50014	-4.37025	-3.81176	0.579792	-1.77729	-4.01897	0.779495	-0.471942	1.10376	5.55696	-2.38768	1.23073	0.800789	2.70822			21.096	-2.50471	0.516498	1.50213	1.06068
	21.1157	-1.90718	0.513799	-1.47891	0.856801							-1.29168	-2.93381	-1.53286	-3.39471	-1.58637	-4.44722	-3.79116	0.541265	-1.78904	-4.05707	0.741826	-0.51927	1.1153	5.61599	-2.40391	1.19646	0.798123	2.72664			21.1157	-2.53111	0.516548	1.5081	1.07112
	21.1354	-1.93222	0.519088	-1.50582	0.850503							-1.31094	-2.97401	-1.53507	-3.33367	-1.67028	-4.51896	-3.77111	0.499132	-1.80375	-4.09542	0.700566	-0.564349	1.12826	5.67745	-2.41835	1.16708	0.793212	2.75394			21.1354	-2.55716	0.51671	1.51693	1.08203
	21.155	-1.95686	0.523682	-1.5341	0.843916							-1.33131	-3.01319	-1.54152	-3.27367	-1.7512	-4.58528	-3.7518	0.453789	-1.8213	-4.13378	0.65598	-0.607478	1.14264	5.7406	-2.43076	1.14289	0.786094	2.78931			21.155	-2.58269	0.516866	1.52846	1.09325
	21.1747	-1.98123	0.527567	-1.5636	0.837065							-1.35291	-3.05094	-1.55225	-3.21478	-1.82849	-4.64599	-3.73333	0.405645	-1.84152	-4.17186	0.608497	-0.649054	1.15818	5.80469	-2.44098	1.12397	0.776645	2.83165			21.1747	-2.60756	0.51689	1.54236	1.10462
	21.1943	-2.00537	0.530741	-1.59416	0.83							-1.37592	-3.08682	-1.56732	-3.15713	-1.90153	-4.70097	-3.71574	0.355088	-1.86422	-4.20939	0.558917	-0.689589	1.17463	5.86896	-2.4489	1.11028	0.764744	2.87974			21.1943	-2.63161	0.516659	1.55824	1.11599
	21.214	-2.02934	0.533193	-1.6256	0.822769							-1.40042	-3.12046	-1.58675	-3.10085	-1.96972	-4.75024	-3.69905	0.302365	-1.88919	-4.24616	0.508125	-0.729702	1.1919	5.9326	-2.45437	1.10176	0.750429	2.93235			21.214	-2.65474	0.516081	1.57578	1.1272
	21.2337	-2.05312	0.534935	-1.65783	0.815428							-1.42645	-3.1515	-1.61037	-3.04614	-2.03244	-4.79389	-3.6833	0.247791	-1.91628	-4.28204	0.456975	-0.770122	1.20995	5.99488	-2.45739	1.09824	0.733892	2.98825			21.2337	-2.6768	0.515094	1.59464	1.13811
	21.2533	-2.07662	0.536027	-1.69074	0.808029							-1.45407	-3.17962	-1.63792	-2.99324	-2.08906	-4.83203	-3.66851	0.191939	-1.94533	-4.31696	0.406048	-0.811598	1.22866	6.05505	-2.45808	1.09941	0.715468	3.04613			21.2533	-2.69766	0.513652	1.61444	1.14857
	21.273	-2.09967	0.536541	-1.72423	0.800606							-1.48332	-3.20456	-1.66919	-2.94244	-2.13901	-4.86485	-3.65453	0.135237	-1.97617	-4.35093	0.355779	-0.854746	1.24791	6.11237	-2.45658	1.10493	0.695468	3.10486			21.273	-2.71723	0.51172	1.63483	1.15847
	21.2926	-2.12204	0.536596	-1.7582	0.793187							-1.51425	-3.22612	-1.70402	-2.89388	-2.1819	-4.89255	-3.64117	0.0780176	-2.00867	-4.38394	0.306604	-0.900053	1.26762	6.16628	-2.45303	1.11421	0.67423	3.16326			21.2926	-2.73545	0.509265	1.65543	1.16772
	21.3123	-2.1435	0.536308	-1.79254	0.785806							-1.54688	-3.24418	-1.74219	-2.84769	-2.21765	-4.9154	-3.62814	0.0205783	-2.0427	-4.4161	0.259001	-0.947898	1.28769	6.21632	-2.44763	1.12592	0.652289	3.22			21.3123	-2.75233	0.50627	1.67576	1.17621
	21.332	-2.16387	0.535746	-1.82712	0.778517							-1.58126	-3.25867	-1.78337	-2.80406	-2.24623	-4.93371	-3.61522	-0.0367897	-2.07811	-4.44755	0.213397	-0.998454	1.30803	6.26209	-2.44069	1.13893	0.630232	3.27377			21.332	-2.76789	0.502741	1.69539	1.18388
	21.3516	-2.18302	0.534975	-1.86175	0.771436							-1.61747	-3.26961	-1.8271	-2.76312	-2.26775	-4.94764	-3.60226	-0.093417	-2.11474	-4.47863	0.17016	-1.0516	1.32862	6.30326	-2.43252	1.15276	0.60856	3.32346			21.3516	-2.78211	0.498682	1.71402	1.19067
	21.3713	-2.20084	0.534067	-1.89622	0.764681							-1.6556	-3.277	-1.87287	-2.72503	-2.28245	-4.95737	-3.58912	-0.148813	-2.15241	-4.50968	0.129613	-1.10694	1.34936	6.33962	-2.42348	1.16686	0.587754	3.36822			21.3713	-2.79505	0.49411	1.73139	1.19653
	21.3909	-2.21726	0.533087	-1.9304	0.758313							-1.69569	-3.28098	-1.92003	-2.69016	-2.2906	-4.96322	-3.57574	-0.202649	-2.19095	-4.54087	0.0917194	-1.16392	1.37008	6.37113	-2.41391	1.18068	0.568312	3.40748			21.3909	-2.80678	0.48908	1.7473	1.20146
	21.4106	-2.23225	0.532065	-1.96412	0.752371							-1.73774	-3.28189	-1.96798	-2.65881	-2.29259	-4.96546	-3.56205	-0.25459	-2.23016	-4.57229	0.0562041	-1.22184	1.39062	6.3978	-2.40431	1.19378	0.550615	3.44082			21.4106	-2.81741	0.483655	1.76155	1.20548
	21.4303	-2.24578	0.531009	-1.99722	0.746881							-1.78166	-3.2801	-2.0162	-2.63113	-2.28902	-4.9643	-3.54792	-0.304322	-2.26991	-4.60399	0.0227169	-1.27987	1.4108	6.41966	-2.39536	1.20581	0.534947	3.468			21.4303	-2.82707	0.477887	1.77398	1.20865
	21.4499	-2.25786	0.529945	-2.02952	0.741896							-1.82734	-3.27593	-2.06411	-2.60723	-2.28056	-4.95994	-3.53342	-0.351523	-2.31	-4.6361	-0.00898323	-1.3371	1.4307	6.43681	-2.38753	1.21643	0.521572	3.48895			21.4499	-2.83585	0.47183	1.78449	1.21103
	21.4696	-2.2685	0.528882	-2.06085	0.737436							-1.87465	-3.26974	-2.11107	-2.58715	-2.26789	-4.95256	-3.51862	-0.395951	-2.35018	-4.66851	-0.0391221	-1.39274	1.45052	6.44936	-2.38127	1.22496	0.51064	3.50367			21.4696	-2.84384	0.465545	1.79298	1.21267
	21.4893	-2.27771	0.527819	-2.09106	0.733476							-1.92345	-3.26198	-2.1565	-2.57083	-2.25164	-4.94236	-3.50363	-0.437606	-2.39018	-4.70098	-0.0679034	-1.44607	1.47038	6.45748	-2.37701	1.23096	0.502243	3.51228			21.4893	-2.85113	0.459097	1.79939	1.21365
	21.5089	-2.28555	0.526777	-2.11997	0.730001							-1.9736	-3.25305	-2.19987	-2.55817	-2.23248	-4.92948	-3.48851	-0.476474	-2.42968	-4.73333	-0.0954403	-1.49642	1.49039	6.4615	-2.37498	1.23432	0.496377	3.51499			21.5089	-2.85777	0.452532	1.80376	1.21403
	21.5286	-2.29209	0.525768	-2.14738	0.726988							-2.02496	-3.24327	-2.24078	-2.54899	-2.2111	-4.91374	-3.47314	-0.512385	-2.4683	-4.76534	-0.121826	-1.54326	1.51057	6.46175	-2.37536	1.23492	0.492977	3.51221			21.5286	-2.86381	0.44584	1.80618	1.21392
	21.5482	-2.29738	0.524784	-2.17308	0.724416							-2.07734	-3.23295	-2.279	-2.54305	-2.18816	-4.89483	-3.45753	-0.545125	-2.50572	-4.79678	-0.147141	-1.5862	1.53095	6.45867	-2.37821	1.233	0.491843	3.50454			21.5482	-2.86922	0.438979	1.8068	1.21341
	21.5679	-2.30146	0.523822	-2.19698	0.722259							-2.13056	-3.22238	-2.31437	-2.54008	-2.16418	-4.87243	-3.44195	-0.574543	-2.54161	-4.82733	-0.171445	-1.625	1.55151	6.45284	-2.3835	1.22928	0.492556	3.49242			21.5679	-2.874	0.431907	1.80585	1.21259
	21.5876	-2.30436	0.522899	-2.21905	0.720468							-2.18446	-3.21182	-2.34677	-2.53967	-2.13964	-4.84613	-3.42673	-0.600803	-2.57565	-4.85671	-0.194785	-1.65963	1.57215	6.44476	-2.39111	1.2243	0.494501	3.47609			21.5876	-2.87808	0.424571	1.80345	1.21156
	21.6072	-2.30611	0.522045	-2.23929	0.718967							-2.23888	-3.20146	-2.37638	-2.54142	-2.11502	-4.81548	-3.41209	-0.6241	-2.60756	-4.88454	-0.217252	-1.69022	1.59279	6.43497	-2.40094	1.21853	0.497201	3.45564			21.6072	-2.88144	0.41689	1.7997	1.21038
	21.6269	-2.30671	0.521281	-2.25773	0.717667							-2.29369	-3.19139	-2.40347	-2.54489	-2.09062	-4.77994	-3.39827	-0.644665	-2.63706	-4.91043	-0.238945	-1.71702	1.61329	6.4241	-2.41285	1.2124	0.500408	3.43099			21.6269	-2.884	0.408774	1.79472	1.20912
	21.6465	-2.30613	0.520631	-2.27446	0.716471							-2.34877	-3.18173	-2.42845	-2.54965	-2.06667	-4.73899	-3.38546	-0.662905	-2.66388	-4.93406	-0.259953	-1.74049	1.6335	6.41269	-2.42676	1.20622	0.503857	3.40195			21.6465	-2.88571	0.400142	1.78858	1.20787
	21.6662	-2.30432	0.520123	-2.28956	0.715302							-2.40401	-3.17261	-2.45166	-2.55521	-2.04342	-4.69221	-3.37384	-0.679074	-2.68779	-4.9552	-0.28036	-1.76111	1.6533	6.40126	-2.44242	1.20003	0.507142	3.36833			21.6662	-2.88652	0.390933	1.78127	1.20665
	21.6859	-2.30124	0.519788	-2.30314	0.714114							-2.45928	-3.16419	-2.47354	-2.56117	-2.02111	-4.63928	-3.36357	-0.693199	-2.70874	-4.97372	-0.30027	-1.77936	1.67255	6.39049	-2.45939	1.19359	0.509835	3.3301			21.6859	-2.88643	0.381101	1.77286	1.20555
	21.7055	-2.29679	0.519662	-2.31533	0.712872							-2.51442	-3.15657	-2.49478	-2.56714	-1.99994	-4.57998	-3.35483	-0.705383	-2.72686	-4.98951	-0.319716	-1.79566	1.69129	6.38109	-2.47714	1.18673	0.511688	3.28731			21.7055	-2.88547	0.370615	1.76349	1.2046
	21.7252	-2.29088	0.519793	-2.32625	0.711556							-2.56932	-3.14984	-2.51624	-2.57281	-1.98007	-4.51425	-3.34781	-0.715746	-2.74236	-5.00252	-0.3387	-1.81035	1.70964	6.37379	-2.49526	1.17953	0.512519	3.24019			21.7252	-2.88376	0.359471	1.7534	1.20389
	21.7448	-2.28343	0.520227	-2.33602	0.710162							-2.62393	-3.14413	-2.53873	-2.57795	-1.96161	-4.44219	-3.34262	-0.724396	-2.75547	-5.01274	-0.357091	-1.8238	1.72751	6.36927	-2.51351	1.17249	0.512186	3.18925			21.7448	-2.88142	0.347701	1.74287	1.2035
	21.7645	-2.27436	0.521	-2.3448	0.708697							-2.67814	-3.13942	-2.56297	-2.58235	-1.94469	-4.36399	-3.33938	-0.731608	-2.76652	-5.02024	-0.374567	-1.83651	1.74469	6.36808	-2.53183	1.16594	0.510589	3.13496			21.7645	-2.8786	0.335369	1.73207	1.20353
	21.7842	-2.26361	0.522149	-2.35282	0.70718							-2.73187	-3.1357	-2.58962	-2.58581	-1.92958	-4.28014	-3.33821	-0.737821	-2.77582	-5.02525	-0.390882	-1.84895	1.761	6.37076	-2.55018	1.16007	0.507665	3.0778			21.7842	-2.87545	0.322581	1.72119	1.20406
	21.8038	-2.25121	0.523677	-2.36025	0.70562							-2.78496	-3.13291	-2.61931	-2.58821	-1.9167	-4.19135	-3.33894	-0.743609	-2.78371	-5.02809	-0.405757	-1.86137	1.77624	6.37775	-2.56855	1.15505	0.503466	3.01863			21.8038	-2.87224	0.309479	1.71043	1.20519
	21.8235	-2.23723	0.525568	-2.36718	0.704036							-2.83725	-3.13101	-2.65259	-2.58968	-1.90653	-4.09842	-3.34125	-0.74944	-2.79051	-5.02908	-0.418878	-1.87392	1.79021	6.38933	-2.58694	1.15085	0.498171	2.95833			21.8235	-2.86924	0.296218	1.69999	1.207
	21.8431	-2.22175	0.527789	-2.37373	0.702484							-2.88858	-3.13001	-2.68994	-2.59049	-1.8995	-4.0022	-3.34484	-0.755792	-2.79657	-5.0287	-0.429809	-1.88664	1.80267	6.40557	-2.60539	1.14738	0.49188	2.89776			21.8431	-2.86679	0.282971	1.68998	1.20952
	21.8628	-2.20495	0.530271	-2.37998	0.701026							-2.93888	-3.12996	-2.73175	-2.59092	-1.8961	-3.90359	-3.34964	-0.762959	-2.8022	-5.02733	-0.438174	-1.89957	1.81343	6.42652	-2.62407	1.14456	0.484792	2.83793			21.8628	-2.8652	0.269936	1.68053	1.21282
	21.8825	-2.18698	0.532975	-2.38598	0.699713							-2.98807	-3.1308	-2.7783	-2.59126	-1.8968	-3.80355	-3.35558	-0.771016	-2.80775	-5.02518	-0.443701	-1.91266	1.82234	6.45194	-2.64318	1.14218	0.477146	2.77987			21.8825	-2.8648	0.257328	1.67172	1.21692
	21.9021	-2.16802	0.535859	-2.39177	0.698599							-3.03613	-3.13244	-2.82977	-2.5918	-1.90198	-3.703	-3.36231	-0.780124	-2.81354	-5.02264	-0.446151	-1.92586	1.82939	6.48139	-2.66283	1.14045	0.469032	2.72436			21.9021	-2.86585	0.24538	1.66363	1.22178
	21.9218	-2.14834	0.538869	-2.39735	0.697717							-3.083	-3.13486	-2.88622	-2.5928	-1.91198	-3.60278	-3.36944	-0.790474	-2.81976	-5.02002	-0.445332	-1.93906	1.83462	6.51432	-2.68315	1.13989	0.460442	2.67197			21.9218	-2.8686	0.234334	1.65635	1.22735
	21.9415	-2.12819	0.541947	-2.40267	0.697106							-3.12856	-3.13813	-2.94756	-2.59445	-1.92726	-3.50347	-3.3768	-0.802135	-2.82648	-5.01747	-0.440972	-1.95213	1.83818	6.55006	-2.70414	1.14077	0.451324	2.62324			21.9415	-2.87324	0.224401	1.64991	1.23353
	21.9611	-2.10785	0.545024	-2.40765	0.696802							-3.1727	-3.14226	-3.01341	-2.59687	-1.94826	-3.40551	-3.38426	-0.815081	-2.83374	-5.01504	-0.432825	-1.96498	1.84034	6.58789	-2.72572	1.14341	0.441685	2.57867			21.9611	-2.87983	0.215771	1.64438	1.24023
	21.9808	-2.08758	0.548022	-2.41228	0.696832							-3.2153	-3.14728	-3.08323	-2.60026	-1.97529	-3.30922	-3.3917	-0.82929	-2.84165	-5.01276	-0.420717	-1.97758	1.84125	6.62693	-2.74768	1.14805	0.431483	2.5386			21.9808	-2.88843	0.208625	1.63977	1.24729
	22.0004	-2.06768	0.550833	-2.41655	0.697209							-3.25625	-3.15322	-3.15636	-2.60487	-2.00856	-3.2148	-3.39904	-0.844806	-2.85036	-5.01061	-0.404583	-1.98992	1.84092	6.66618	-2.76969	1.15493	0.420722	2.50305			22.0004	-2.89901	0.20311	1.63602	1.25453
	22.0201	-2.04845	0.553326	-2.42046	0.697928							-3.29547	-3.16015	-3.232	-2.61086	-2.04815	-3.12227	-3.40623	-0.861699	-2.85995	-5.00849	-0.384412	-2.00201	1.83939	6.70473	-2.79143	1.16423	0.409445	2.47197			22.0201	-2.91148	0.199345	1.63306	1.26176
	22.0398	-2.03014	0.555384	-2.42402	0.698979							-3.33292	-3.16804	-3.30927	-2.61831	-2.09389	-3.03159	-3.41326	-0.880021	-2.87043	-5.00624	-0.360203	-2.01395	1.83676	6.74164	-2.81248	1.17583	0.39765	2.44513			22.0398	-2.92567	0.197425	1.63075	1.26881
	22.0594	-2.01293	0.556922	-2.42723	0.700352							-3.36863	-3.17685	-3.38729	-2.62702	-2.14534	-2.94258	-3.4203	-0.89977	-2.88172	-5.00364	-0.332002	-2.02595	1.83309	6.77601	-2.83244	1.18934	0.385413	2.42218			22.0594	-2.94129	0.197426	1.62893	1.2755
	22.0791	-1.99697	0.55786	-2.4301	0.702011							-3.40259	-3.18657	-3.46514	-2.63682	-2.20194	-2.85496	-3.42744	-0.920839	-2.89376	-5.00037	-0.300049	-2.03816	1.82843	6.80698	-2.85101	1.20468	0.372893	2.4029			22.0791	-2.958	0.199374	1.62748	1.28165
	22.0987	-1.98239	0.558116	-2.43264	0.703896							-3.43477	-3.19727	-3.54186	-2.64754	-2.26291	-2.76837	-3.43464	-0.943071	-2.90643	-4.99613	-0.264804	-2.05077	1.82278	6.83388	-2.868	1.22178	0.360314	2.38688			22.0987	-2.97545	0.203233	1.62627	1.28713
	22.1184	-1.9693	0.557615	-2.43485	0.705934							-3.46511	-3.20918	-3.61646	-2.65903	-2.32738	-2.68251	-3.44191	-0.966279	-2.91952	-4.99057	-0.226861	-2.06398	1.81611	6.85608	-2.88331	1.24012	0.347838	2.37344			22.1184	-2.99328	0.208912	1.62505	1.29183
	22.1381	-1.95776	0.556285	-2.4368	0.708075							-3.49351	-3.22239	-3.68808	-2.67114	-2.39439	-2.59711	-3.44923	-0.990251	-2.93283	-4.98362	-0.186783	-2.07807	1.80838	6.87293	-2.89682	1.25915	0.335494	2.3619			22.1381	-3.01111	0.216252	1.62351	1.29565
	22.1577	-1.94786	0.55406	-2.43857	0.71028							-3.51994	-3.23675	-3.75579	-2.68373	-2.46292	-2.51203	-3.45654	-1.01477	-2.94619	-4.97533	-0.145225	-2.09334	1.79962	6.88387	-2.90832	1.27813	0.3234	2.35152			22.1577	-3.02853	0.225041	1.62137	1.29845
	22.1774	-1.93965	0.550895	-2.44033	0.712477							-3.54431	-3.25228	-3.81864	-2.6968	-2.53186	-2.42722	-3.4638	-1.03956	-2.95947	-4.96585	-0.103187	-2.11013	1.79003	6.88857	-2.91761	1.29633	0.311866	2.34163			22.1774	-3.04519	0.235018	1.61847	1.30017
	22.197	-1.9332	0.546735	-2.44232	0.714578							-3.56649	-3.26908	-3.87566	-2.71036	-2.60007	-2.34272	-3.47087	-1.0643	-2.97261	-4.95546	-0.0619021	-2.12875	1.7798	6.88678	-2.92461	1.31325	0.301304	2.33165			22.197	-3.06073	0.245888	1.61469	1.30073
	22.2167	-1.92848	0.541555	-2.44469	0.716503							-3.58644	-3.28718	-3.92624	-2.72441	-2.66644	-2.25877	-3.47757	-1.08862	-2.98559	-4.94441	-0.0224545	-2.14949	1.76893	6.87821	-2.92938	1.32862	0.291994	2.32095			22.2167	-3.07491	0.257375	1.60989	1.30009
	22.2364	-1.92544	0.535357	-2.44762	0.718167							-3.6041	-3.30664	-3.97012	-2.73895	-2.72991	-2.17583	-3.48366	-1.11216	-2.99841	-4.933	0.0140745	-2.17255	1.75752	6.86266	-2.93198	1.34251	0.284173	2.30892			22.2364	-3.08759	0.269222	1.60397	1.2982
	22.256	-1.92409	0.528135	-2.45133	0.71947							-3.61942	-3.32755	-4.00712	-2.75396	-2.78958	-2.09444	-3.48897	-1.13482	-3.01111	-4.92157	0.0465971	-2.19809	1.74581	6.84022	-2.93249	1.35481	0.278128	2.29518			22.256	-3.09868	0.281169	1.59694	1.29506
	22.2757	-1.92441	0.519897	-2.45604	0.720317							-3.63239	-3.35005	-4.03713	-2.76937	-2.84477	-2.01528	-3.49339	-1.15647	-3.02374	-4.91044	0.0741092	-2.22632	1.73394	6.81116	-2.93088	1.36511	0.274183	2.2793			22.2757	-3.10816	0.292965	1.5888	1.29069
	22.2953	-1.9264	0.510661	-2.46199	0.720621							-3.64308	-3.37424	-4.0601	-2.7852	-2.8949	-1.93922	-3.49685	-1.17703	-3.03636	-4.89992	0.0956554	-2.25742	1.72196	6.77577	-2.92719	1.373	0.272647	2.26085			22.2953	-3.11612	0.304355	1.57951	1.28513
	22.315	-1.93009	0.500409	-2.46932	0.720293							-3.65158	-3.40027	-4.0761	-2.80146	-2.93953	-1.86726	-3.49913	-1.19649	-3.04904	-4.89031	0.110438	-2.29139	1.70996	6.73436	-2.92154	1.37852	0.273693	2.23954			22.315	-3.1227	0.315099	1.56909	1.2784
	22.3347	-1.93551	0.489153	-2.47818	0.71924							-3.65802	-3.42821	-4.08531	-2.81812	-2.97842	-1.80037	-3.50008	-1.21489	-3.06188	-4.88176	0.117702	-2.32817	1.69794	6.68739	-2.914	1.38176	0.277354	2.21527			22.3347	-3.12808	0.324987	1.55762	1.27059
	22.3543	-1.94266	0.476929	-2.48864	0.717389							-3.6625	-3.45818	-4.0881	-2.83527	-3.01142	-1.73952	-3.49974	-1.232	-3.07504	-4.8742	0.116839	-2.36766	1.68589	6.6354	-2.90469	1.3829	0.283724	2.18817			22.3543	-3.1325	0.333843	1.54523	1.26178
	22.374	-1.95144	0.463793	-2.5007	0.714722							-3.66508	-3.49022	-4.08485	-2.85295	-3.03844	-1.68562	-3.49809	-1.24731	-3.08867	-4.86775	0.107393	-2.40974	1.67378	6.57898	-2.89385	1.38218	0.292698	2.15847			22.374	-3.13619	0.341514	1.53205	1.25208
	22.3937	-1.96168	0.449837	-2.51434	0.711227							-3.66587	-3.52418	-4.07612	-2.87112	-3.05945	-1.63932	-3.49505	-1.26057	-3.10288	-4.86247	0.0890913	-2.45413	1.6616	6.51865	-2.88181	1.37951	0.303993	2.12649			22.3937	-3.13934	0.347913	1.51807	1.24162
	22.4133	-1.97317	0.435187	-2.52951	0.706896							-3.665	-3.55999	-4.06251	-2.88975	-3.07443	-1.60102	-3.49058	-1.27173	-3.11782	-4.85831	0.061844	-2.50045	1.64932	6.45507	-2.86873	1.37442	0.31731	2.09252			22.4133	-3.14212	0.353006	1.50332	1.23053
	22.433	-1.98563	0.419993	-2.54611	0.701751							-3.66263	-3.59761	-4.04464	-2.90877	-3.0833	-1.57089	-3.48472	-1.28084	-3.13352	-4.85519	0.0258187	-2.54822	1.63689	6.38892	-2.85452	1.36663	0.332292	2.05695			22.433	-3.14464	0.356819	1.48786	1.21892
	22.4526	-1.99874	0.404412	-2.56394	0.695818							-3.65896	-3.637	-4.02339	-2.92811	-3.08601	-1.54879	-3.4775	-1.2879	-3.14999	-4.85277	-0.0186007	-2.59689	1.62402	6.32079	-2.83914	1.35597	0.348444	2.02025			22.4526	-3.14704	0.359452	1.47172	1.20687
	22.4723	-2.01224	0.388587	-2.58275	0.689118							-3.65416	-3.67808	-3.9996	-2.9477	-3.08252	-1.53421	-3.46898	-1.29284	-3.16721	-4.85059	-0.0710597	-2.6458	1.6104	6.25131	-2.82267	1.34281	0.365256	1.98293			22.4723	-3.14938	0.36107	1.45501	1.19452
	22.492	-2.02585	0.372672	-2.60227	0.681697							-3.64844	-3.72062	-3.97397	-2.96749	-3.07281	-1.52626	-3.45922	-1.29566	-3.18513	-4.84844	-0.131166	-2.69402	1.59582	6.18108	-2.80528	1.32759	0.382247	1.94547			22.492	-3.1516	0.361882	1.43782	1.18197
	22.5116	-2.03931	0.356831	-2.62224	0.67361							-3.64202	-3.76434	-3.9472	-2.98741	-3.05697	-1.52386	-3.44829	-1.29641	-3.20369	-4.84603	-0.198406	-2.74059	1.58005	6.11067	-2.78706	1.31076	0.398945	1.90846			22.5116	-3.15363	0.36214	1.4203	1.16934
	22.5313	-2.05237	0.341239	-2.64237	0.664941							-3.63511	-3.80893	-3.92002	-3.00741	-3.03497	-1.52584	-3.43655	-1.29516	-3.22277	-4.84315	-0.272094	-2.78447	1.56286	6.04068	-2.76806	1.29275	0.414889	1.87235			22.5313	-3.15538	0.362112	1.40258	1.15672
	22.5509	-2.06485	0.326061	-2.66233	0.655791							-3.628	-3.85409	-3.8931	-3.02737	-3.00674	-1.53095	-3.42425	-1.29201	-3.24222	-4.83956	-0.351352	-2.8246	1.544	5.97161	-2.74834	1.27396	0.429542	1.83709			22.5509	-3.15671	0.362078	1.38464	1.14421
	22.5706	-2.07654	0.311448	-2.68173	0.646269							-3.62099	-3.89957	-3.86708	-3.04707	-2.97227	-1.53788	-3.4113	-1.28709	-3.26188	-4.83508	-0.435092	-2.85994	1.52324	5.9038	-2.72796	1.25443	0.442446	1.8025			22.5706	-3.15748	0.362339	1.36641	1.13185
	22.5903	-2.08732	0.297554	-2.70019	0.636521							-3.61442	-3.94503	-3.8426	-3.06628	-2.93159	-1.54527	-3.39768	-1.2806	-3.28157	-4.8297	-0.522033	-2.88956	1.50047	5.83762	-2.70698	1.23419	0.453374	1.76854			22.5903	-3.15753	0.363179	1.34787	1.11972
	22.6099	-2.09706	0.284519	-2.71741	0.626708							-3.6086	-3.99002	-3.82014	-3.08497	-2.88483	-1.55197	-3.38349	-1.27273	-3.3011	-4.82352	-0.610854	-2.91274	1.4756	5.77338	-2.68569	1.21338	0.461945	1.73505			22.6099	-3.15675	0.36483	1.32894	1.10788
	22.6296	-2.10573	0.272474	-2.73308	0.616993							-3.60385	-4.03414	-3.80022	-3.10308	-2.83204	-1.55708	-3.3689	-1.26361	-3.32019	-4.81666	-0.700224	-2.92888	1.44864	5.71144	-2.66435	1.19221	0.467671	1.7018			22.6296	-3.15507	0.367469	1.30957	1.09642
	22.6492	-2.11334	0.261528	-2.74686	0.607565							-3.60048	-4.07694	-3.78326	-3.12047	-2.77332	-1.55999	-3.35405	-1.25317	-3.33859	-4.80929	-0.788742	-2.93733	1.41964	5.6521	-2.64308	1.17093	0.47019	1.6685			22.6492	-3.15241	0.371216	1.28971	1.08541
	22.6689	-2.11999	0.251789	-2.75847	0.598574							-3.59874	-4.11804	-3.76971	-3.13717	-2.7087	-1.56033	-3.33907	-1.24147	-3.35607	-4.80147	-0.875066	-2.93769	1.38867	5.59556	-2.62207	1.14977	0.469418	1.63478			22.6689	-3.14878	0.376141	1.26935	1.07488
	22.6886	-2.12576	0.243354	-2.76766	0.590142							-3.59892	-4.15723	-3.75983	-3.15331	-2.63824	-1.55804	-3.32396	-1.22885	-3.37243	-4.79322	-0.957768	-2.92974	1.3559	5.54208	-2.60161	1.12878	0.465418	1.6003			22.6886	-3.14426	0.382272	1.24848	1.06491
	22.7082	-2.13079	0.236277	-2.77419	0.58238							-3.6013	-4.19435	-3.75386	-3.16903	-2.56204	-1.55331	-3.30867	-1.21574	-3.38747	-4.78449	-1.0353	-2.91347	1.32154	5.49181	-2.58197	1.10791	0.458288	1.56474			22.7082	-3.13898	0.389604	1.22705	1.05554
	22.7279	-2.13524	0.230574	-2.77788	0.575388							-3.60614	-4.22913	-3.75195	-3.18447	-2.48023	-1.54652	-3.29316	-1.20247	-3.40099	-4.77531	-1.10625	-2.88911	1.28585	5.44486	-2.56347	1.08733	0.448197	1.52777			22.7279	-3.13307	0.398084	1.20509	1.04682
	22.7475	-2.13923	0.226224	-2.77869	0.569244							-3.61362	-4.26131	-3.75416	-3.19988	-2.39304	-1.5382	-3.27742	-1.18939	-3.41278	-4.76591	-1.16957	-2.85709	1.24908	5.40131	-2.54649	1.06695	0.435378	1.48917			22.7475	-3.1267	0.407639	1.18257	1.03881
	22.7672	-2.14289	0.22315	-2.77656	0.564006							-3.62386	-4.2908	-3.7605	-3.21556	-2.30085	-1.52902	-3.26123	-1.17688	-3.4226	-4.75652	-1.22418	-2.81794	1.21157	5.36129	-2.53137	1.04674	0.420122	1.44891			22.7672	-3.1201	0.41818	1.15954	1.03156
	22.7869	-2.14636	0.221229	-2.77139	0.559715							-3.63695	-4.31757	-3.77093	-3.23183	-2.20415	-1.51978	-3.24435	-1.16525	-3.43027	-4.74717	-1.26898	-2.77234	1.1737	5.32484	-2.51844	1.02702	0.402868	1.40722			22.7869	-3.11354	0.429607	1.1362	1.02511
	22.8065	-2.14977	0.220321	-2.76319	0.556393							-3.65293	-4.34171	-3.78534	-3.24904	-2.10338	-1.51129	-3.22681	-1.15468	-3.43559	-4.73786	-1.30315	-2.72108	1.13587	5.292	-2.50801	1.0083	0.384182	1.36423			22.8065	-3.10728	0.44183	1.11276	1.0195
	22.8262	-2.15326	0.220292	-2.75212	0.553999							-3.67178	-4.36334	-3.80344	-3.26743	-1.9991	-1.50434	-3.20878	-1.14566	-3.43845	-4.72856	-1.3262	-2.66506	1.09836	5.2628	-2.50042	0.991184	0.364552	1.32026			22.8262	-3.10157	0.45475	1.08946	1.01477
	22.8458	-2.15694	0.221019	-2.73833	0.552451							-3.69346	-4.38259	-3.82491	-3.28716	-1.89199	-1.49957	-3.19033	-1.13874	-3.43874	-4.71905	-1.33777	-2.60537	1.06147	5.2372	-2.49592	0.976201	0.344428	1.2759			22.8458	-3.09661	0.468271	1.06655	1.01092
	22.8655	-2.16086	0.222377	-2.72205	0.551648							-3.71785	-4.39967	-3.84941	-3.30855	-1.78284	-1.49765	-3.17146	-1.13448	-3.43641	-4.7091	-1.33768	-2.5432	1.02549	5.21503	-2.49463	0.96379	0.324221	1.23161			22.8655	-3.09266	0.48229	1.04425	1.00796
	22.8852	-2.16509	0.224271	-2.70357	0.551469							-3.74476	-4.41483	-3.87665	-3.3318	-1.67249	-1.49909	-3.15226	-1.13347	-3.43135	-4.69852	-1.32612	-2.47967	0.990832	5.19603	-2.49652	0.954315	0.304311	1.18795			22.8852	-3.08994	0.496706	1.02282	1.00583
	22.9048	-2.16968	0.226632	-2.68319	0.551789							-3.77397	-4.42836	-3.90627	-3.35714	-1.56188	-1.5043	-3.13307	-1.13617	-3.42352	-4.68702	-1.30348	-2.41587	0.957754	5.17987	-2.50153	0.94807	0.285029	1.14576			22.9048	-3.08865	0.511412	1.00249	1.00447
	22.9245	-2.17468	0.229413	-2.66126	0.552466							-3.8052	-4.44054	-3.93774	-3.38474	-1.45194	-1.51353	-3.11419	-1.14304	-3.4129	-4.67418	-1.27041	-2.35283	0.926461	5.16624	-2.50947	0.945344	0.266639	1.10578			22.9245	-3.08895	0.526291	0.983497	1.00382
	22.9442	-2.18008	0.232555	-2.63819	0.55334							-3.83817	-4.45158	-3.9705	-3.41472	-1.34356	-1.52701	-3.09592	-1.15459	-3.3996	-4.65961	-1.22789	-2.29155	0.897168	5.15482	-2.52015	0.946373	0.249375	1.06866			22.9442	-3.09092	0.541214	0.966041	1.0038
	22.9638	-2.18589	0.236003	-2.61442	0.554257							-3.87264	-4.4617	-4.0039	-3.44706	-1.23761	-1.54487	-3.07859	-1.1714	-3.38378	-4.64287	-1.17702	-2.23285	0.870044	5.14525	-2.53335	0.95151	0.233435	1.03495			22.9638	-3.09463	0.556041	0.950305	1.00434
	22.9835	-2.19221	0.23971	-2.59036	0.555076							-3.90828	-4.47101	-4.03732	-3.48157	-1.13493	-1.56724	-3.06251	-1.19394	-3.36558	-4.62358	-1.11896	-2.17756	0.845232	5.1372	-2.54899	0.960803	0.219037	1.00506			22.9835	-3.10006	0.570614	0.936391	1.00537
	23.0031	-2.1991	0.24363	-2.5664	0.555674							-3.94481	-4.47956	-4.07014	-3.51795	-1.03621	-1.59416	-3.04802	-1.22257	-3.3451	-4.60136	-1.05503	-2.12631	0.822718	5.13041	-2.56696	0.973891	0.206305	0.979318			23.0031	-3.10714	0.584785	0.924281	1.00684
	23.0228	-2.20661	0.247751	-2.543	0.555942							-3.98187	-4.48738	-4.10177	-3.55586	-0.942041	-1.62553	-3.03558	-1.25774	-3.32254	-4.57594	-0.986627	-2.07955	0.802388	5.12466	-2.58712	0.990292	0.195286	0.957986			23.0228	-3.11574	0.598421	0.913916	1.0087
	23.0425	-2.21477	0.252083	-2.52056	0.555794							-4.01913	-4.49454	-4.13169	-3.59492	-0.852942	-1.66114	-3.02558	-1.29967	-3.29813	-4.54708	-0.915269	-2.03761	0.784145	5.11968	-2.60925	1.00969	0.186007	0.941195			23.0425	-3.12573	0.611405	0.905245	1.0109
	23.0621	-2.22366	0.256593	-2.49941	0.555152							-4.05622	-4.5012	-4.15938	-3.63486	-0.769303	-1.70079	-3.0182	-1.34847	-3.27209	-4.51453	-0.842426	-2.00075	0.767949	5.11515	-2.63295	1.03206	0.178284	0.928891			23.0621	-3.13696	0.62364	0.898231	1.01334
	23.0818	-2.23342	0.261233	-2.47978	0.553936							-4.09277	-4.50733	-4.18435	-3.67534	-0.691364	-1.74421	-3.01355	-1.40416	-3.24461	-4.47784	-0.769368	-1.96912	0.753758	5.11075	-2.65781	1.05716	0.171848	0.920688			23.0818	-3.14923	0.635036	0.892734	1.01595
	23.1014	-2.24418	0.265957	-2.46181	0.552107							-4.12844	-4.51299	-4.20624	-3.716	-0.6193	-1.79126	-3.01168	-1.46656	-3.21593	-4.43664	-0.697226	-1.9428	0.741634	5.10616	-2.68346	1.08454	0.166556	0.916124			23.1014	-3.16237	0.645517	0.888593	1.01865
	23.1211	-2.25601	0.270739	-2.44565	0.549693							-4.16295	-4.51816	-4.22475	-3.75649	-0.553286	-1.84179	-3.01262	-1.53523	-3.18624	-4.39097	-0.62702	-1.92183	0.731685	5.10106	-2.70954	1.11341	0.162457	0.914567			23.1211	-3.17624	0.655008	0.885605	1.02135
	23.1408	-2.26904	0.275573	-2.43145	0.54672							-4.19608	-4.52258	-4.23969	-3.79649	-0.493363	-1.89565	-3.01632	-1.60974	-3.15578	-4.34094	-0.559797	-1.90615	0.723892	5.09512	-2.73564	1.14318	0.159633	0.915393			23.1408	-3.19064	0.663447	0.883596	1.02394
	23.1604	-2.28338	0.280407	-2.41929	0.543234							-4.22752	-4.52586	-4.25097	-3.83567	-0.439547	-1.95268	-3.02262	-1.68963	-3.12479	-4.28668	-0.496371	-1.89565	0.718148	5.08808	-2.76145	1.17336	0.158188	0.918112			23.1604	-3.20538	0.670772	0.882407	1.02637
	23.1801	-2.29914	0.285172	-2.40914	0.539304							-4.25695	-4.52768	-4.25865	-3.8736	-0.391912	-2.01271	-3.03125	-1.77442	-3.09357	-4.22827	-0.437217	-1.89011	0.714371	5.07965	-2.78669	1.20383	0.158256	0.922336			23.1801	-3.22025	0.676927	0.881961	1.02854
	23.1997	-2.3164	0.28981	-2.40094	0.535028							-4.28405	-4.52777	-4.26309	-3.9099	-0.350532	-2.07574	-3.04195	-1.86357	-3.06241	-4.16583	-0.382551	-1.88936	0.712509	5.06957	-2.811	1.23462	0.159997	0.927555			23.1997	-3.23518	0.681866	0.882208	1.03038
	23.2194	-2.33521	0.294294	-2.39466	0.530524							-4.3085	-4.52596	-4.26455	-3.9443	-0.315543	-2.14187	-3.05438	-1.95647	-3.03165	-4.09962	-0.332505	-1.89336	0.712561	5.05763	-2.83405	1.26574	0.163688	0.933171			23.2194	-3.25012	0.685537	0.883124	1.03182
	23.2391	-2.35557	0.298604	-2.39024	0.525915							-4.33006	-4.52203	-4.26327	-3.97659	-0.287158	-2.21118	-3.06816	-2.0525	-3.00158	-4.02996	-0.287077	-1.90214	0.714463	5.04377	-2.85546	1.29686	0.169655	0.938636			23.2391	-3.26505	0.687882	0.884655	1.03279
	23.2587	-2.37743	0.302736	-2.38755	0.521362							-4.34863	-4.51583	-4.25955	-4.00664	-0.265527	-2.28381	-3.08292	-2.15101	-2.9725	-3.95722	-0.245984	-1.91564	0.718078	5.02784	-2.8749	1.32776	0.178191	0.943268			23.2587	-3.28	0.688869	0.886707	1.03323
	23.2784	-2.4007	0.306689	-2.38644	0.517002							-4.36414	-4.50722	-4.25382	-4.03434	-0.250836	-2.35999	-3.09818	-2.25132	-2.94461	-3.88181	-0.209004	-1.9337	0.723189	5.00967	-2.8922	1.35825	0.18952	0.946452			23.2784	-3.29506	0.688469	0.889147	1.03308
	23.298	-2.42526	0.310513	-2.3867	0.512955							-4.37661	-4.49613	-4.24648	-4.05955	-0.243247	-2.43977	-3.11335	-2.35261	-2.91814	-3.8041	-0.175903	-1.9561	0.729625	4.98917	-2.90722	1.38824	0.203747	0.94782			23.298	-3.3103	0.686675	0.891896	1.03232
	23.3177	-2.45092	0.314287	-2.38819	0.509327							-4.38606	-4.48255	-4.23795	-4.08214	-0.242801	-2.52299	-3.12795	-2.45433	-2.8933	-3.72451	-0.146455	-1.98257	0.73713	4.96631	-2.91983	1.41767	0.220779	0.947575			23.3177	-3.32575	0.683512	0.894939	1.03092
	23.3374	-2.47742	0.318098	-2.39072	0.50622							-4.39257	-4.46643	-4.22862	-4.10204	-0.249454	-2.60938	-3.14134	-2.55598	-2.87026	-3.64357	-0.12034	-2.01283	0.745423	4.94106	-2.93005	1.44636	0.240419	0.94605			23.3374	-3.34142	0.679028	0.89821	1.0289
	23.357	-2.5045	0.32206	-2.39411	0.503705							-4.39623	-4.44778	-4.21889	-4.1192	-0.263084	-2.69848	-3.15281	-2.65716	-2.84912	-3.56179	-0.0972918	-2.04648	0.754223	4.91339	-2.93797	1.47413	0.26244	0.943592			23.357	-3.35728	0.67329	0.901633	1.02626
	23.3767	-2.53185	0.326294	-2.39818	0.501863							-4.39723	-4.42667	-4.20916	-4.13359	-0.283476	-2.78964	-3.16183	-2.75759	-2.82994	-3.47971	-0.0769179	-2.08309	0.76339	4.88334	-2.94359	1.50084	0.286556	0.940674			23.3767	-3.37329	0.666393	0.905201	1.02303
	23.3964	-2.55917	0.330874	-2.40273	0.500794							-4.39577	-4.40338	-4.19985	-4.14525	-0.310272	-2.88208	-3.16801	-2.85696	-2.81279	-3.39789	-0.0586716	-2.12207	0.772795	4.85097	-2.94706	1.5264	0.312331	0.937982			23.3964	-3.38944	0.65847	0.908902	1.01923
	23.416	-2.58614	0.335876	-2.40759	0.500553							-4.39216	-4.37826	-4.19136	-4.15424	-0.342949	-2.97486	-3.1709	-2.95497	-2.79775	-3.31696	-0.0421597	-2.16283	0.782303	4.81625	-2.94872	1.55095	0.339235	0.936397			23.416	-3.40564	0.649682	0.912735	1.01492
	23.4357	-2.61244	0.341376	-2.41257	0.501162							-4.38672	-4.35175	-4.18399	-4.16062	-0.380885	-3.06681	-3.17009	-3.05118	-2.78481	-3.23759	-0.0270283	-2.20472	0.79187	4.77912	-2.94879	1.57445	0.366737	0.93688			23.4357	-3.42179	0.640204	0.916711	1.01014
	23.4553	-2.63783	0.347436	-2.41743	0.502642							-4.37978	-4.32433	-4.17777	-4.16444	-0.42337	-3.15662	-3.16522	-3.14524	-2.77397	-3.16042	-0.0127764	-2.24697	0.801577	4.73948	-2.94743	1.59675	0.394347	0.940429			23.4553	-3.43772	0.630203	0.920857	1.00489
	23.475	-2.6621	0.354044	-2.42201	0.505025							-4.37171	-4.29641	-4.17274	-4.16566	-0.469604	-3.24301	-3.156	-3.23709	-2.76522	-3.08613	0.00117173	-2.28878	0.81138	4.69732	-2.94472	1.61759	0.421599	0.94789			23.475	-3.45319	0.619839	0.925175	0.999194
	23.4947	-2.68505	0.361147	-2.42613	0.508321							-4.36289	-4.2684	-4.16894	-4.16426	-0.518651	-3.32474	-3.1422	-3.32668	-2.75852	-3.01527	0.0153937	-2.3295	0.821155	4.65272	-2.94063	1.63668	0.448073	0.960166			23.4947	-3.46798	0.609283	0.929695	0.993057
	23.5143	-2.70656	0.368691	-2.42965	0.512544							-4.35383	-4.24067	-4.16635	-4.16012	-0.569236	-3.40073	-3.12371	-3.41393	-2.75389	-2.94836	0.0305504	-2.36854	0.830868	4.60577	-2.93512	1.65374	0.473406	0.978167			23.5143	-3.48182	0.598739	0.934472	0.986487
	23.534	-2.72652	0.376601	-2.43242	0.517699							-4.34518	-4.21365	-4.16493	-4.15304	-0.620015	-3.47008	-3.10046	-3.49877	-2.75141	-2.88583	0.0472835	-2.40531	0.8405	4.55657	-2.92815	1.66851	0.497351	1.00238			23.534	-3.49448	0.588423	0.939526	0.979499
	23.5536	-2.74492	0.384757	-2.43434	0.52379							-4.33754	-4.18769	-4.16465	-4.14281	-0.669632	-3.53205	-3.07253	-3.58112	-2.75111	-2.8281	0.0662324	-2.43939	0.850037	4.50525	-2.91968	1.68076	0.519853	1.03304			23.5536	-3.50573	0.578538	0.944876	0.972111
	23.5733	-2.76177	0.393028	-2.43536	0.530794							-4.33145	-4.16301	-4.16544	-4.12946	-0.71673	-3.58605	-3.04014	-3.66094	-2.75287	-2.77552	0.087872	-2.47054	0.859581	4.45189	-2.90967	1.69014	0.541018	1.07011			23.5733	-3.51536	0.569283	0.950512	0.96433
	23.593	-2.7771	0.401273	-2.43546	0.53867							-4.32736	-4.1398	-4.16716	-4.11304	-0.759983	-3.63172	-3.00365	-3.73815	-2.75654	-2.72829	0.112533	-2.49864	0.869163	4.39662	-2.89808	1.69627	0.560992	1.11326			23.593	-3.52318	0.560851	0.956372	0.956175
	23.6126	-2.79091	0.409355	-2.43461	0.547366							-4.32562	-4.11821	-4.16961	-4.09349	-0.797983	-3.66908	-2.96339	-3.81274	-2.76195	-2.68649	0.140455	-2.52356	0.878861	4.33966	-2.88465	1.69864	0.580077	1.16196			23.6126	-3.529	0.55344	0.962425	0.947641
	23.6323	-2.80322	0.417154	-2.43277	0.556833							-4.32651	-4.09841	-4.17258	-4.07092	-0.829438	-3.69848	-2.91966	-3.88467	-2.76894	-2.64995	0.171835	-2.54525	0.888739	4.28123	-2.86907	1.69708	0.598775	1.2155			23.6323	-3.53272	0.547247	0.968708	0.938723
	23.6519	-2.81408	0.424567	-2.42994	0.567019							-4.33019	-4.08053	-4.17572	-4.04552	-0.85331	-3.72048	-2.87282	-3.95396	-2.77735	-2.61843	0.206793	-2.56384	0.898815	4.22171	-2.85115	1.69161	0.617746	1.27304			23.6519	-3.53429	0.542431	0.975296	0.929449
	23.6716	-2.82353	0.431514	-2.42616	0.577848							-4.33678	-4.06468	-4.17864	-4.01744	-0.868888	-3.73574	-2.82331	-4.02063	-2.78701	-2.59175	0.245176	-2.57945	0.909028	4.1616	-2.83073	1.68259	0.637437	1.33372			23.6716	-3.5337	0.5391	0.982275	0.919881
	23.6913	-2.83164	0.437933	-2.42158	0.589207							-4.3463	-4.05087	-4.18109	-3.98681	-0.875742	-3.74505	-2.77165	-4.08463	-2.79766	-2.56984	0.28657	-2.59229	0.919251	4.10137	-2.8078	1.67077	0.658126	1.39668			23.6913	-3.53098	0.537326	0.989733	0.910091
	23.7109	-2.83842	0.443789	-2.41634	0.600964							-4.3586	-4.03906	-4.18287	-3.95391	-0.87369	-3.74926	-2.71845	-4.14581	-2.80902	-2.55256	0.330466	-2.60265	0.92931	4.0415	-2.78233	1.6574	0.680025	1.46112			23.7109	-3.52623	0.537141	0.997837	0.900164
	23.7306	-2.84385	0.449076	-2.41057	0.613019							-4.37339	-4.02935	-4.18374	-3.91906	-0.862922	-3.74925	-2.66415	-4.20425	-2.82081	-2.53975	0.37638	-2.61086	0.939169	3.98246	-2.75415	1.64371	0.703249	1.52629			23.7306	-3.51962	0.53852	1.00679	0.89016
	23.7502	-2.84787	0.453802	-2.40439	0.625283							-4.39028	-4.0218	-4.18329	-3.88256	-0.84395	-3.74593	-2.60919	-4.26	-2.83279	-2.53112	0.423907	-2.61716	0.948857	3.92476	-2.72331	1.63092	0.727767	1.59134			23.7502	-3.5113	0.54137	1.01672	0.880152
	23.7699	-2.85046	0.457995	-2.39793	0.63765							-4.40883	-4.01644	-4.18106	-3.84468	-0.817569	-3.74017	-2.55411	-4.31321	-2.84474	-2.52613	0.472441	-2.62182	0.958285	3.86877	-2.68998	1.62031	0.753514	1.65559			23.7699	-3.50146	0.545541	1.02775	0.870215
	23.7896	-2.8516	0.46173	-2.39138	0.650015							-4.42842	-4.01326	-4.17662	-3.80574	-0.784706	-3.73277	-2.49941	-4.36424	-2.85644	-2.52424	0.521206	-2.62518	0.967265	3.81481	-2.65441	1.61302	0.780228	1.71863			23.7896	-3.49025	0.550851	1.03992	0.860424
	23.8092	-2.85132	0.465127	-2.38492	0.662285							-4.44829	-4.01216	-4.16961	-3.76599	-0.746562	-3.72441	-2.44548	-4.41338	-2.8676	-2.52498	0.569536	-2.62761	0.975517	3.76313	-2.61691	1.61027	0.807431	1.78035			23.8092	-3.47784	0.557062	1.0533	0.85086
	23.8289	-2.84957	0.468311	-2.37863	0.674374							-4.46772	-4.01291	-4.1598	-3.72579	-0.70439	-3.7156	-2.39265	-4.46081	-2.87788	-2.52787	0.616916	-2.62946	0.982823	3.71403	-2.57794	1.61317	0.83464	1.84063			23.8289	-3.46437	0.56392	1.06789	0.84163
	23.8485	-2.84629	0.471415	-2.37255	0.686162							-4.48601	-4.01519	-4.14702	-3.68546	-0.659411	-3.70666	-2.34128	-4.50656	-2.88693	-2.53233	0.662701	-2.63089	0.989006	3.66776	-2.53803	1.62278	0.861356	1.8993			23.8485	-3.44996	0.571177	1.08369	0.832837
	23.8682	-2.84141	0.474545	-2.3667	0.697511							-4.50251	-4.01873	-4.13113	-3.64524	-0.612838	-3.69782	-2.29169	-4.55062	-2.89439	-2.53767	0.706155	-2.63199	0.99393	3.62451	-2.49768	1.63973	0.88712	1.95646			23.8682	-3.43471	0.578584	1.10068	0.824578
	23.8879	-2.83492	0.477776	-2.36109	0.708308							-4.51659	-4.02331	-4.11209	-3.60532	-0.565828	-3.68912	-2.24422	-4.59299	-2.90001	-2.54328	0.746726	-2.6328	0.997503	3.58439	-2.45737	1.6644	0.911621	2.0121			23.8879	-3.41871	0.585905	1.11877	0.816934
	23.9075	-2.8268	0.481158	-2.35573	0.718447							-4.5277	-4.02869	-4.08983	-3.56578	-0.519463	-3.68041	-2.1992	-4.63363	-2.90358	-2.54855	0.783898	-2.63334	0.999668	3.54744	-2.41761	1.69701	0.934659	2.06599			23.9075	-3.40198	0.592914	1.13786	0.809977
	23.9272	-2.81704	0.484698	-2.3506	0.727853							-4.53535	-4.0346	-4.06426	-3.52664	-0.474686	-3.67139	-2.15715	-4.67252	-2.90504	-2.55285	0.817375	-2.63342	1.00033	3.51373	-2.37884	1.73766	0.956166	2.11786			23.9272	-3.38449	0.599408	1.15782	0.803775
	23.9469	-2.80569	0.488375	-2.34564	0.736516							-4.53912	-4.0408	-4.03534	-3.48784	-0.43228	-3.66173	-2.1185	-4.70973	-2.90433	-2.55565	0.847231	-2.63283	0.999276	3.48326	-2.34151	1.78617	0.976149	2.16743			23.9469	-3.36619	0.605216	1.17846	0.798388
	23.9665	-2.79282	0.492143	-2.34077	0.744433							-4.53866	-4.04706	-4.00319	-3.44944	-0.392793	-3.65099	-2.08348	-4.74542	-2.90142	-2.55649	0.87351	-2.63135	0.996091	3.45595	-2.306	1.84182	0.994758	2.21441			23.9665	-3.34702	0.610218	1.1995	0.793851
	23.9862	-2.77848	0.495949	-2.33593	0.751594							-4.53375	-4.053	-3.96804	-3.4116	-0.356718	-3.63859	-2.05235	-4.77971	-2.89633	-2.55476	0.896203	-2.62865	0.990387	3.43177	-2.27252	1.90375	1.01225	2.25842			23.9862	-3.32695	0.614303	1.22068	0.790176
	24.0058	-2.76271	0.49972	-2.33099	0.757989							-4.52421	-4.05821	-3.93017	-3.37438	-0.324433	-3.62392	-2.02543	-4.81272	-2.88903	-2.54982	0.915352	-2.62433	0.981979	3.41077	-2.24116	1.97111	1.02897	2.29911			24.0058	-3.30588	0.617385	1.2418	0.787359
	24.0255	-2.74565	0.503352	-2.32573	0.763582							-4.50998	-4.06233	-3.88988	-3.33786	-0.296285	-3.60639	-2.00283	-4.84412	-2.87949	-2.54094	0.931067	-2.61808	0.970868	3.39287	-2.21212	2.04304	1.04532	2.33603			24.0255	-3.28379	0.619387	1.26267	0.785396
	24.0452	-2.72745	0.506705	-2.31995	0.768353							-4.49106	-4.0651	-3.84752	-3.3021	-0.272578	-3.58549	-1.98467	-4.87366	-2.86772	-2.52757	0.943499	-2.60959	0.957113	3.378	-2.1856	2.11859	1.06166	2.36864			24.0452	-3.26064	0.620249	1.28307	0.784266
	24.0648	-2.70828	0.509645	-2.31349	0.772273							-4.46751	-4.0663	-3.80349	-3.26714	-0.253519	-3.56075	-1.97108	-4.90106	-2.85377	-2.50919	0.952692	-2.59856	0.940698	3.36604	-2.16184	2.19639	1.07847	2.39638			24.0648	-3.23645	0.619938	1.30269	0.783933
	24.0845	-2.68829	0.512054	-2.30629	0.775292							-4.43947	-4.06581	-3.75822	-3.23293	-0.23913	-3.53183	-1.96213	-4.92602	-2.83773	-2.48556	0.958487	-2.58479	0.921629	3.35697	-2.14092	2.27514	1.09623	2.41857			24.0845	-3.21123	0.618458	1.32127	0.784328
	24.1041	-2.66769	0.51382	-2.29829	0.777416							-4.40694	-4.06333	-3.7121	-3.19938	-0.229444	-3.49856	-1.95784	-4.94832	-2.8197	-2.45676	0.960994	-2.5681	0.899813	3.35071	-2.12282	2.35376	1.11526	2.43469			24.1041	-3.18496	0.6158	1.33857	0.785375
	24.1238	-2.64672	0.514829	-2.28937	0.778684							-4.36994	-4.05845	-3.66553	-3.16634	-0.224462	-3.46099	-1.95806	-4.96776	-2.79979	-2.42279	0.960476	-2.54831	0.875042	3.34721	-2.10752	2.43152	1.13571	2.44458			24.1238	-3.15762	0.611956	1.35442	0.78703
	24.1435	-2.62551	0.51496	-2.27947	0.779171							-4.3285	-4.05098	-3.61884	-3.13362	-0.224214	-3.41943	-1.96257	-4.98425	-2.77819	-2.38375	0.95733	-2.52541	0.847188	3.34647	-2.09495	2.50768	1.15759	2.44809			24.1435	-3.12926	0.606931	1.36868	0.789248
	24.1631	-2.6041	0.51416	-2.26851	0.778975							-4.28266	-4.04095	-3.5724	-3.10107	-0.228717	-3.37445	-1.97132	-4.99773	-2.7551	-2.3397	0.952044	-2.49928	0.816251	3.34851	-2.08505	2.58193	1.1808	2.44489			24.1631	-3.10004	0.600744	1.38122	0.791996
	24.1828	-2.58247	0.512441	-2.25646	0.778178							-4.23256	-4.02846	-3.52655	-3.06841	-0.23798	-3.32683	-1.98417	-5.00817	-2.73069	-2.29082	0.944965	-2.46988	0.782241	3.35336	-2.07774	2.65399	1.205	2.43452			24.1828	-3.07013	0.593434	1.3919	0.795241
	24.2024	-2.56056	0.509847	-2.24335	0.776849							-4.17836	-4.01373	-3.48156	-3.03531	-0.252074	-3.27745	-2.00102	-5.0156	-2.70517	-2.23742	0.93625	-2.43712	0.745181	3.36106	-2.07289	2.72353	1.22968	2.4167			24.2024	-3.03975	0.585033	1.40054	0.798957
	24.2221	-2.5383	0.506435	-2.2292	0.775077							-4.12026	-3.99713	-3.43767	-3.00165	-0.271043	-3.22739	-2.02164	-5.02013	-2.67877	-2.17993	0.926112	-2.40083	0.705193	3.37164	-2.0704	2.79016	1.25417	2.3914			24.2221	-3.00919	0.575593	1.40703	0.803122
	24.2418	-2.51563	0.502282	-2.21402	0.772955							-4.05851	-3.9792	-3.39522	-2.96726	-0.294849	-3.1778	-2.04579	-5.0218	-2.65163	-2.11883	0.914832	-2.36087	0.662279	3.38499	-2.07011	2.85352	1.27778	2.35885			24.2418	-2.97881	0.565194	1.41122	0.80772
	24.2614	-2.49243	0.497482	-2.19783	0.77059							-3.99342	-3.96035	-3.35461	-2.93191	-0.32341	-3.12974	-2.07319	-5.02078	-2.6239	-2.05466	0.902725	-2.31716	0.616309	3.40093	-2.07187	2.91335	1.29978	2.31967			24.2614	-2.94891	0.55392	1.41303	0.812748
	24.2811	-2.46863	0.492144	-2.18062	0.768107							-3.92536	-3.9411	-3.31617	-2.89538	-0.356508	-3.08408	-2.10361	-5.01716	-2.59581	-1.98782	0.890254	-2.2696	0.567461	3.41927	-2.07546	2.96943	1.31941	2.27469			24.2811	-2.91977	0.541891	1.41247	0.818191
	24.3007	-2.44414	0.486362	-2.16247	0.765661							-3.85477	-3.92213	-3.28022	-2.85749	-0.393792	-3.04153	-2.13675	-5.01123	-2.56772	-1.91891	0.877984	-2.21822	0.516033	3.43977	-2.08064	3.0215	1.33598	2.22487			24.3007	-2.89166	0.529258	1.40959	0.824018
	24.3204	-2.41887	0.480229	-2.14342	0.763351							-3.78215	-3.90409	-3.24707	-2.81823	-0.434783	-3.0026	-2.17221	-5.00295	-2.53995	-1.84862	0.866377	-2.16315	0.462283	3.46225	-2.08712	3.06978	1.3489	2.17118			24.3204	-2.86482	0.516202	1.40454	0.830212
	24.3401	-2.39273	0.473833	-2.12349	0.761265							-3.70802	-3.88769	-3.21699	-2.77766	-0.478856	-2.96771	-2.20976	-4.99218	-2.51281	-1.77771	0.856014	-2.1045	0.406531	3.48645	-2.0946	3.114	1.35774	2.11473			24.3401	-2.83949	0.502939	1.39748	0.836718
	24.3597	-2.36561	0.467224	-2.10272	0.759525							-3.63294	-3.87371	-3.1903	-2.73592	-0.525219	-2.93708	-2.24917	-4.9789	-2.48657	-1.70688	0.84768	-2.04247	0.349145	3.5121	-2.10289	3.15379	1.36205	2.05669			24.3597	-2.81586	0.489727	1.38848	0.843468
	24.3794	-2.33743	0.460406	-2.0812	0.758293							-3.55758	-3.86295	-3.16731	-2.69327	-0.572911	-2.91065	-2.29014	-4.96355	-2.46159	-1.63669	0.842085	-1.97732	0.290461	3.53884	-2.11187	3.18844	1.36161	1.99823			24.3794	-2.79411	0.476867	1.37762	0.85037
	24.3991	-2.30817	0.453393	-2.05905	0.757684							-3.4826	-3.85618	-3.1483	-2.65012	-0.620882	-2.88808	-2.33237	-4.9464	-2.43817	-1.56775	0.839843	-1.90943	0.230869	3.5663	-2.12105	3.21738	1.35648	1.94044			24.3991	-2.77436	0.464672	1.36507	0.857264
	24.4187	-2.27787	0.44623	-2.03634	0.757797							-3.40865	-3.85407	-3.13352	-2.60684	-0.667921	-2.86888	-2.37566	-4.92758	-2.41655	-1.50062	0.84166	-1.83926	0.170704	3.59409	-2.12953	3.24007	1.34676	1.88435			24.4187	-2.75664	0.453479	1.35108	0.86394
	24.4384	-2.24666	0.438966	-2.01317	0.758721							-3.33644	-3.85713	-3.12319	-2.56385	-0.712761	-2.85243	-2.41984	-4.9073	-2.39695	-1.43571	0.848154	-1.76735	0.110193	3.62193	-2.13669	3.25598	1.33271	1.83085			24.4384	-2.74097	0.443618	1.33583	0.870228
	24.458	-2.21468	0.431641	-1.98965	0.760556							-3.26678	-3.86576	-3.11755	-2.52158	-0.754118	-2.83807	-2.46468	-4.88589	-2.37953	-1.37337	0.860004	-1.69442	0.0493618	3.64968	-2.14201	3.26464	1.31479	1.78061			24.458	-2.72731	0.435411	1.31951	0.876
	24.4777	-2.18214	0.424325	-1.96585	0.763385							-3.20046	-3.88027	-3.11672	-2.48032	-0.790763	-2.82512	-2.50993	-4.86351	-2.36445	-1.314	0.878031	-1.62121	-0.0116581	3.67715	-2.14504	3.26564	1.29377	1.73427			24.4777	-2.71561	0.429139	1.30236	0.881135
	24.4974	-2.1493	0.417105	-1.9418	0.767262							-3.13826	-3.90089	-3.1208	-2.44031	-0.82144	-2.81288	-2.55532	-4.84027	-2.35179	-1.258	0.902977	-1.54842	-0.0726579	3.70414	-2.14538	3.2587	1.27058	1.69221			24.4974	-2.70576	0.425059	1.2846	0.885522
	24.517	-2.11643	0.410069	-1.91758	0.772189							-3.08082	-3.92776	-3.13002	-2.40186	-0.845156	-2.80073	-2.60037	-4.81629	-2.34157	-1.20575	0.935287	-1.47681	-0.13354	3.73047	-2.14271	3.24355	1.24621	1.65434			24.517	-2.69772	0.423351	1.26639	0.889073
	24.5367	-2.08382	0.403325	-1.89323	0.778115							-3.02853	-3.96081	-3.14444	-2.36534	-0.861219	-2.78806	-2.64443	-4.79166	-2.33361	-1.15758	0.975099	-1.40719	-0.194256	3.75593	-2.13679	3.21997	1.22174	1.62035			24.5367	-2.6914	0.424089	1.24782	0.891714
	24.5563	-2.05171	0.396978	-1.86888	0.784947							-2.98173	-3.99971	-3.16396	-2.33104	-0.869169	-2.77433	-2.68705	-4.76658	-2.32764	-1.11378	1.02218	-1.34038	-0.254729	3.78022	-2.12746	3.18752	1.19838	1.58995			24.5563	-2.68666	0.427254	1.22898	0.893366
	24.576	-2.0204	0.391105	-1.84468	0.792575							-2.94064	-4.04409	-3.18829	-2.29905	-0.868775	-2.7592	-2.72786	-4.74125	-2.32343	-1.07454	1.07604	-1.27706	-0.314725	3.80321	-2.11467	3.14625	1.17709	1.56297			24.576	-2.68334	0.432777	1.21002	0.894011
	24.5957	-1.99017	0.385777	-1.8208	0.80087							-2.90543	-4.0937	-3.21703	-2.26935	-0.860003	-2.74255	-2.76649	-4.71589	-2.32063	-1.04009	1.13603	-1.21775	-0.374017	3.8248	-2.09843	3.09679	1.15867	1.53907			24.5957	-2.68135	0.440557	1.19115	0.893696
	24.6153	-1.96135	0.381101	-1.79742	0.809688							-2.87625	-4.14821	-3.24984	-2.24183	-0.843181	-2.72426	-2.8026	-4.69074	-2.31886	-1.01077	1.2014	-1.16295	-0.432423	3.84487	-2.07883	3.04017	1.14391	1.518			24.6153	-2.6806	0.450434	1.17261	0.892503
	24.635	-1.93425	0.377191	-1.77479	0.818851							-2.85305	-4.20709	-3.28633	-2.21627	-0.818916	-2.70428	-2.83589	-4.66606	-2.31772	-0.986933	1.27101	-1.11316	-0.489754	3.86328	-2.05601	2.97729	1.13345	1.49944			24.635	-2.68099	0.462199	1.15462	0.890514
	24.6546	-1.90903	0.374149	-1.75322	0.828152							-2.8357	-4.26975	-3.32608	-2.19254	-0.788101	-2.6826	-2.86611	-4.64216	-2.31688	-0.96887	1.34342	-1.06874	-0.545838	3.87993	-2.03013	2.90911	1.12758	1.48313			24.6546	-2.68246	0.475598	1.1373	0.887817
	24.6743	-1.88578	0.372044	-1.73294	0.837408							-2.82394	-4.33571	-3.36864	-2.17044	-0.751756	-2.65927	-2.89286	-4.61935	-2.31605	-0.956742	1.41731	-1.02993	-0.600423	3.89476	-2.00129	2.83654	1.12634	1.46884			24.6743	-2.68496	0.490387	1.12079	0.884493
	24.694	-1.86448	0.370933	-1.71408	0.846465							-2.81752	-4.40454	-3.41349	-2.14949	-0.710888	-2.63446	-2.91575	-4.59795	-2.315	-0.950509	1.4915	-0.99679	-0.653021	3.90771	-1.96962	2.76036	1.12968	1.45629			24.694	-2.6884	0.506342	1.10523	0.880594
	24.7136	-1.84508	0.370883	-1.69684	0.855178							-2.81613	-4.47575	-3.46	-2.12913	-0.666606	-2.60841	-2.93447	-4.57833	-2.31351	-0.950153	1.56477	-0.969348	-0.703015	3.91876	-1.93557	2.68141	1.13737	1.44511			24.7136	-2.69267	0.523228	1.09068	0.876199
	24.7333	-1.82747	0.371966	-1.68136	0.863395							-2.8194	-4.54869	-3.50743	-2.10892	-0.619959	-2.58132	-2.94877	-4.5607	-2.31143	-0.95557	1.63594	-0.947623	-0.749937	3.92779	-1.89976	2.60075	1.14906	1.43512			24.7333	-2.69762	0.540797	1.07717	0.871417
	24.7529	-1.81151	0.374297	-1.66779	0.870988							-2.82695	-4.62262	-3.55521	-2.08845	-0.571986	-2.55344	-2.95847	-4.54534	-2.30866	-0.966506	1.70386	-0.931639	-0.793341	3.93463	-1.86264	2.51952	1.16437	1.42638			24.7529	-2.70311	0.558803	1.06482	0.866322
	24.7726	-1.797	0.378037	-1.65632	0.877861							-2.83836	-4.69681	-3.60288	-2.06719	-0.523628	-2.52493	-2.9635	-4.53264	-2.30506	-0.982776	1.76752	-0.921445	-0.832696	3.93912	-1.82463	2.43897	1.18288	1.41903			24.7726	-2.70897	0.577027	1.05378	0.860969
	24.7923	-1.78362	0.38333	-1.64702	0.883936							-2.8533	-4.7705	-3.64998	-2.04476	-0.475762	-2.49587	-2.96386	-4.52277	-2.30051	-1.00415	1.82617	-0.917021	-0.867345	3.94109	-1.78608	2.36027	1.20404	1.41316			24.7923	-2.71503	0.595255	1.04419	0.855379
	24.8119	-1.77098	0.390258	-1.63992	0.88915							-2.87164	-4.84299	-3.69609	-2.02091	-0.429052	-2.46635	-2.95963	-4.51566	-2.29498	-1.03023	1.87925	-0.91829	-0.896828	3.9404	-1.7474	2.28408	1.22723	1.40872			24.8119	-2.72117	0.613306	1.03603	0.849546
	24.8316	-1.75873	0.398868	-1.63502	0.893457							-2.89322	-4.91375	-3.74064	-1.99539	-0.383983	-2.43644	-2.95085	-4.51124	-2.28858	-1.06059	1.92628	-0.92515	-0.92076	3.93698	-1.70882	2.21084	1.25181	1.40579			24.8316	-2.72724	0.631041	1.0293	0.843444
	24.8513	-1.74658	0.409175	-1.63237	0.89683							-2.91792	-4.98249	-3.78306	-1.96806	-0.340937	-2.40629	-2.93761	-4.50949	-2.28152	-1.09494	1.96689	-0.937547	-0.938514	3.93068	-1.67057	2.14066	1.27737	1.40426			24.8513	-2.73313	0.648353	1.02398	0.836993
	24.8709	-1.73418	0.421142	-1.63198	0.899221							-2.94561	-5.04886	-3.82286	-1.93887	-0.300224	-2.37596	-2.91999	-4.51009	-2.27404	-1.13306	2.00072	-0.95538	-0.949561	3.92135	-1.63286	2.07375	1.30355	1.40393			24.8709	-2.73873	0.665145	1.02003	0.830117
	24.8906	-1.7212	0.434655	-1.63376	0.900621							-2.97611	-5.11245	-3.85959	-1.90793	-0.261924	-2.34551	-2.89815	-4.51268	-2.26642	-1.1745	2.02768	-0.978487	-0.953563	3.90883	-1.59589	2.01042	1.32981	1.40457			24.8906	-2.74392	0.681334	1.01736	0.822758
	24.9102	-1.70731	0.449526	-1.63765	0.901065							-3.00929	-5.17282	-3.89287	-1.87546	-0.226006	-2.31503	-2.87247	-4.51694	-2.25892	-1.21871	2.04785	-1.00669	-0.950338	3.89296	-1.55985	1.9512	1.35569	1.40595			24.9102	-2.74858	0.69685	1.01593	0.814871
	24.9299	-1.69218	0.465538	-1.64358	0.900562							-3.04509	-5.22957	-3.92246	-1.84185	-0.192341	-2.28483	-2.84317	-4.52261	-2.25178	-1.26522	2.06114	-1.03983	-0.939818	3.87356	-1.5249	1.89631	1.38074	1.40784			24.9299	-2.75269	0.711635	1.01562	0.806403
	24.9496	-1.67554	0.482459	-1.65149	0.899099							-3.08346	-5.28226	-3.94818	-1.80751	-0.160719	-2.25518	-2.81057	-4.52936	-2.24514	-1.31349	2.06737	-1.07773	-0.922009	3.85053	-1.49113	1.84567	1.40459	1.40989			24.9496	-2.75622	0.725636	1.01626	0.7973
	24.9692	-1.65719	0.50006	-1.66128	0.896662							-3.12434	-5.33045	-3.96983	-1.77284	-0.130965	-2.22627	-2.77509	-4.53675	-2.23911	-1.36294	2.06637	-1.12013	-0.896844	3.82391	-1.45868	1.79917	1.4269	1.41176			24.9692	-2.75911	0.738801	1.0177	0.787532
	24.9889	-1.63697	0.518065	-1.67285	0.893243							-3.16757	-5.37392	-3.9872	-1.73817	-0.102808	-2.19839	-2.73715	-4.5444	-2.23374	-1.41318	2.05806	-1.16668	-0.864334	3.79374	-1.42778	1.75648	1.44734	1.41319			24.9889	-2.76134	0.751108	1.01977	0.77708
	25.0085	-1.61479	0.536169	-1.68607	0.888827							-3.213	-5.41254	-4.00006	-1.70389	-0.0759376	-2.17192	-2.69714	-4.55176	-2.22918	-1.46385	2.04239	-1.21687	-0.824635	3.75999	-1.39849	1.71707	1.4655	1.4139			25.0085	-2.76289	0.762546	1.02222	0.765915
	25.0282	-1.5906	0.554069	-1.7008	0.883418							-3.26051	-5.44614	-4.00825	-1.67027	-0.0499452	-2.14732	-2.65553	-4.55843	-2.22552	-1.51456	2.01939	-1.27018	-0.778065	3.72269	-1.37082	1.68058	1.48092	1.41354			25.0282	-2.76374	0.773115	1.02481	0.754037
	25.0479	-1.56441	0.571492	-1.71687	0.877033							-3.30995	-5.47452	-4.0118	-1.63749	-0.0243893	-2.12511	-2.61279	-4.56411	-2.22276	-1.56471	1.98912	-1.326	-0.725104	3.68202	-1.34483	1.64683	1.49307	1.41177			25.0479	-2.76388	0.782829	1.02729	0.741485
	25.0675	-1.53629	0.588191	-1.73408	0.869694							-3.36108	-5.49751	-4.01066	-1.60567	0.00116962	-2.10592	-2.56931	-4.56855	-2.22087	-1.61383	1.9517	-1.38363	-0.666272	3.63827	-1.32049	1.61603	1.50143	1.40827			25.0675	-2.76328	0.791702	1.02954	0.728331
	25.0872	-1.50632	0.603913	-1.75217	0.861453							-3.4136	-5.51508	-4.00483	-1.57485	0.0271145	-2.09036	-2.52551	-4.5715	-2.21982	-1.66153	1.90753	-1.44218	-0.602026	3.59174	-1.29796	1.58837	1.50559	1.40279			25.0872	-2.76193	0.799755	1.03142	0.714664
	25.1068	-1.47459	0.61844	-1.77087	0.852359							-3.46725	-5.52732	-3.99448	-1.54499	0.0537188	-2.07903	-2.48189	-4.57279	-2.21956	-1.70731	1.85691	-1.50058	-0.532744	3.54276	-1.27734	1.56394	1.50528	1.39495			25.1068	-2.75989	0.807036	1.03281	0.700572
	25.1265	-1.44116	0.631622	-1.79009	0.842479							-3.52172	-5.53431	-3.97986	-1.51598	0.0812007	-2.07244	-2.43906	-4.5728	-2.22002	-1.75087	1.79991	-1.55768	-0.458988	3.49166	-1.25867	1.54285	1.50007	1.38445			25.1265	-2.75718	0.813588	1.03356	0.686158
	25.1462	-1.40615	0.643358	-1.80968	0.831875							-3.57677	-5.53618	-3.96138	-1.48764	0.109639	-2.071	-2.39743	-4.57189	-2.2211	-1.79211	1.73667	-1.61221	-0.381574	3.43882	-1.24198	1.52523	1.48945	1.3711			25.1462	-2.75389	0.819468	1.03351	0.671551
	25.1658	-1.36974	0.653591	-1.82941	0.820559							-3.63222	-5.53332	-3.93945	-1.45971	0.138986	-2.07493	-2.3573	-4.57005	-2.22259	-1.8309	1.66736	-1.66295	-0.301292	3.38458	-1.22724	1.51095	1.47306	1.35486			25.1658	-2.75011	0.824758	1.03249	0.656877
	25.1855	-1.33215	0.662283	-1.84899	0.808545							-3.68791	-5.5262	-3.91461	-1.4321	0.169118	-2.08431	-2.31887	-4.5672	-2.22433	-1.86713	1.59223	-1.70866	-0.21876	3.32932	-1.21439	1.49991	1.45067	1.33598			25.1855	-2.746	0.829547	1.03045	0.64226
[truncated: 1,262 more rows]
[truncated: 22 more columns]

## Sheet: Figure 4
Figure 4b	No consumption ΔF/F (%)													Figure 4c		Saline - No consumption		Leptin- No consumption			Figure 4d	Maximum ΔF/F (%)			Figure 4g				Figure 4i	Retro ChR AgRP: Food intake (g)- 5min												Figure 4k	Retro ChR AgRP: Time spent chewing wood (s)- 5min
[truncated: 1,019 more rows]
[truncated: 111 more columns]

[truncated: 3 more sheets: Figure 5, Figure 6, RNAseq from Chen et al. 2017]
