# Supplementary material for: A subcortical feeding circuit linking an interoceptive node to jaw movement
Source: Nature. 2024 Oct 23;636(8041):151–61. doi: 10.1038/s41586-024-08098-1 (PMC11618074; doi:10.1038/s41586-024-08098-1)
Supplement: Supplementary file 11 — Source Data Extended Data Figs. 1–6 [file 41586_2024_8098_MOESM11_ESM.xlsx]

## Sheet: Extended Data S1
Figure 1b	Average cell counts (n=3 mice)
	all	only sf1	only bdnf	overlap			% sf1 only	% BDNF only	% overlap
VMHdm	127.333	64.6667	31.6667	31			50.7853	24.8691	24.3455
VMHc	89.3333	44	10	35.3333			49.2537	11.194	39.5522
Figure 1e
Average cell count (n-3 mice)
all cells	Vglut only	bdnf only	overlap
311.333	112.333	1.66667	197.333
%	36.0814	0.535332	63.3833

## Sheet: Extended Data S4
Figure 4a	Minimum signal			Figure 4b	Leptin - feeding		Saline - feeding			Figure 4c	Food intake (g)																		Figure 4d				Figure 4e		Body Weight %
	Fasted	Fasted+Leptin			Average ΔF/F (%)	SEM	Average ΔF/F (%)	SEM				Saline								Leptin										DtA	Control			Weeks	obob BDNF cre							ob ob Control
	-5.4746	-3.0551			1.07858	1.0535	-0.443217	0.727669			DtA	5.55	4.1	5.64	6.1	5.43	5.09	6.27	5.24	4.07	3.53	5.44	5.47	4.45	4.83	5.52	5.12			26.6667	27.2727			-2	93.2618	90.7801	92.3727	91.8376	83.003	99.6667	97.6866	95.2604	90.7806	89.0558	98.4572	94.3833	101.917	97.0635
	-5.95	-5.9525			1.08385	1.0525	-0.428461	0.731427			Control	4.51	4.95	3.84	4.67	4.15	4.54	4.2	4.39	3.28	2.79	3.43	3.29	3.41	3.65	3.3	3.55			13.9024	43.6364			-1	93.8627	95.3236	96.9938	93.5398	93.6193	99.0952	100.239	97.237	95.841	94.516	98.424	95.3304	100.875	99.4948
	-4.2645	-3.756			1.08463	1.04906	-0.415541	0.735046																						3.5461	10.6771			0	100	100	100	100	100	100	100	100	100	100	100	100	100	100
	-5.9454	-4.4757			1.08105	1.04332	-0.404605	0.738583			2-way ANOVA with Holm-Šídák's multiple comparisons test: DtA: p=0.0031, Ctrl: p<0.0001,																			10.3279	29.5503			1	101.781	99.7784	96.9193	100.349	104.942	101.952	102.814	100.659	103.176	100.835	95.1891	101.212	98.8831	96.9845
	-3.086	-2.2646			1.07334	1.03548	-0.395787	0.742082																						18.0479	17.8313			2	106.567	103.214	101.317	103.897	102.389	103.016	107.584	101.254	104.569	105.007	100.465	101.52	97.4684	95.5952
	-4.9655	-2.1973			1.06181	1.02576	-0.389192	0.745592																						5.10806	19.6035			3	105.708	107.181	106.857	105.312	109.449	105.73	103.172	101.828	107.99	110.539	103.633	100.11	99.1251	93.5112
					1.0468	1.01438	-0.384914	0.749149																						11.9617	21.4286			4	109.099	108.533	108.422	104.84	114.689	109.143	107.489	99.2561	110.551	112.828	108.145	103.04	97.9337	93.0691
	0.455% saline injected vs in -3.617± 0.588% leptin injected, P= 0.0308, Paired t-test				1.02874	1.00156	-0.383035	0.752755																						2.29008	19.1344			5	110.73	112.19	110.733	107.691	115.531	109.603	106.773	100.744	111.493	115.475	108.278	102.731	98.0454	91.5062
					1.00807	0.98752	-0.383642	0.756413																										6	110.858	116.201	107.13	109.352	118.653	112.429	106.797	100.404	114.792	117.906	109.257	103.348	98.5294	93.0376
					0.985259	0.972458	-0.386797	0.76012																						Welch’s t-test: DtA: 11.48%± 2.895, Ctrl: 23.64%±3.513, p= 0.0187				7	114.871	116.755	110.385	113.207	120.418	111.079	105.271	102.062	115.038	118.05	109.92	102.907	99.5718	94.6637
					0.960769	0.956591	-0.392511	0.76386																										8	115.751	119.238	114.037	117.371	121.912	110.952	111.662	105.144	117.107	118.598	111.612	103.59	98.6411	94.6006
					0.935063	0.940135	-0.40072	0.767583																										9	117.94	123.382	117.54	121.903	125.115	110.873	108.681	106.483	118.951	119.456	113.305	105.837	99.6277	94.7269
					0.908577	0.923329	-0.411373	0.771262																										10	122.318	125.355	120.373	123.975	127.152	114.714	110.207	107.524	120.16	122.198	112.923	109.031	101.415	94.9479
					0.881749	0.906402	-0.424442	0.774886																										11	125.451	126.751	122.783	126.907	129.134	116.571	113.046	109.118	122.065	125.584	115.544	109.978	104.654	96.1636
					0.854981	0.889597	-0.439823	0.778438																										12	127.296	127.992	125.466	127.933	129.541	117.46	114.095	111.711	122.413	125.823	116.656	110.749	104.617	97.9634
					0.828623	0.87316	-0.457402	0.7819
					0.80297	0.857337	-0.477108	0.785251																										Welch’s t-test: BW at week 12: DtA: 124.3%± 2.265, ctrl:112.8%± 3.682, p= 0.0248
					0.778309	0.842301	-0.4989	0.788461
					0.754962	0.82817	-0.522738	0.791516
					0.733264	0.81505	-0.548524	0.794409
					0.713483	0.80299	-0.576129	0.797147
					0.695828	0.792	-0.605403	0.799744
					0.680402	0.782031	-0.636179	0.802209
					0.667264	0.772976	-0.66825	0.804538
					0.656449	0.764698	-0.701335	0.806725
					0.647945	0.757037	-0.735106	0.808761
					0.641673	0.749818	-0.769192	0.810616
					0.63749	0.742861	-0.803186	0.81223
					0.635155	0.735985	-0.836624	0.813511
					0.63438	0.729009	-0.869036	0.814354
					0.634893	0.721803	-0.899975	0.814645
					0.636403	0.714271	-0.928996	0.814279
					0.638566	0.706334	-0.955646	0.813158
					0.641012	0.697945	-0.979441	0.811177
					0.643405	0.689095	-0.999939	0.808286
					0.645465	0.679785	-1.0168	0.804478
					0.646899	0.670024	-1.02974	0.799769
					0.647423	0.659865	-1.0386	0.794232
					0.646841	0.649369	-1.04327	0.78798
					0.644993	0.63859	-1.04381	0.78117
					0.64169	0.627613	-1.04038	0.774006
					0.636801	0.61657	-1.03329	0.766718
					0.630311	0.605605	-1.02296	0.759542
					0.62228	0.594852	-1.00984	0.752719
					0.612769	0.584428	-0.994388	0.746479
					0.601879	0.574452	-0.977057	0.740988
					0.589756	0.565031	-0.958334	0.736325
					0.576516	0.556262	-0.938633	0.732489
					0.562284	0.548247	-0.918301	0.72945
					0.547251	0.54106	-0.897566	0.727168
					0.531627	0.534724	-0.876554	0.725609
					0.515666	0.529241	-0.855261	0.724723
					0.499606	0.524569	-0.833553	0.724445
					0.483559	0.52065	-0.811209	0.724717
					0.467612	0.517393	-0.787941	0.725506
					0.451875	0.5147	-0.763433	0.726828
					0.436459	0.51248	-0.737382	0.728738
					0.421451	0.51064	-0.709547	0.731341
					0.406852	0.509135	-0.679715	0.734792
					0.392673	0.50796	-0.647704	0.739258
					0.378892	0.507141	-0.613485	0.74491
					0.365492	0.506713	-0.577114	0.751929
					0.352407	0.506722	-0.538746	0.760487
					0.339531	0.507229	-0.498682	0.770704
					0.326752	0.508297	-0.45729	0.782622
					0.313962	0.509958	-0.415042	0.796199
					0.301094	0.512239	-0.372476	0.811289
					0.28814	0.515161	-0.330137	0.82765
					0.275069	0.518752	-0.288553	0.84495
					0.261801	0.523	-0.248265	0.862755
					0.248214	0.52784	-0.209819	0.880593
					0.234205	0.53319	-0.173754	0.897977
					0.219701	0.538957	-0.140542	0.914444
					0.204681	0.545055	-0.110559	0.929579
					0.18917	0.551387	-0.0840386	0.943043
					0.173207	0.55784	-0.061131	0.954587
					0.156786	0.564295	-0.0420048	0.964051
					0.139902	0.570658	-0.0267778	0.971357
					0.12261	0.576842	-0.0154472	0.97649
					0.105022	0.58275	-0.00797727	0.979495
					0.0873154	0.58831	-0.00432113	0.980455
					0.0696692	0.593478	-0.00441398	0.979492
					0.0522294	0.598226	-0.00811922	0.976752
					0.0351482	0.602559	-0.0153399	0.972387
					0.0185878	0.606499	-0.0260766	0.966541
					0.00270296	0.610082	-0.0403931	0.959355
					-0.012374	0.613348	-0.0583439	0.950966
					-0.0264867	0.616362	-0.0799496	0.941497
					-0.0394644	0.619199	-0.105249	0.931053
					-0.0511305	0.62195	-0.134285	0.91977
					-0.0613408	0.624706	-0.167095	0.907804
					-0.0699409	0.62755	-0.203676	0.895329
					-0.0768365	0.63057	-0.243906	0.882563
					-0.0819558	0.633852	-0.287539	0.869761
					-0.0852107	0.637502	-0.334253	0.8572
					-0.0865146	0.641622	-0.383644	0.845181
					-0.0858487	0.646296	-0.435156	0.834032
					-0.0832454	0.651617	-0.488138	0.824062
					-0.0787273	0.657662	-0.541864	0.815553
					-0.072324	0.664464	-0.595547	0.808726
					-0.0641168	0.672008	-0.648393	0.803705
					-0.0542184	0.68025	-0.699642	0.8005
					-0.0427903	0.689114	-0.748537	0.799015
					-0.0299991	0.698505	-0.79441	0.799098
					-0.0159957	0.70825	-0.836725	0.800552
					-0.000985529	0.718139	-0.875091	0.803161
					0.0147887	0.72795	-0.909271	0.806701
					0.031105	0.737482	-0.939162	0.810954
					0.0477167	0.746539	-0.964813	0.815714
					0.064404	0.754908	-0.98648	0.820796
					0.0809473	0.762403	-1.00452	0.826092
					0.0971608	0.768868	-1.01937	0.83154
					0.112854	0.774184	-1.03152	0.837111
					0.127836	0.778284	-1.04151	0.842809
					0.141973	0.781147	-1.04986	0.848642
					0.155157	0.782799	-1.05704	0.854641
					0.167318	0.783315	-1.06352	0.860842
					0.178435	0.782789	-1.06971	0.867285
					0.188505	0.781332	-1.076	0.873977
					0.197605	0.779123	-1.08266	0.880915
					0.205853	0.776373	-1.08981	0.888097
					0.213398	0.773281	-1.09751	0.895506
					0.220423	0.77003	-1.10575	0.903118
					0.22713	0.766793	-1.11448	0.910903
					0.233749	0.763706	-1.12357	0.918827
					0.240494	0.760876	-1.13287	0.926839
					0.247549	0.75839	-1.14229	0.934859
					0.255079	0.75631	-1.15168	0.942815
					0.263253	0.754648	-1.16087	0.950639
					0.272167	0.753384	-1.1697	0.958282
					0.281875	0.752487	-1.17804	0.965699
					0.2924	0.751919	-1.18576	0.972822
					0.303732	0.751595	-1.19276	0.979583
					0.315864	0.751441	-1.19898	0.985936
					0.328739	0.751366	-1.20438	0.991825
					0.342323	0.751275	-1.20886	0.997214
					0.356627	0.751074	-1.21234	1.0021
					0.371653	0.750685	-1.21471	1.00647
					0.387352	0.750033	-1.21588	1.01034
					0.403633	0.749051	-1.21575	1.01374
					0.420351	0.747654	-1.21433	1.01675
					0.437382	0.745753	-1.21161	1.01949
					0.454585	0.743268	-1.20767	1.02206
					0.471835	0.740129	-1.20254	1.02462
					0.488964	0.73628	-1.19627	1.02727
					0.505768	0.731661	-1.18889	1.03011
					0.522052	0.726228	-1.18047	1.03323
					0.53765	0.719998	-1.17115	1.03665
					0.552487	0.713006	-1.1611	1.04039
					0.56654	0.705278	-1.15054	1.04448
					0.579785	0.69684	-1.13968	1.04891
					0.592195	0.687735	-1.12878	1.05368
					0.603814	0.678067	-1.11812	1.05877
					0.614726	0.667964	-1.10799	1.06413
					0.625005	0.657543	-1.09876	1.06968
					0.63478	0.646967	-1.09073	1.07536
					0.644205	0.636468	-1.08421	1.08109
					0.653463	0.626285	-1.07948	1.0868
					0.662733	0.616621	-1.07676	1.09242
					0.672244	0.607672	-1.07618	1.09789
					0.68224	0.599656	-1.07774	1.10317
					0.692913	0.592792	-1.08141	1.10819
					0.704389	0.587267	-1.08706	1.11287
					0.716785	0.583237	-1.09451	1.11714
					0.730185	0.580841	-1.10356	1.12093
					0.744674	0.580178	-1.114	1.12419
					0.760356	0.581278	-1.12555	1.12686
					0.777292	0.584105	-1.1379	1.12889
					0.795485	0.588587	-1.1507	1.13026
					0.814931	0.594603	-1.16358	1.13095
					0.835577	0.601966	-1.17623	1.13093
					0.857362	0.610438	-1.18841	1.13021
					0.880297	0.619767	-1.19993	1.12878
					0.904389	0.629748	-1.21063	1.12668
					0.92958	0.640213	-1.22037	1.12391
					0.955735	0.650989	-1.22906	1.1205
					0.982723	0.661924	-1.23666	1.11649
					1.01045	0.672931	-1.24318	1.11193
					1.0388	0.684016	-1.24862	1.10687
					1.06767	0.695187	-1.253	1.10136
					1.09693	0.706444	-1.25643	1.09545
					1.12645	0.717795	-1.25898	1.08921
					1.15607	0.729251	-1.26074	1.08271
					1.18557	0.740815	-1.26179	1.07603
					1.21472	0.752489	-1.26224	1.06924
					1.24333	0.764277	-1.26219	1.06241
					1.27132	0.776172	-1.26176	1.05561
					1.29843	0.788138	-1.26115	1.04888
					1.32435	0.800103	-1.26061	1.04224
					1.3488	0.811976	-1.2604	1.03577
					1.37157	0.823654	-1.26076	1.02949
					1.39253	0.83504	-1.26188	1.02338
					1.41155	0.846035	-1.26395	1.01742
					1.42857	0.856527	-1.26709	1.01158
					1.44361	0.8664	-1.27138	1.00581
					1.45671	0.875552	-1.27689	1.00006
					1.46802	0.883891	-1.28366	0.994316
					1.4778	0.891352	-1.29162	0.988557
					1.48643	0.897898	-1.30067	0.982805
					1.49428	0.903501	-1.31068	0.977092
					1.50172	0.908153	-1.32144	0.971478
					1.5091	0.911828	-1.33274	0.966044
					1.51687	0.914524	-1.34433	0.960884
					1.52544	0.916261	-1.35597	0.956085
					1.53512	0.917052	-1.3674	0.951719
					1.54614	0.916908	-1.37835	0.94787
					1.55865	0.915865	-1.38851	0.94461
					1.57283	0.913947	-1.39761	0.941991
					1.58876	0.911187	-1.40537	0.940035
					1.60641	0.907632	-1.41156	0.938748
					1.62561	0.903357	-1.41599	0.938138
					1.64606	0.898448	-1.41846	0.938192
					1.66744	0.892984	-1.41883	0.938881
					1.68941	0.887053	-1.41697	0.940161
					1.71154	0.880772	-1.41282	0.941988
					1.73352	0.874292	-1.40626	0.944319
					1.75501	0.867781	-1.3972	0.947114
					1.77568	0.861422	-1.38556	0.950304
					1.7953	0.855416	-1.37131	0.953807
					1.8137	0.849942	-1.35441	0.957539
					1.8308	0.845143	-1.33488	0.961408
					1.84655	0.84112	-1.31285	0.965335
					1.861	0.837952	-1.28847	0.969238
					1.87424	0.835711	-1.26189	0.973033
					1.88636	0.834407	-1.23331	0.97664
					1.89758	0.833973	-1.20299	0.979997
					1.90817	0.834317	-1.17123	0.983041
					1.91837	0.835331	-1.13838	0.985727
					1.92837	0.836875	-1.10485	0.988042
					1.93836	0.83876	-1.07105	0.990006
					1.94849	0.840799	-1.03741	0.991672
					1.95889	0.842823	-1.00434	0.993087
					1.96968	0.844707	-0.972299	0.994288
					1.98091	0.84636	-0.941775	0.995316
					1.99259	0.84773	-0.913244	0.996185
					2.00472	0.848798	-0.887129	0.996901
					2.01722	0.849538	-0.863749	0.997463
					2.02985	0.849933	-0.843329	0.997858
					2.04243	0.849999	-0.825956	0.998083
					2.05486	0.849767	-0.811597	0.998134
					2.06701	0.849258	-0.80015	0.997974
					2.07879	0.848493	-0.791479	0.997571
					2.09011	0.847521	-0.785382	0.99687
					2.10097	0.846399	-0.781535	0.995807
					2.11134	0.845195	-0.779518	0.994314
					2.12122	0.843989	-0.778895	0.992316
					2.13063	0.842851	-0.779225	0.989736
					2.13963	0.841867	-0.780041	0.986485
					2.14829	0.841149	-0.780913	0.982511
					2.15658	0.840822	-0.781446	0.977796
					2.16446	0.841009	-0.781274	0.972341
					2.17192	0.841831	-0.780087	0.966165
					2.17898	0.843433	-0.777684	0.959307
					2.18556	0.845931	-0.773911	0.951825
					2.19147	0.849386	-0.76864	0.943786
					2.19652	0.853817	-0.761812	0.935258
					2.20059	0.859215	-0.753381	0.926316
					2.20351	0.865542	-0.743306	0.917029
					2.20508	0.872715	-0.731575	0.907429
					2.20512	0.880634	-0.718129	0.897518
					2.20339	0.889176	-0.702925	0.887291
					2.19968	0.898177	-0.68592	0.876716
					2.19376	0.907433	-0.667044	0.865737
					2.18548	0.916748	-0.646187	0.85428
					2.17474	0.925945	-0.623191	0.842283
					2.16158	0.934883	-0.597916	0.829693
					2.14601	0.943418	-0.570271	0.816472
					2.12812	0.951416	-0.540164	0.802619
					2.10802	0.958774	-0.507542	0.788176
					2.08587	0.965393	-0.472436	0.773254
					2.06187	0.971188	-0.434975	0.75804
					2.03631	0.976114	-0.395385	0.742795
					2.00953	0.980189	-0.353941	0.72785
					1.98182	0.983454	-0.310986	0.713577
					1.95343	0.985959	-0.266988	0.700382
					1.9246	0.987763	-0.22251	0.688688
					1.89552	0.988929	-0.178179	0.67892
					1.86638	0.989538	-0.13465	0.67146
					1.83732	0.989701	-0.0925714	0.666587
					1.80841	0.989502	-0.0525722	0.66445
					1.77972	0.989025	-0.0153048	0.665044
					1.75133	0.988337	0.0186104	0.66821
					1.72331	0.987535	0.0486061	0.673661
					1.69574	0.986702	0.0742151	0.681002
					1.66867	0.985911	0.0951724	0.689773
					1.6422	0.985191	0.111323	0.699495
					1.6164	0.984568	0.122593	0.709713
					1.59134	0.984086	0.128962	0.720001
					1.56718	0.983796	0.130536	0.729981
					1.5441	0.983745	0.127498	0.739342
					1.52236	0.984002	0.120089	0.74783
					1.50217	0.984651	0.108619	0.755243
					1.48374	0.985797	0.093481	0.761429
					1.4672	0.987519	0.0751476	0.766314
					1.45262	0.989872	0.0541114	0.769872
					1.44003	0.992885	0.0308362	0.772126
					1.42939	0.996557	0.00579917	0.773167
					1.42069	1.00088	-0.0205215	0.773166
					1.41382	1.00584	-0.0477268	0.772331
					1.40866	1.01136	-0.0754244	0.770903
					1.40511	1.01737	-0.103169	0.769165
					1.40304	1.02376	-0.130569	0.767421
					1.40226	1.03042	-0.157294	0.766
					1.40255	1.03719	-0.183015	0.765227
					1.40361	1.04388	-0.207417	0.765394
					1.40519	1.05035	-0.230196	0.766754
					1.40711	1.05652	-0.251017	0.7695
					1.40916	1.06229	-0.269586	0.773756
					1.41109	1.06761	-0.285662	0.779579
					1.41269	1.07239	-0.299024	0.786957
					1.41375	1.0766	-0.309487	0.795829
					1.41408	1.08021	-0.316871	0.806065
					1.41353	1.08325	-0.320969	0.817489
					1.41204	1.08576	-0.321621	0.829915
					1.40955	1.08781	-0.318733	0.843162
					1.40602	1.0895	-0.31225	0.857062
					1.40145	1.0909	-0.302115	0.871476
					1.39579	1.09212	-0.288339	0.886308
					1.38903	1.09331	-0.27105	0.901526
					1.38118	1.09457	-0.250419	0.917164
					1.37223	1.09601	-0.226657	0.933313
					1.36213	1.09768	-0.200035	0.950093
					1.35081	1.09966	-0.170881	0.967633
					1.33819	1.10201	-0.139583	0.986053
					1.32429	1.10478	-0.10659	1.00545
					1.30912	1.10797	-0.0723739	1.02587
					1.29271	1.11159	-0.0374109	1.04731
					1.27511	1.11558	-0.00215217	1.06965
					1.25638	1.11992	0.0329033	1.09272
					1.23665	1.12453	0.0672268	1.11631
					1.21611	1.12934	0.100324	1.14016
					1.19497	1.13425	0.131759	1.16395
					1.17349	1.13918	0.161118	1.18735
					1.15197	1.14404	0.18805	1.21003
					1.13068	1.14871	0.212303	1.23167
					1.10991	1.15311	0.233682	1.25199
					1.08994	1.15718	0.252058	1.27077
					1.07104	1.16086	0.267417	1.28779
					1.05347	1.1641	0.27985	1.30292
					1.03745	1.16687	0.289482	1.31612
					1.02311	1.16917	0.296541	1.32739
					1.01053	1.17101	0.301332	1.33676
					0.999719	1.17238	0.304212	1.34429
					0.990718	1.17332	0.305588	1.35007
					0.983485	1.17388	0.305885	1.35425
					0.977913	1.17412	0.305504	1.35703
					0.973887	1.1741	0.304903	1.35859
					0.971284	1.17388	0.304518	1.3591
					0.969927	1.17353	0.304762	1.35875
					0.969728	1.17309	0.306055	1.35779
					0.97058	1.1726	0.308759	1.35648
					0.972317	1.17211	0.313084	1.35505
					0.97468	1.17168	0.319162	1.35377
					0.977395	1.17136	0.327087	1.35286
					0.98025	1.17119	0.336885	1.35253
					0.983138	1.17125	0.348498	1.35299
					0.986015	1.17156	0.361762	1.35437
					0.988814	1.17212	0.376438	1.35678
					0.991525	1.1729	0.392261	1.3603
					0.994187	1.17395	0.408984	1.36495
					0.996847	1.17527	0.426367	1.37069
					0.999539	1.17687	0.444227	1.37752
					1.00234	1.17872	0.462371	1.38532
					1.00535	1.18078	0.48062	1.39394
					1.0087	1.18303	0.498872	1.40323
					1.01255	1.18544	0.517085	1.41305
					1.01699	1.18797	0.535199	1.42321
					1.02205	1.19058	0.553186	1.43355
					1.0277	1.1932	0.57108	1.4439
					1.03384	1.19577	0.588906	1.45409
					1.04029	1.19819	0.606628	1.46397
					1.04686	1.20039	0.624166	1.47335
					1.05336	1.20232	0.641374	1.48206
					1.05955	1.20394	0.658048	1.48992
					1.06524	1.2052	0.673922	1.49681
					1.07018	1.20603	0.688697	1.50257
					1.07415	1.20641	0.70204	1.50707
					1.07693	1.20632	0.713618	1.51022
					1.07838	1.20576	0.723054	1.51195
					1.07843	1.2047	0.730015	1.5122
					1.07698	1.20309	0.73424	1.51094
					1.07404	1.20091	0.735516	1.50816
					1.06971	1.19819	0.733676	1.50384
					1.06411	1.195	0.728632	1.49801
					1.05736	1.19141	0.72039	1.49072
					1.04966	1.18749	0.709012	1.48206
					1.04121	1.18333	0.694589	1.47218
					1.03224	1.17904	0.677302	1.46124
					1.02297	1.17471	0.65742	1.44941
					1.01369	1.17046	0.635266	1.43686
					1.00466	1.16639	0.611205	1.42376
					0.996093	1.16261	0.585603	1.41027
					0.988185	1.15921	0.558924	1.39661
					0.981108	1.1563	0.531671	1.38296
					0.974946	1.15398	0.504347	1.36953
					0.969713	1.15228	0.477449	1.35646
					0.965391	1.15125	0.451459	1.34386
					0.961925	1.15091	0.426815	1.33189
					0.959256	1.1513	0.403936	1.32069
					0.95733	1.15243	0.383186	1.31037
					0.955953	1.15434	0.364872	1.301
					0.954861	1.15703	0.349224	1.29263
					0.953803	1.16048	0.336383	1.28526
					0.952577	1.16464	0.326429	1.27891
					0.951025	1.16941	0.319367	1.27356
					0.94904	1.1747	0.315092	1.2692
					0.946559	1.18037	0.313419	1.26581
					0.943475	1.1863	0.314144	1.26336
					0.939736	1.19238	0.317086	1.26182
					0.935297	1.19854	0.322065	1.26117
					0.930117	1.20466	0.32891	1.26138
					0.924202	1.21058	0.33753	1.2624
					0.917599	1.21619	0.34786	1.26417
					0.910339	1.22133	0.359894	1.26663
					0.902509	1.22589	0.373654	1.26978
					0.89422	1.22973	0.389165	1.27362
					0.88552	1.23279	0.406453	1.27815
					0.876425	1.23498	0.425553	1.28339
					0.866919	1.23624	0.446442	1.28934
					0.857026	1.23651	0.469036	1.29598
					0.846731	1.23572	0.493244	1.3033
					0.836016	1.23385	0.518934	1.3113
					0.824838	1.23092	0.545921	1.31993
					0.813165	1.22698	0.574009	1.32915
					0.801049	1.22204	0.602973	1.33889
					0.788528	1.21615	0.632575	1.34904
					0.775636	1.20944	0.662552	1.35952
					0.762408	1.20201	0.692608	1.3702
					0.748883	1.19399	0.722445	1.38094
					0.735154	1.1855	0.751813	1.39153
					0.721404	1.17675	0.78045	1.40179
					0.707862	1.16793	0.808082	1.41148
					0.694792	1.15927	0.83446	1.42035
					0.682432	1.15094	0.859328	1.42818
					0.671051	1.1431	0.882442	1.43472
					0.660946	1.13584	0.903623	1.43976
					0.652376	1.12926	0.922757	1.4431
					0.645588	1.12345	0.93975	1.44455
					0.640808	1.11848	0.954492	1.44396
					0.638203	1.11439	0.966872	1.44126
					0.637839	1.11116	0.976814	1.43644
					0.639784	1.10872	0.984287	1.42956
					0.644136	1.107	0.989341	1.42074
					0.650924	1.1059	0.992045	1.41012
					0.660041	1.10532	0.992468	1.39791
					0.671302	1.10515	0.990701	1.38437
					0.684566	1.10528	0.986845	1.36982
					0.699688	1.10559	0.98105	1.35459
					0.716469	1.10598	0.973454	1.33901
					0.73469	1.10629	0.964174	1.32337
					0.754111	1.10642	0.953286	1.30793
					0.77456	1.10629	0.940801	1.29294
					0.795877	1.1058	0.926739	1.27864
					0.817889	1.10486	0.911114	1.26519
					0.84047	1.10337	0.8939	1.25273
					0.863552	1.10124	0.875072	1.24134
					0.88704	1.09838	0.854654	1.23102
					0.910778	1.09475	0.832729	1.22171
					0.934751	1.09028	0.809363	1.21335
					0.958983	1.08491	0.784654	1.20583
					0.983503	1.07855	0.758761	1.19901
					1.00838	1.07115	0.731872	1.19276
					1.03367	1.06266	0.704136	1.18693
					1.05943	1.05305	0.675653	1.18142
					1.08581	1.04231	0.646533	1.17615
					1.11291	1.03044	0.616924	1.17102
					1.14074	1.01747	0.586984	1.16598
					1.16928	1.00347	0.556851	1.161
					1.1985	0.988509	0.526655	1.15606
					1.22839	0.972693	0.496523	1.15118
					1.25882	0.956133	0.466568	1.14639
					1.28961	0.938983	0.436915	1.14176
					1.32057	0.921417	0.407704	1.13734
					1.35156	0.903602	0.379087	1.1332
					1.38245	0.885708	0.351181	1.1294
					1.41301	0.867959	0.324091	1.126
					1.44294	0.850571	0.297911	1.12302
					1.47199	0.833712	0.272738	1.12046
					1.5	0.817551	0.24869	1.11826
					1.5268	0.802209	0.225836	1.11637
					1.55226	0.78776	0.204222	1.11472
					1.57624	0.774226	0.18386	1.11321
					1.59862	0.761585	0.164707	1.11177
					1.61925	0.749777	0.146656	1.11036
					1.63804	0.73871	0.129626	1.10898
					1.65488	0.728291	0.113554	1.10764
					1.66965	0.718453	0.0983118	1.10636
					1.68233	0.709135	0.0837201	1.10517
					1.69289	0.700254	0.069584	1.1041
					1.70129	0.69173	0.0557572	1.10321
					1.70759	0.683504	0.0421335	1.10256
					1.71185	0.675541	0.0286194	1.1022
					1.71417	0.667829	0.015158	1.10215
					1.71454	0.660395	0.00169079	1.10238
					1.71303	0.653272	-0.011824	1.10288
					1.70973	0.646483	-0.0253907	1.10357
					1.70478	0.640093	-0.0389974	1.10439
					1.69824	0.634183	-0.0526282	1.10529
					1.69029	0.628807	-0.0662779	1.10616
					1.68112	0.624006	-0.079924	1.10694
					1.67093	0.619794	-0.093567	1.10756
					1.65989	0.616154	-0.107186	1.10796
					1.64814	0.613034	-0.120716	1.10814
					1.63584	0.610364	-0.134145	1.10806
					1.62317	0.608059	-0.147506	1.10772
					1.61032	0.60603	-0.160826	1.10712
					1.59746	0.604171	-0.174156	1.10625
					1.58478	0.602398	-0.187568	1.10512
					1.57253	0.60064	-0.20119	1.10377
					1.56094	0.598843	-0.215104	1.10226
					1.55023	0.596982	-0.229323	1.10061
					1.54057	0.595039	-0.243844	1.0989
					1.53211	0.593001	-0.25867	1.09716
					1.52501	0.590842	-0.2738	1.09547
					1.5194	0.58853	-0.289175	1.09386
					1.51532	0.586031	-0.304706	1.09238
					1.51275	0.583309	-0.320312	1.09109
					1.51167	0.580318	-0.335907	1.09008
					1.51201	0.576985	-0.351365	1.08941
					1.51366	0.57328	-0.366499	1.08911
					1.51645	0.569206	-0.381077	1.08921
					1.5202	0.564735	-0.39485	1.08975
					1.52474	0.559815	-0.407633	1.09077
					1.52982	0.554422	-0.41929	1.09228
					1.53507	0.548582	-0.429755	1.09431
					1.54015	0.542344	-0.439017	1.09683
					1.54478	0.535743	-0.447077	1.09984
					1.54868	0.528826	-0.453931	1.10331
					1.55155	0.521662	-0.459584	1.10719
					1.55307	0.514322	-0.464066	1.11145
					1.55295	0.506891	-0.467447	1.11603
					1.55093	0.499479	-0.469886	1.12091
					1.54678	0.492197	-0.471513	1.12603
					1.5403	0.485156	-0.472384	1.13137
					1.53135	0.478463	-0.472516	1.13685
					1.51978	0.472192	-0.471947	1.14239
					1.50551	0.466395	-0.470737	1.14791
					1.48862	0.461125	-0.46886	1.15333
					1.46921	0.456429	-0.466256	1.15857
					1.44745	0.452325	-0.462861	1.16358
					1.42353	0.448788	-0.458596	1.1683
					1.3977	0.445767	-0.453399	1.17268
					1.37021	0.443218	-0.44723	1.17669
					1.34138	0.44109	-0.440072	1.1803
					1.31159	0.439296	-0.431913	1.18352
					1.28125	0.437731	-0.422736	1.18637
					1.2508	0.436279	-0.412531	1.18886
					1.22073	0.434824	-0.401298	1.19103
					1.19151	0.433256	-0.389077	1.19286
					1.16352	0.431452	-0.375953	1.19438
					1.13714	0.429317	-0.362028	1.19561
					1.11277	0.426769	-0.347403	1.19658
					1.0908	0.423761	-0.332231	1.1973
					1.07156	0.420268	-0.316699	1.19777
					1.05529	0.416296	-0.300987	1.19799
					1.04222	0.411903	-0.285276	1.19795
					1.03252	0.407187	-0.269755	1.19765
					1.02629	0.402302	-0.254641	1.19711
					1.02358	0.397418	-0.240165	1.19633
					1.02436	0.392711	-0.226519	1.19526
					1.02843	0.38837	-0.213867	1.19388
					1.03552	0.384572	-0.202393	1.19217
					1.04535	0.381485	-0.192297	1.19015
					1.0576	0.379265	-0.183804	1.18782
					1.07196	0.378036	-0.177114	1.18518
					1.08808	0.377855	-0.172394	1.18228
					1.10554	0.37873	-0.16976	1.17912
					1.12393	0.380616	-0.169275	1.17574
					1.14287	0.383458	-0.17098	1.17217
					1.16211	0.387208	-0.174881	1.16843
					1.18136	0.391765	-0.18099	1.16458
					1.20024	0.396984	-0.189351	1.16065
					1.21838	0.402739	-0.200066	1.15668
					1.23548	0.408946	-0.213196	1.15273
					1.25127	0.415547	-0.228822	1.1488
					1.26553	0.422476	-0.246917	1.1449
					1.27808	0.429647	-0.267349	1.14105
					1.28867	0.436988	-0.289953	1.13731
					1.2971	0.444456	-0.314532	1.13372
					1.30326	0.451982	-0.34087	1.13034
					1.30711	0.459489	-0.368681	1.12722
					1.30864	0.466918	-0.397581	1.12441
					1.30794	0.474199	-0.427114	1.12193
					1.30507	0.481277	-0.456743	1.11981
					1.30016	0.488122	-0.485846	1.11802
					1.29337	0.494728	-0.513788	1.11651
					1.28497	0.501117	-0.539908	1.11526
					1.27528	0.50733	-0.563541	1.11418
					1.26456	0.513394	-0.584149	1.1132
					1.25312	0.519345	-0.601279	1.11221
					1.24125	0.525245	-0.614537	1.11113
					1.2293	0.53116	-0.623657	1.10996
					1.21761	0.537141	-0.628469	1.10869
					1.2065	0.543204	-0.628893	1.1073
					1.19625	0.54935	-0.624932	1.10582
					1.18711	0.555548	-0.616663	1.10427
					1.17922	0.561758	-0.604268	1.10272
					1.17266	0.567967	-0.58799	1.10127
					1.16748	0.574175	-0.568142	1.10002
					1.16375	0.580369	-0.545076	1.09905
					1.16155	0.586513	-0.519155	1.09841
					1.16086	0.592557	-0.490779	1.09815
					1.16151	0.598451	-0.460386	1.09826
					1.16329	0.60415	-0.428383	1.09873
					1.16596	0.609595	-0.39518	1.0995
					1.16924	0.614716	-0.36122	1.10049
					1.17285	0.619423	-0.326959	1.10159
					1.17651	0.623621	-0.29286	1.10271
					1.17993	0.627233	-0.25935	1.10378
					1.18283	0.630203	-0.226825	1.10473
					1.18498	0.632491	-0.195678	1.10553
					1.18626	0.634089	-0.166301	1.10618
					1.18653	0.635017	-0.139059	1.1067
					1.18581	0.635303	-0.114267	1.10714
					1.1841	0.634983	-0.0921652	1.10756
					1.18142	0.634127	-0.0728565	1.10805
					1.17785	0.632851	-0.0563634	1.10867
					1.17358	0.631302	-0.0426632	1.10948
					1.16887	0.629644	-0.0316923	1.11053
					1.16394	0.628034	-0.0233209	1.1118
					1.15893	0.626632	-0.0173774	1.11328
					1.154	0.625589	-0.0136674	1.11494
					1.1493	0.625046	-0.0119642	1.11673
					1.14499	0.625129	-0.0119924	1.11857
					1.14121	0.625966	-0.0134447	1.12037
					1.13804	0.62764	-0.0159173	1.12203
					1.13556	0.63018	-0.0190609	1.12348
					1.13382	0.63357	-0.0225658	1.12463
					1.13297	0.637786	-0.0261049	1.12539
					1.13313	0.642808	-0.0293611	1.12565
					1.13441	0.648608	-0.032047	1.12533
					1.13687	0.655124	-0.0339219	1.12432
					1.14059	0.662259	-0.0347996	1.12257
					1.1456	0.669909	-0.0345091	1.11997
					1.15197	0.677982	-0.0329564	1.11648
					1.15979	0.686361	-0.0301429	1.11205
					1.16908	0.694913	-0.0260482	1.10667
					1.17981	0.703547	-0.0206962	1.10036
					1.19193	0.712201	-0.0141889	1.09315
					1.20537	0.720814	-0.00665387	1.08509
					1.22	0.729309	0.00177597	1.0763
					1.23569	0.737625	0.0109986	1.06687
					1.25229	0.745705	0.0209513	1.05692
					1.26966	0.753484	0.0315809	1.04653
					1.28771	0.76092	0.0428395	1.03582
					1.30638	0.767991	0.0547132	1.02493
					1.32563	0.774682	0.0672123	1.01398
					1.34548	0.78098	0.0803184	1.00309
					1.36599	0.786882	0.0939545	0.992352
					1.38719	0.792397	0.108021	0.981847
					1.40909	0.797526	0.122432	0.971645
					1.43175	0.802271	0.137098	0.96181
					1.45523	0.806669	0.151859	0.952401
					1.47961	0.810785	0.166531	0.943506
					1.50498	0.814687	0.18089	0.935238
					1.53134	0.818454	0.194698	0.92772
					1.55868	0.822173	0.207692	0.921096
					1.58688	0.82593	0.219606	0.915521
					1.61577	0.829808	0.23023	0.911106
					1.64513	0.833889	0.239343	0.907928
					1.6747	0.838217	0.246769	0.906036
					1.70421	0.842811	0.252416	0.905438
					1.73337	0.847644	0.25629	0.906107
					1.76192	0.852638	0.258471	0.907958
					1.78956	0.857693	0.259092	0.910847
					1.81595	0.862727	0.258355	0.914561
					1.84085	0.867631	0.256444	0.918861
					1.864	0.87227	0.253587	0.923475
					1.8852	0.876496	0.250008	0.928114
					1.90422	0.880146	0.245886	0.932509
					1.9209	0.883078	0.241391	0.93644
					1.93506	0.885161	0.236682	0.939731
					1.94657	0.886282	0.231851	0.942253
					1.95542	0.886352	0.226935	0.943923
					1.96161	0.885305	0.221933	0.944721
					1.96512	0.883061	0.216746	0.944675
					1.96598	0.87958	0.2112	0.943882
					1.96431	0.874858	0.205128	0.94247
					1.96025	0.868933	0.198341	0.940606
					1.95391	0.861854	0.190614	0.938484
					1.94542	0.85364	0.181745	0.936307
					1.93489	0.844316	0.17158	0.934296
					1.92249	0.833921	0.160008	0.932672
					1.9083	0.822522	0.146995	0.931647
					1.89249	0.810226	0.132596	0.931421
					1.87516	0.797133	0.116987	0.932153
					1.85631	0.783351	0.100438	0.933984
					1.836	0.769015	0.0832449	0.936981
					1.8143	0.754272	0.0657159	0.941182
					1.79139	0.739289	0.0482241	0.946592
					1.76747	0.724227	0.0312057	0.953188
					1.74283	0.709248	0.0150989	0.960924
					1.71776	0.694539	0.000301133	0.969736
					1.69258	0.680319	-0.0128505	0.979543
					1.66763	0.666816	-0.0240993	0.990245
					1.6433	0.654233	-0.0332897	1.00175
					1.62	0.642738	-0.0403571	1.01395
					1.59807	0.632465	-0.0453183	1.02673
					1.57777	0.623504	-0.0482256	1.03999
					1.55933	0.615901	-0.0491746	1.05359
					1.54298	0.609662	-0.0483024	1.0674
					1.5289	0.60479	-0.0458036	1.08128
					1.51712	0.601271	-0.0419169	1.09508
					1.50759	0.599063	-0.0368595	1.1087
					1.5001	0.598098	-0.0308883	1.12196
					1.49432	0.598312	-0.0242599	1.13471
					1.48987	0.599625	-0.0171926	1.14678
					1.48632	0.601945	-0.00982892	1.15797
					1.48323	0.605177	-0.00224653	1.16813
					1.4802	0.609234	0.00549533	1.17713
					1.47687	0.614034	0.0134003	1.1849
					1.4729	0.6195	0.0214938	1.19141
					1.46798	0.625566	0.029797	1.19665
					1.46187	0.632181	0.0383377	1.20067
					1.45439	0.639309	0.0471506	1.20352
					1.44548	0.646903	0.0563008	1.20532
					1.43517	0.654913	0.0658756	1.20618
					1.4235	0.6633	0.0759516	1.20625
					1.41057	0.672029	0.086561	1.2057
					1.39654	0.681069	0.0977062	1.20469
					1.38164	0.690373	0.109393	1.20341
					1.36613	0.699849	0.12162	1.202
					1.35033	0.709399	0.134304	1.20056
					1.33458	0.718931	0.147299	1.19917
					1.31915	0.728355	0.160362	1.19793
					1.30427	0.737574	0.173216	1.1969
					1.29016	0.746496	0.185595	1.19613
					1.277	0.755036	0.197208	1.19563
					1.26489	0.763118	0.207716	1.19538
					1.25385	0.770676	0.216832	1.19537
					1.24385	0.77766	0.224345	1.1956
					1.2348	0.784047	0.230067	1.19606
					1.22658	0.789822	0.233817	1.19674
					1.21896	0.795018	0.235485	1.19759
					1.21177	0.799689	0.235047	1.19858
					1.20473	0.803868	0.232551	1.19972
					1.19762	0.807586	0.228111	1.20101
					1.19028	0.810899	0.221879	1.20246
					1.18264	0.813854	0.214005	1.20407
					1.17469	0.816477	0.204696	1.20583
					1.16642	0.818807	0.194219	1.20773
					1.15789	0.82089	0.182904	1.20977
					1.1492	0.822756	0.171089	1.21194
					1.14051	0.824404	0.159098	1.21417
					1.13202	0.825805	0.147204	1.2164
					1.12392	0.826904	0.135635	1.21858
					1.11638	0.827637	0.124654	1.22061
					1.10957	0.827954	0.114537	1.22242
					1.10362	0.827819	0.105525	1.22389
					1.09874	0.827226	0.0977799	1.22496
					1.095	0.826168	0.0914472	1.22551
					1.09241	0.824615	0.086585	1.2255
					1.09095	0.822506	0.0831892	1.22485
					1.09062	0.819803	0.0812046	1.22356
					1.09132	0.816506	0.0805363	1.22159
					1.09293	0.812618	0.081109	1.21892
					1.09533	0.808155	0.0828614	1.21559
					1.09845	0.803135	0.0857132	1.21164
					1.1022	0.797576	0.0895278	1.20713
					1.10655	0.79149	0.0941539	1.20214
					1.11145	0.784891	0.0993864	1.19679
					1.11688	0.777776	0.104992	1.19116
					1.12287	0.77014	0.110734	1.18534
					1.12951	0.761987	0.116414	1.1794
					1.13688	0.753317	0.121886	1.17338
					1.14517	0.744131	0.127021	1.16731
					1.15451	0.734427	0.131686	1.1612
					1.16511	0.724196	0.13577	1.15502
					1.17723	0.713435	0.139188	1.14869
					1.19104	0.702143	0.141862	1.14217
					1.20673	0.690309	0.143696	1.13537
					1.22441	0.677973	0.144578	1.12817
					1.24412	0.665208	0.14434	1.12044
					1.26579	0.65212	0.142816	1.11211
					1.28925	0.638865	0.139852	1.1031
					1.31425	0.625638	0.13534	1.09338
					1.34048	0.612674	0.129203	1.08288
					1.36753	0.600219	0.121374	1.0716
					1.39488	0.588529	0.111823	1.05957
					1.42193	0.577874	0.100608	1.04684
					1.4481	0.568509	0.0877932	1.03347
					1.47277	0.560658	0.0734459	1.01956
					1.49537	0.554472	0.0576664	1.00521
					1.51534	0.550034	0.0405967	0.990569
					1.53226	0.547346	0.0224258	0.975823
					1.54572	0.546308	0.00336241	0.961141
					1.55546	0.546743	-0.0163798	0.946699
					1.56134	0.548418	-0.0366098	0.932682
					1.56331	0.551055	-0.0570728	0.919275
					1.56135	0.554354	-0.0774826	0.906668
					1.55561	0.558015	-0.0975967	0.89502
					1.54629	0.561751	-0.117167	0.884471
					1.53362	0.565303	-0.135985	0.875112
					1.51783	0.568472	-0.153887	0.867016
					1.49922	0.571099	-0.170719	0.860227
					1.47811	0.573052	-0.186322	0.854749
					1.45486	0.574246	-0.200541	0.85053
					1.42979	0.574617	-0.213283	0.84748
					1.40315	0.57412	-0.224515	0.845493
					1.37512	0.572718	-0.23426	0.84445
					1.34592	0.570398	-0.242606	0.844202
					1.31578	0.567175	-0.249709	0.844584
					1.28491	0.563096	-0.255732	0.845403
					1.25339	0.558201	-0.260828	0.846461
					1.22121	0.552501	-0.265172	0.847551
					1.18836	0.546001	-0.268953	0.848461
					1.15481	0.538694	-0.272368	0.849009
					1.12054	0.530563	-0.275661	0.849017
					1.08546	0.52162	-0.279073	0.848334
					1.04949	0.511943	-0.282818	0.846859
					1.01261	0.501665	-0.287147	0.844528
					0.974848	0.490942	-0.292257	0.841283
					0.936302	0.479972	-0.298263	0.837098
					0.897165	0.469016	-0.305221	0.831988
					0.857661	0.458378	-0.313147	0.825998
					0.818076	0.448395	-0.321997	0.819188
					0.77873	0.439372	-0.331653	0.811632
					0.739955	0.431554	-0.342014	0.803434
					0.702065	0.425139	-0.353001	0.794731
					0.665332	0.420258	-0.364548	0.785678
					0.630003	0.417008	-0.376544	0.776429
					0.596271	0.415427	-0.388837	0.76711
					0.564223	0.41547	-0.401224	0.757827
					0.533845	0.417037	-0.413506	0.748674
					0.50508	0.420017	-0.425502	0.739727
					0.477819	0.424271	-0.437011	0.731041
					0.451881	0.429656	-0.447855	0.722625
					0.427011	0.436026	-0.45784	0.714448
					0.402973	0.443239	-0.466814	0.706432
					0.379582	0.451165	-0.474684	0.698486
					0.356714	0.459676	-0.481414	0.690514
					0.334345	0.468638	-0.486969	0.682423
					0.312535	0.477919	-0.491351	0.674141
					0.291389	0.487375	-0.49462	0.665621
					0.271104	0.496874	-0.496854	0.656829
					0.251893	0.506297	-0.498228	0.647757
					0.234021	0.515559	-0.498971	0.638461
					0.217827	0.524585	-0.499303	0.629044
					0.203616	0.533306	-0.499411	0.619651
					0.191635	0.541669	-0.499541	0.610468
					0.182155	0.549666	-0.499971	0.60173
					0.175382	0.557312	-0.500888	0.593706
					0.171474	0.564633	-0.502459	0.586679
					0.170546	0.571645	-0.504893	0.580947
					0.172534	0.578379	-0.508355	0.576775
					0.177263	0.584888	-0.513001	0.574382
					0.184504	0.591197	-0.518938	0.573907
					0.193933	0.597328	-0.526268	0.575407
					0.205148	0.60331	-0.535101	0.57885
					0.21775	0.609159	-0.545516	0.584108
					0.231339	0.614898	-0.55758	0.590964
					0.245435	0.620518	-0.571282	0.599134
					0.259507	0.625997	-0.586547	0.608307
					0.273017	0.631297	-0.603281	0.618149
					0.285517	0.636363	-0.621397	0.628325
					0.296616	0.641126	-0.640734	0.638522
					0.305953	0.645525	-0.661145	0.648476
					0.313277	0.649525	-0.68247	0.657974
					0.318519	0.653104	-0.704502	0.666837
					0.32168	0.656262	-0.727085	0.674942
					0.322807	0.659007	-0.750043	0.682209
					0.322053	0.661371	-0.773139	0.688599
					0.319653	0.663426	-0.796125	0.694102
					0.315883	0.665267	-0.818753	0.698744
					0.310995	0.666992	-0.84076	0.702569
					0.305261	0.66869	-0.861903	0.705633
					0.298914	0.670432	-0.881981	0.708027
					0.292144	0.672284	-0.900856	0.709891
					0.285084	0.674297	-0.918395	0.711363
					0.277826	0.676516	-0.934461	0.712568
					0.270405	0.678975	-0.948909	0.713645
					0.262839	0.681675	-0.961624	0.714749
					0.255083	0.684606	-0.97253	0.716045
					0.2471	0.687774	-0.981585	0.717692
					0.238844	0.691163	-0.98879	0.719833
					0.230255	0.694738	-0.994161	0.722603
					0.221324	0.698479	-0.997729	0.726098
					0.212091	0.702353	-0.999554	0.730381
					0.202619	0.706327	-0.999776	0.735485
					0.192972	0.710378	-0.998603	0.741414
					0.183239	0.714498	-0.996213	0.74814
					0.173553	0.718681	-0.992775	0.755588
					0.163988	0.722899	-0.988508	0.763644
					0.154575	0.727131	-0.983661	0.772161
					0.14532	0.731381	-0.978505	0.780983
					0.136198	0.735649	-0.973326	0.789961
					0.127156	0.739919	-0.968372	0.79895
					0.1181	0.744183	-0.963873	0.807812
					0.108891	0.74843	-0.960077	0.816441
					0.0993606	0.752646	-0.957266	0.824749
					0.0893594	0.756826	-0.955687	0.832663
					0.0787314	0.760969	-0.955523	0.840127
					0.0673357	0.76507	-0.95692	0.847089
					0.0549901	0.769121	-0.959996	0.85351
					0.0415309	0.773136	-0.964819	0.859353
					0.0269265	0.777112	-0.971471	0.864573
					0.011139	0.781007	-0.980015	0.869126
					-0.00587144	0.784803	-0.9905	0.872998
					-0.0240504	0.788477	-1.00292	0.876174
					-0.0432767	0.791997	-1.01717	0.878629
					-0.0634253	0.795319	-1.03312	0.88036
					-0.0843618	0.798405	-1.05058	0.881373
					-0.105934	0.80118	-1.06931	0.881664
					-0.127959	0.803561	-1.08912	0.88125
					-0.150228	0.805474	-1.10978	0.880165
					-0.172542	0.806845	-1.13106	0.878441
					-0.194656	0.807622	-1.15275	0.876112
					-0.216293	0.807761	-1.17463	0.873213
					-0.237217	0.807212	-1.19648	0.869789
					-0.257312	0.805952	-1.2181	0.865891
					-0.276489	0.803969	-1.23926	0.861546
					-0.294625	0.801268	-1.25981	0.856763
					-0.311706	0.797867	-1.27967	0.851554
					-0.327702	0.793814	-1.29873	0.845932
					-0.342594	0.78919	-1.31695	0.839901
					-0.356389	0.784083	-1.3343	0.833432
					-0.36917	0.778583	-1.35082	0.826476
					-0.381011	0.772801	-1.36663	0.81899
					-0.39199	0.766856	-1.38189	0.810912
					-0.402147	0.760895	-1.39674	0.802185
					-0.411508	0.755046	-1.41135	0.792779
					-0.420084	0.749441	-1.42591	0.78268
					-0.427866	0.744207	-1.44067	0.771887
					-0.434848	0.739447	-1.4558	0.76044
					-0.441027	0.73524	-1.47148	0.748412
					-0.4464	0.731654	-1.48783	0.73587
					-0.450986	0.728731	-1.50491	0.72289
					-0.454845	0.726495	-1.52279	0.709588
					-0.458114	0.724975	-1.54147	0.6961
					-0.460968	0.724195	-1.56095	0.682576
					-0.463494	0.724156	-1.58115	0.669186
					-0.46575	0.724822	-1.60199	0.656088
					-0.46784	0.726123	-1.62341	0.643432
					-0.469913	0.728013	-1.64537	0.631367
					-0.472153	0.730431	-1.66781	0.620022
					-0.474767	0.7333	-1.69062	0.609505
					-0.477966	0.736537	-1.71373	0.599911
					-0.481908	0.74008	-1.73707	0.59131
					-0.486721	0.743855	-1.76062	0.583751
					-0.492509	0.747782	-1.78433	0.577238
					-0.499328	0.75179	-1.80811	0.571733
					-0.507159	0.755826	-1.83187	0.567174
					-0.515964	0.759841	-1.85556	0.56349
					-0.52568	0.763806	-1.87919	0.560616
					-0.53617	0.767694	-1.9028	0.55848
					-0.547231	0.771476	-1.9264	0.556998
					-0.558645	0.775122	-1.94988	0.556114
					-0.57008	0.77862	-1.97316	0.555803
					-0.581172	0.781934	-1.99615	0.556041
					-0.591605	0.78501	-2.01871	0.556812
					-0.601111	0.787792	-2.04068	0.558095
					-0.609436	0.790236	-2.0619	0.559892
					-0.616309	0.792284	-2.08223	0.562231
					-0.621521	0.793893	-2.10154	0.565132
					-0.624925	0.795031	-2.11968	0.568598
					-0.626377	0.795679	-2.13649	0.572636
					-0.625762	0.795812	-2.15181	0.577246
					-0.623079	0.795396	-2.1655	0.582414
					-0.618423	0.794403	-2.17744	0.588122
					-0.611947	0.792821	-2.18752	0.594332
					-0.603823	0.790638	-2.1957	0.601006
					-0.594234	0.787867	-2.20194	0.608111
					-0.58335	0.784552	-2.2062	0.615618
					-0.571328	0.78078	-2.20845	0.623487
					-0.558406	0.776622	-2.20871	0.631661
					-0.54484	0.772135	-2.20703	0.640093
					-0.530849	0.767391	-2.20351	0.648794
					-0.516601	0.762487	-2.19824	0.657801
					-0.502259	0.757532	-2.19131	0.667147
					-0.487956	0.752639	-2.1828	0.67687
					-0.47379	0.747911	-2.17286	0.687014
					-0.45984	0.743442	-2.16166	0.697595
					-0.446148	0.739321	-2.14935	0.708609
					-0.432738	0.735634	-2.13608	0.720019
					-0.419658	0.732462	-2.12202	0.731739
					-0.406976	0.729888	-2.10736	0.743635
					-0.394775	0.727979	-2.09231	0.755543
					-0.383145	0.7268	-2.07711	0.767304
					-0.372187	0.726391	-2.062	0.778756
					-0.361927	0.726759	-2.04721	0.78972
					-0.352324	0.727858	-2.03297	0.800023
					-0.343462	0.729607	-2.01945	0.80953
					-0.335479	0.731929	-2.00679	0.81813
					-0.328501	0.734736	-1.99501	0.82574
					-0.322688	0.737922	-1.9841	0.832308
					-0.318233	0.741378	-1.974	0.837821
					-0.315299	0.744985	-1.96468	0.842308
					-0.314045	0.74862	-1.95601	0.845803
					-0.314655	0.752177	-1.94783	0.848355
					-0.317303	0.755557	-1.93997	0.850034
					-0.322156	0.758695	-1.93225	0.850926
					-0.329345	0.761535	-1.92453	0.851127
					-0.338945	0.764022	-1.91678	0.850753
					-0.350993	0.766084	-1.90895	0.849935
					-0.365529	0.767667	-1.90097	0.848788
					-0.382547	0.768745	-1.89274	0.847414
					-0.402011	0.769281	-1.88426	0.845927
					-0.423839	0.769262	-1.8756	0.844441
					-0.44796	0.768673	-1.86686	0.84304
					-0.474305	0.7675	-1.85819	0.841782
					-0.502737	0.765749	-1.84976	0.840705
					-0.533051	0.763437	-1.84178	0.83984
					-0.565049	0.760593	-1.8345	0.839213
					-0.598563	0.75728	-1.82809	0.838822
					-0.633386	0.753557	-1.82272	0.838636
					-0.669305	0.749462	-1.81855	0.838621
					-0.706131	0.745056	-1.81573	0.838757
					-0.743671	0.740411	-1.81437	0.839026
					-0.781749	0.735578	-1.81453	0.839409
					-0.820198	0.730595	-1.81625	0.839883
					-0.858862	0.725505	-1.81956	0.840428
					-0.897639	0.720346	-1.8244	0.841015
					-0.936462	0.715164	-1.83069	0.841619
					-0.975307	0.710001	-1.83831	0.842213
					-1.01415	0.704864	-1.84712	0.842771
					-1.05295	0.699775	-1.85698	0.843269
					-1.09172	0.694784	-1.86777	0.843691
					-1.13048	0.689958	-1.8794	0.843983
					-1.16921	0.685368	-1.89178	0.844074
					-1.20782	0.681104	-1.90482	0.843876
					-1.24614	0.67726	-1.91844	0.843307
					-1.28403	0.673916	-1.93259	0.842292
					-1.32128	0.671147	-1.9472	0.840769
					-1.35773	0.669006	-1.9622	0.838688
					-1.39316	0.667507	-1.97754	0.836
					-1.42738	0.666622	-1.99312	0.832687
					-1.46019	0.6663	-2.00881	0.828762
					-1.49139	0.666486	-2.02441	0.824257
					-1.52079	0.667097	-2.0397	0.81922
					-1.54828	0.668028	-2.05446	0.813697
					-1.57381	0.669149	-2.06843	0.807769
					-1.59735	0.670344	-2.08138	0.801534
					-1.61894	0.671476	-2.09304	0.795077
					-1.6387	0.672382	-2.10318	0.788489
					-1.65691	0.672916	-2.11161	0.781855
					-1.67387	0.672949	-2.1182	0.775243
					-1.68986	0.672363	-2.12286	0.768699
					-1.70512	0.671068	-2.12554	0.762229
					-1.71991	0.669013	-2.12627	0.755836
					-1.73443	0.666167	-2.12518	0.749528
					-1.74883	0.662511	-2.12245	0.743311
					-1.76323	0.658072	-2.11838	0.737167
					-1.77767	0.652922	-2.11327	0.731062
					-1.79215	0.647149	-2.10742	0.724943
					-1.80657	0.64085	-2.10114	0.718728
					-1.82072	0.634118	-2.09484	0.712358
					-1.83431	0.627068	-2.08895	0.705771
					-1.84701	0.61982	-2.08389	0.698896
					-1.85856	0.612466	-2.08	0.691651
					-1.86866	0.605105	-2.07762	0.683948
					-1.877	0.597831	-2.07703	0.675733
					-1.88332	0.590696	-2.07844	0.666996
					-1.88744	0.583749	-2.08195	0.657752
					-1.88916	0.577038	-2.08762	0.64802
					-1.88836	0.570577	-2.09546	0.637845
					-1.88496	0.564363	-2.10547	0.627321
					-1.87898	0.558403	-2.11764	0.616577
					-1.87046	0.552706	-2.13186	0.605755
					-1.85955	0.547272	-2.14796	0.595012
					-1.84645	0.542115	-2.16577	0.584514
					-1.83144	0.53725	-2.18507	0.574417
					-1.81482	0.532681	-2.20563	0.564873
					-1.79686	0.528415	-2.22724	0.55604
					-1.77788	0.524455	-2.24975	0.548043
					-1.7582	0.520789	-2.27305	0.54096
					-1.73815	0.517403	-2.29705	0.534848
					-1.7181	0.514277	-2.32172	0.529735
					-1.69834	0.511411	-2.34696	0.525594
					-1.67915	0.508811	-2.37266	0.522369
					-1.66074	0.506483	-2.39872	0.519976
					-1.64338	0.504423	-2.42504	0.518312
					-1.62727	0.502623	-2.45154	0.517255
					-1.61263	0.501073	-2.47813	0.51669
					-1.59963	0.499753	-2.50471	0.516498
					-1.58847	0.49865	-2.53111	0.516548
					-1.57934	0.497746	-2.55716	0.51671
					-1.57244	0.49701	-2.58269	0.516866
					-1.56791	0.496387	-2.60756	0.51689
					-1.56588	0.495819	-2.63161	0.516659
					-1.56639	0.49525	-2.65474	0.516081
					-1.56933	0.494621	-2.6768	0.515094
					-1.57458	0.493868	-2.69766	0.513652
					-1.58206	0.492914	-2.71723	0.51172
					-1.5916	0.491695	-2.73545	0.509265
					-1.60301	0.490145	-2.75233	0.50627
					-1.61599	0.488198	-2.76789	0.502741
					-1.63013	0.485805	-2.78211	0.498682
					-1.64505	0.482924	-2.79505	0.49411
					-1.66034	0.479502	-2.80678	0.48908
					-1.67562	0.475491	-2.81741	0.483655
					-1.69044	0.470859	-2.82707	0.477887
					-1.70438	0.465594	-2.83585	0.47183
					-1.71702	0.459683	-2.84384	0.465545
					-1.72797	0.453135	-2.85113	0.459097
					-1.73695	0.445973	-2.85777	0.452532
					-1.74378	0.43824	-2.86381	0.44584
					-1.7484	0.429986	-2.86922	0.438979
					-1.7508	0.421255	-2.874	0.431907
					-1.75109	0.412096	-2.87808	0.424571
					-1.74935	0.402579	-2.88144	0.41689
					-1.74571	0.392769	-2.884	0.408774
					-1.74036	0.382724	-2.88571	0.400142
					-1.73354	0.372506	-2.88652	0.390933
					-1.72556	0.36216	-2.88643	0.381101
					-1.71677	0.351713	-2.88547	0.370615
					-1.70759	0.34118	-2.88376	0.359471
					-1.69837	0.330609	-2.88142	0.347701
					-1.68937	0.320052	-2.8786	0.335369
					-1.68086	0.3096	-2.87545	0.322581
					-1.67308	0.299357	-2.87224	0.309479
					-1.66623	0.289426	-2.86924	0.296218
					-1.66047	0.279932	-2.86679	0.282971
					-1.65598	0.271022	-2.8652	0.269936
					-1.65292	0.262859	-2.8648	0.257328
					-1.65145	0.255636	-2.86585	0.24538
					-1.65163	0.249531	-2.8686	0.234334
					-1.65351	0.244707	-2.87324	0.224401
					-1.65706	0.241308	-2.87983	0.215771
					-1.66221	0.239387	-2.88843	0.208625
					-1.6688	0.238906	-2.89901	0.20311
					-1.67664	0.239746	-2.91148	0.199345
					-1.68553	0.241723	-2.92567	0.197425
					-1.69521	0.244594	-2.94129	0.197426
					-1.70532	0.24808	-2.958	0.199374
					-1.71545	0.25187	-2.97545	0.203233
					-1.72515	0.255673	-2.99328	0.208912
					-1.73386	0.259226	-3.01111	0.216252
					-1.74098	0.262316	-3.02853	0.225041
					-1.74596	0.264785	-3.04519	0.235018
					-1.74828	0.266536	-3.06073	0.245888
					-1.74748	0.267545	-3.07491	0.257375
					-1.74317	0.267872	-3.08759	0.269222
					-1.735	0.267658	-3.09868	0.281169
					-1.72271	0.26711	-3.10816	0.292965
					-1.70618	0.266472	-3.11612	0.304355
					-1.68543	0.266016	-3.1227	0.315099
					-1.66063	0.266029	-3.12808	0.324987
					-1.63209	0.266768	-3.1325	0.333843
					-1.60023	0.268443	-3.13619	0.341514
					-1.56554	0.27121	-3.13934	0.347913
					-1.52854	0.275135	-3.14212	0.353006
					-1.48987	0.280183	-3.14464	0.356819
					-1.45025	0.286185	-3.14704	0.359452
					-1.41044	0.292871	-3.14938	0.36107
					-1.3712	0.29992	-3.1516	0.361882
					-1.33324	0.30699	-3.15363	0.36214
					-1.29716	0.313757	-3.15538	0.362112
					-1.26348	0.319934	-3.15671	0.362078
					-1.23266	0.325268	-3.15748	0.362339
					-1.2051	0.32957	-3.15753	0.363179
					-1.18111	0.332713	-3.15675	0.36483
					-1.16092	0.334638	-3.15507	0.367469
					-1.14467	0.335324	-3.15241	0.371216
					-1.13243	0.334799	-3.14878	0.376141
					-1.12413	0.333141	-3.14426	0.382272
					-1.11962	0.330473	-3.13898	0.389604
					-1.11868	0.326926	-3.13307	0.398084
					-1.12111	0.322608	-3.1267	0.407639
					-1.12672	0.317649	-3.1201	0.41818
					-1.13533	0.312183	-3.11354	0.429607
					-1.14668	0.306334	-3.10728	0.44183
					-1.16053	0.300205	-3.10157	0.45475
					-1.17669	0.293887	-3.09661	0.468271
					-1.19499	0.287456	-3.09266	0.48229
					-1.2152	0.280968	-3.08994	0.496706
					-1.23705	0.27447	-3.08865	0.511412
					-1.26026	0.267994	-3.08895	0.526291
					-1.28458	0.261547	-3.09092	0.541214
					-1.30976	0.255106	-3.09463	0.556041
					-1.33555	0.248678	-3.10006	0.570614
					-1.3617	0.242288	-3.10714	0.584785
					-1.38791	0.235996	-3.11574	0.598421
					-1.41383	0.229901	-3.12573	0.611405
					-1.43911	0.224151	-3.13696	0.62364
					-1.46341	0.218949	-3.14923	0.635036
					-1.48643	0.214531	-3.16237	0.645517
					-1.50788	0.211169	-3.17624	0.655008
					-1.52755	0.209116	-3.19064	0.663447
					-1.54531	0.208616	-3.20538	0.670772
					-1.56111	0.209893	-3.22025	0.676927
					-1.57492	0.213095	-3.23518	0.681866
					-1.58682	0.21827	-3.25012	0.685537
					-1.59698	0.225346	-3.26505	0.687882
					-1.60565	0.234129	-3.28	0.688869
					-1.61313	0.244352	-3.29506	0.688469
					-1.61974	0.255722	-3.3103	0.686675
					-1.6258	0.267931	-3.32575	0.683512
					-1.6316	0.280684	-3.34142	0.679028
					-1.63743	0.293693	-3.35728	0.67329
					-1.64348	0.30668	-3.37329	0.666393
					-1.64984	0.319414	-3.38944	0.65847
					-1.65654	0.331718	-3.40564	0.649682
					-1.66354	0.343469	-3.42179	0.640204
					-1.6708	0.354616	-3.43772	0.630203
					-1.67818	0.365142	-3.45319	0.619839
					-1.68553	0.37505	-3.46798	0.609283
					-1.69266	0.384407	-3.48182	0.598739
					-1.69942	0.393307	-3.49448	0.588423
					-1.7056	0.401847	-3.50573	0.578538
					-1.71101	0.41011	-3.51536	0.569283
					-1.71548	0.418143	-3.52318	0.560851
					-1.71888	0.425967	-3.529	0.55344
					-1.72118	0.433603	-3.53272	0.547247
					-1.72233	0.441048	-3.53429	0.542431
					-1.72238	0.448279	-3.5337	0.5391
					-1.72146	0.455245	-3.53098	0.537326
					-1.71972	0.461896	-3.52623	0.537141
					-1.71727	0.468205	-3.51962	0.53852
					-1.71425	0.474152	-3.5113	0.54137
					-1.71074	0.479708	-3.50146	0.545541
					-1.70684	0.484855	-3.49025	0.550851
					-1.70271	0.489574	-3.47784	0.557062
					-1.69849	0.493852	-3.46437	0.56392
					-1.6943	0.497672	-3.44996	0.571177
					-1.69016	0.501029	-3.43471	0.578584
					-1.68607	0.503929	-3.41871	0.585905
					-1.68205	0.50636	-3.40198	0.592914
					-1.67812	0.508332	-3.38449	0.599408
					-1.6743	0.509899	-3.36619	0.605216
					-1.67054	0.51113	-3.34702	0.610218
					-1.66673	0.512089	-3.32695	0.614303
					-1.66274	0.512872	-3.30588	0.617385
					-1.65846	0.513611	-3.28379	0.619387
					-1.65378	0.514451	-3.26064	0.620249
					-1.64862	0.515546	-3.23645	0.619938
					-1.64285	0.517027	-3.21123	0.618458
					-1.63643	0.519	-3.18496	0.6158
					-1.62935	0.521541	-3.15762	0.611956
					-1.62165	0.5247	-3.12926	0.606931
					-1.61338	0.528493	-3.10004	0.600744
					-1.60464	0.532923	-3.07013	0.593434
					-1.59555	0.537953	-3.03975	0.585033
					-1.58627	0.543517	-3.00919	0.575593
					-1.57695	0.549536	-2.97881	0.565194
					-1.56777	0.555912	-2.94891	0.55392
					-1.55891	0.562532	-2.91977	0.541891
					-1.55054	0.56929	-2.89166	0.529258
					-1.54281	0.576092	-2.86482	0.516202
					-1.53588	0.582842	-2.83949	0.502939
					-1.52984	0.58945	-2.81586	0.489727
					-1.52485	0.595855	-2.79411	0.476867
					-1.52105	0.601974	-2.77436	0.464672
					-1.51863	0.607704	-2.75664	0.453479
					-1.51777	0.612962	-2.74097	0.443618
					-1.51864	0.617667	-2.72731	0.435411
					-1.52144	0.621753	-2.71561	0.429139
					-1.52629	0.625171	-2.70576	0.425059
					-1.53324	0.627878	-2.69772	0.423351
					-1.54228	0.629833	-2.6914	0.424089
					-1.5534	0.631014	-2.68666	0.427254
					-1.56653	0.631429	-2.68334	0.432777
					-1.58157	0.631122	-2.68135	0.440557
					-1.59833	0.630182	-2.6806	0.450434
					-1.6165	0.628737	-2.68099	0.462199
					-1.63576	0.626947	-2.68246	0.475598
					-1.65575	0.625012	-2.68496	0.490387
					-1.67601	0.623144	-2.6884	0.506342
					-1.69608	0.621561	-2.69267	0.523228
					-1.71553	0.620494	-2.69762	0.540797
					-1.73399	0.620165	-2.70311	0.558803
					-1.75113	0.620769	-2.70897	0.577027
					-1.76662	0.622446	-2.71503	0.595255
					-1.78024	0.625295	-2.72117	0.613306
					-1.79179	0.629377	-2.72724	0.631041
					-1.80113	0.634736	-2.73313	0.648353
					-1.80821	0.641382	-2.73873	0.665145
					-1.81308	0.649296	-2.74392	0.681334
					-1.8158	0.658451	-2.74858	0.69685
					-1.81649	0.668793	-2.75269	0.711635
					-1.81528	0.680203	-2.75622	0.725636
					-1.81231	0.69254	-2.75911	0.738801
					-1.80771	0.705659	-2.76134	0.751108
					-1.80162	0.719407	-2.76289	0.762546
					-1.79416	0.733635	-2.76374	0.773115
					-1.78536	0.748177	-2.76388	0.782829
					-1.77527	0.762871	-2.76328	0.791702
					-1.76397	0.777591	-2.76193	0.799755
					-1.75146	0.792206	-2.75989	0.807036
					-1.73766	0.806606	-2.75718	0.813588
					-1.72246	0.820718	-2.75389	0.819468
					-1.70572	0.834472	-2.75011	0.824758
					-1.68729	0.847842	-2.746	0.829547
					-1.66701	0.860858	-2.74179	0.833901
					-1.64474	0.873572	-2.7376	0.837894
					-1.62037	0.886045	-2.73353	0.8416
					-1.59383	0.898344	-2.72969	0.845097
					-1.5651	0.910562	-2.72618	0.848441
					-1.53428	0.922797	-2.72313	0.851658
					-1.50148	0.935119	-2.72064	0.854775
					-1.46686	0.947569	-2.71878	0.85781
					-1.43063	0.960147	-2.71764	0.86076
					-1.39301	0.972809	-2.71726	0.863627
					-1.35432	0.985501	-2.71767	0.866439
					-1.31484	0.998178	-2.71886	0.869218
					-1.27494	1.01076	-2.72076	0.871975
					-1.23495	1.02314	-2.7233	0.874727
					-1.19516	1.03523	-2.72635	0.877517
					-1.15576	1.04692	-2.7298	0.880373
					-1.11699	1.05806	-2.73351	0.883331
					-1.079	1.06852	-2.73737	0.88645
					-1.0419	1.07821	-2.74132	0.889791
					-1.0058	1.08703	-2.74528	0.893401
					-0.970722	1.09492	-2.74914	0.897306
					-0.936632	1.10182	-2.75273	0.901525
					-0.90354	1.10771	-2.75596	0.906077
					-0.87151	1.11253	-2.75869	0.910991
					-0.840571	1.11626	-2.76073	0.916271
					-0.810759	1.11883	-2.76194	0.921873
					-0.782153	1.12024	-2.76219	0.92772
					-0.754881	1.12045	-2.76144	0.933732
					-0.7291	1.11936	-2.75963	0.939832
					-0.704994	1.11691	-2.75669	0.945942
					-0.68275	1.11306	-2.75255	0.952007
					-0.662589	1.10778	-2.74717	0.957974
					-0.64478	1.10104	-2.74056	0.963824
					-0.62958	1.09285	-2.73268	0.969561
					-0.617229	1.08321	-2.72348	0.975212
					-0.60793	1.07212	-2.71288	0.980808
					-0.601759	1.05962	-2.7008	0.986372
					-0.598746	1.04578	-2.68712	0.991917
					-0.598847	1.03074	-2.6717	0.997459
					-0.601974	1.01477	-2.65442	1.00302
					-0.607977	0.998168	-2.63517	1.00859
					-0.616626	0.981296	-2.61386	1.01414
					-0.627606	0.964516	-2.59047	1.01964
					-0.640579	0.948195	-2.56504	1.02503
					-0.655154	0.932691	-2.53764	1.03019
					-0.670882	0.918332	-2.50843	1.03502
					-0.687304	0.905412	-2.47768	1.03936
					-0.703992	0.894167	-2.44569	1.04308
					-0.720584	0.884754	-2.41284	1.04604
					-0.736802	0.877286	-2.3796	1.04811
					-0.752433	0.871798	-2.34647	1.04915
					-0.767344	0.868271	-2.31388	1.04909
					-0.781409	0.866604	-2.28227	1.04785
					-0.794595	0.866644	-2.25209	1.04537
					-0.80695	0.868202	-2.22378	1.04162
					-0.818537	0.87108	-2.19774	1.0366
					-0.82941	0.875059	-2.17427	1.03037
					-0.839635	0.879915	-2.15361	1.023
					-0.849315	0.885427	-2.1359	1.01461
					-0.858583	0.891403	-2.12115	1.00539
					-0.867549	0.897699	-2.10926	0.995515
					-0.876318	0.904183	-2.10004	0.985204
					-0.88494	0.91075	-2.0932	0.974677
					-0.893339	0.917336	-2.08843	0.964176
					-0.901365	0.923918	-2.0853	0.953955
					-0.908834	0.93046	-2.08338	0.94423
					-0.915498	0.936922	-2.0823	0.935211
					-0.921047	0.943302	-2.08166	0.927075
					-0.925198	0.949652	-2.08105	0.91996
					-0.9277	0.956049	-2.08009	0.913966
					-0.928295	0.962582	-2.0784	0.909168
					-0.926728	0.969346	-2.07568	0.90558
					-0.922813	0.976443	-2.07176	0.90314
					-0.916424	0.983961	-2.06651	0.901742
					-0.907473	0.991978	-2.05985	0.901242
					-0.895957	1.00056	-2.05176	0.901479
					-0.881943	1.00978	-2.04238	0.902274
					-0.865609	1.01962	-2.03182	0.903452
					-0.847171	1.03008	-2.02022	0.904856
					-0.826869	1.04118	-2.00771	0.906371
					-0.805072	1.05288	-1.99446	0.90794
					-0.782253	1.06515	-1.9806	0.909525
					-0.758868	1.07793	-1.9662	0.911131
					-0.735326	1.0911	-1.95127	0.912781
					-0.712007	1.10456	-1.93576	0.914503
					-0.689251	1.11819	-1.91964	0.916355
					-0.667374	1.13191	-1.90286	0.918408
					-0.646703	1.14564	-1.88534	0.920745
					-0.627524	1.15929	-1.86702	0.923441
					-0.610043	1.17281	-1.8479	0.926548
					-0.594421	1.18609	-1.828	0.930104
					-0.580749	1.19906	-1.80733	0.934139
					-0.569048	1.2116	-1.78604	0.938647
					-0.559291	1.2236	-1.76426	0.943567
					-0.551339	1.23494	-1.74219	0.948833
					-0.545002	1.24553	-1.72004	0.954369
					-0.540052	1.25528	-1.69802	0.960067
					-0.536233	1.26412	-1.67641	0.965813
					-0.533289	1.272	-1.65555	0.971498
					-0.530972	1.27889	-1.63577	0.977
					-0.528997	1.28485	-1.6173	0.98219
					-0.527032	1.28995	-1.60039	0.986921
					-0.524723	1.29423	-1.58529	0.991053
					-0.521725	1.29781	-1.57227	0.994443
					-0.5177	1.30081	-1.56147	0.996946
					-0.512332	1.30341	-1.55301	0.99842
					-0.505303	1.30578	-1.5469	0.998746
					-0.496345	1.30808	-1.54312	0.99784
					-0.485275	1.31049	-1.54153	0.995628
					-0.47194	1.31317	-1.542	0.992045
					-0.45617	1.31628	-1.54437	0.98705
					-0.437858	1.31993	-1.54841	0.980652
					-0.416982	1.3242	-1.55388	0.972882
					-0.39361	1.32912	-1.56056	0.963792
					-0.367926	1.33465	-1.56821	0.95344
					-0.340164	1.34072	-1.57665	0.941916
					-0.310591	1.34726	-1.58575	0.92933
					-0.279607	1.35414	-1.59539	0.915805
					-0.247731	1.36123	-1.6055	0.901479
					-0.215494	1.36834	-1.61605	0.886486
					-0.183393	1.37525	-1.62697	0.870934
					-0.151907	1.38173	-1.63828	0.854905
					-0.121564	1.38756	-1.65006	0.838485
					-0.092866	1.39255	-1.6624	0.821768
					-0.0662948	1.3965	-1.67542	0.804824
					-0.0422565	1.39928	-1.68925	0.787707
					-0.0211037	1.40079	-1.70407	0.77045
					-0.00314637	1.40097	-1.71996	0.753068
					0.0113957	1.39986	-1.73696	0.735594
					0.0223519	1.39754	-1.7551	0.718082
					0.029571	1.39413	-1.7744	0.70059
					0.0330598	1.38981	-1.79489	0.683154
					0.0329319	1.38477	-1.8165	0.665825
					0.0293702	1.37921	-1.83914	0.648673
					0.0226012	1.37331	-1.86263	0.631798
					0.0128232	1.36726	-1.88679	0.615301
					0.000219968	1.36125	-1.91134	0.599286
					-0.0149598	1.35541	-1.93598	0.583866
					-0.0324234	1.34985	-1.96036	0.569171
					-0.0518831	1.34467	-1.98419	0.555352
					-0.0730269	1.33993	-2.00712	0.542541
					-0.095506	1.33563	-2.02882	0.530866
					-0.118991	1.33178	-2.04897	0.520435
					-0.143168	1.32836	-2.06728	0.511325
					-0.167728	1.32532	-2.08342	0.503569
					-0.192348	1.32266	-2.09712	0.49721
					-0.21671	1.32035	-2.1081	0.492286
					-0.240509	1.31839	-2.11619	0.488818
					-0.263439	1.31676	-2.12121	0.48681
					-0.28519	1.31551	-2.12303	0.486248
					-0.305404	1.31467	-2.12151	0.487099
					-0.323794	1.31422	-2.11654	0.489314
					-0.340154	1.31414	-2.10801	0.492846
					-0.354275	1.31445	-2.09588	0.497639
					-0.366007	1.31514	-2.08018	0.50362
					-0.375259	1.31621	-2.06096	0.510716
					-0.381978	1.31764	-2.0383	0.518867
					-0.386201	1.31939	-2.01235	0.528009
					-0.388033	1.32141	-1.98322	0.538065
					-0.387622	1.32362	-1.95111	0.548929
					-0.38521	1.32592	-1.91628	0.560496
					-0.381102	1.32816	-1.87905	0.572649
					-0.375616	1.33021	-1.83978	0.585231
					-0.369019	1.33192	-1.7988	0.598063
					-0.361585	1.33316	-1.75651	0.610952
					-0.353598	1.3338	-1.71334	0.623684
					-0.345296	1.33369	-1.66975	0.636031
					-0.336878	1.33268	-1.62619	0.647777
					-0.328472	1.33069	-1.58309	0.658732
					-0.32011	1.32767	-1.54081	0.668736
					-0.31175	1.32362	-1.49972	0.677656
					-0.303332	1.31862	-1.46017	0.68539
					-0.294753	1.31272	-1.42249	0.691871
					-0.28587	1.30602	-1.38696	0.69707
					-0.276598	1.29867	-1.35381	0.701003
					-0.266833	1.29086	-1.32327	0.70373
					-0.256496	1.2828	-1.29555	0.705309
					-0.245505	1.27468	-1.2708	0.705821
					-0.233757	1.26669	-1.24916	0.705359
					-0.221242	1.25899	-1.23078	0.704012
					-0.208044	1.25172	-1.21576	0.701864
					-0.194294	1.24496	-1.20413	0.698998
					-0.180242	1.23874	-1.19593	0.695504
					-0.166149	1.23304	-1.19116	0.691468
					-0.152332	1.22785	-1.18976	0.686971
					-0.139166	1.22313	-1.19165	0.682082
					-0.127	1.2188	-1.19671	0.676884
					-0.116123	1.21481	-1.2048	0.671484
					-0.1068	1.21108	-1.2158	0.665988
					-0.0992892	1.20754	-1.22955	0.66048
					-0.0937816	1.20407	-1.24578	0.655028
					-0.0904264	1.20061	-1.26417	0.649687
					-0.0892914	1.19715	-1.28437	0.644485
					-0.0903473	1.19366	-1.30599	0.639417
					-0.0934488	1.19014	-1.32864	0.634479
					-0.0983147	1.18663	-1.35195	0.62967
					-0.104665	1.1832	-1.37554	0.624962
					-0.112185	1.17991	-1.39906	0.620281
					-0.120538	1.17684	-1.42218	0.615537
					-0.129384	1.17405	-1.44454	0.610633
					-0.138369	1.17162	-1.46577	0.605469
					-0.147217	1.16958	-1.48561	0.599945
					-0.155621	1.16804	-1.50383	0.593982
					-0.163262	1.16707	-1.52025	0.587511
					-0.16989	1.16676	-1.53468	0.580477
					-0.175315	1.16713	-1.5469	0.572872
					-0.179476	1.16818	-1.55676	0.564733
					-0.182346	1.1699	-1.56411	0.556134
					-0.18394	1.17227	-1.56881	0.547151
					-0.184355	1.17518	-1.57076	0.537878
					-0.183712	1.17852	-1.56989	0.52845
					-0.182128	1.18219	-1.56611	0.519001
					-0.17977	1.1861	-1.55932	0.509657
					-0.176841	1.19014	-1.54946	0.500577
					-0.173547	1.19421	-1.53652	0.491921
					-0.170028	1.19823	-1.52054	0.483844
					-0.166391	1.20216	-1.50157	0.476509
					-0.162813	1.20597	-1.47968	0.470098
					-0.15952	1.20964	-1.45501	0.464798
					-0.156686	1.21316	-1.42776	0.460787
					-0.154464	1.21652	-1.39814	0.458236
					-0.152952	1.21971	-1.36645	0.457284
					-0.15224	1.22269	-1.33307	0.458008
					-0.152398	1.2254	-1.29841	0.460465
					-0.153516	1.22781	-1.26291	0.464679
					-0.155662	1.22987	-1.227	0.470616
					-0.158919	1.23148	-1.19113	0.478187
					-0.163369	1.23254	-1.15567	0.487263
					-0.169165	1.23296	-1.12097	0.497662
					-0.17655	1.23266	-1.08737	0.509183
					-0.185745	1.23156	-1.05518	0.521631
					-0.196908	1.2296	-1.02473	0.534807
					-0.210164	1.22672	-0.996221	0.548537
					-0.225569	1.22294	-0.969815	0.562642
					-0.243137	1.21825	-0.945594	0.576956
					-0.262811	1.21271	-0.923599	0.591329
					-0.284466	1.20645	-0.903802	0.605629
					-0.307908	1.19961	-0.88612	0.619751
					-0.33284	1.19238	-0.870423	0.633597
					-0.358829	1.185	-0.856558	0.647095
					-0.385301	1.1777	-0.844373	0.660175
					-0.411601	1.17074	-0.833729	0.672774
					-0.43704	1.16437	-0.824481	0.684843
					-0.460918	1.15881	-0.816501	0.696339
					-0.482478	1.15429	-0.809665	0.707241
					-0.50102	1.15103	-0.803876	0.717532
					-0.515965	1.14923	-0.799052	0.727204
					-0.526761	1.14904	-0.795096	0.736281
					-0.532936	1.1506	-0.791892	0.744801
					-0.534122	1.15401	-0.789298	0.75278
					-0.530066	1.15933	-0.787234	0.760199
					-0.52064	1.16659	-0.785609	0.767036
					-0.505842	1.17579	-0.784254	0.773261
					-0.485839	1.18693	-0.782962	0.778832
					-0.46092	1.1999	-0.781552	0.78372
					-0.43148	1.21456	-0.77986	0.787902
					-0.398032	1.23071	-0.777667	0.791378
					-0.361097	1.24815	-0.774763	0.794153
					-0.321264	1.26661	-0.770994	0.796245
					-0.279174	1.28582	-0.766219	0.797698
					-0.235455	1.3055	-0.760345	0.798561
					-0.190731	1.32541	-0.753335	0.798908
					-0.145614	1.34529	-0.745185	0.798865
					-0.100683	1.36488	-0.735965	0.798591
					-0.0564729	1.38394	-0.725827	0.798228
					-0.0134769	1.40228	-0.714947	0.797933
					0.0278115	1.41976	-0.703526	0.797875
					0.0669431	1.43623	-0.69178	0.798234
					0.10363	1.45159	-0.679967	0.799169
					0.137659	1.46571	-0.668334	0.800789
					0.168845	1.47845	-0.6571	0.803173
					0.197093	1.48972	-0.646503	0.806354
					0.222321	1.49943	-0.636751	0.810305
					0.244477	1.50756	-0.62794	0.814971
					0.26344	1.51409	-0.620137	0.820267
					0.279127	1.51899	-0.613387	0.82608
					0.291469	1.52228	-0.607686	0.832266
					0.300428	1.52393	-0.602996	0.838659
					0.305973	1.52396	-0.599238	0.845103
					0.308139	1.52241	-0.596327	0.851491
					0.307011	1.51932	-0.594139	0.857744
					0.302706	1.51479	-0.592515	0.863795
					0.295351	1.50889	-0.591266	0.869605
					0.285082	1.50179	-0.590226	0.875153
					0.272073	1.49366	-0.589255	0.880449
					0.256539	1.48466	-0.588214	0.885528
					0.238745	1.47501	-0.586972	0.890438
					0.219039	1.46486	-0.585441	0.895212
					0.197836	1.45439	-0.58358	0.899884
					0.175562	1.4438	-0.581381	0.904508
					0.152599	1.43321	-0.578824	0.909136
					0.129269	1.42281	-0.575882	0.913793
					0.105906	1.41273	-0.572574	0.918489
					0.0828284	1.40306	-0.569013	0.923234
					0.0602575	1.3939	-0.565344	0.928022
					0.0383253	1.3853	-0.561774	0.932839
					0.0171524	1.37725	-0.55851	0.937658
					-0.00310819	1.36974	-0.555741	0.942475
					-0.0223595	1.36273	-0.553652	0.947279
					-0.0405555	1.35619	-0.552383	0.95207
					-0.0576731	1.35009	-0.552056	0.956848
					-0.0736598	1.34442	-0.552737	0.961612
					-0.0885018	1.33921	-0.554412	0.966366
					-0.102183	1.33448	-0.557034	0.971142
					-0.114648	1.33021	-0.56047	0.975992
					-0.125786	1.32637	-0.564542	0.98094
					-0.135521	1.32292	-0.569007	0.985999
					-0.143825	1.31988	-0.573625	0.991145
					-0.150684	1.31721	-0.578128	0.996331
					-0.156132	1.31487	-0.582221	1.00149
					-0.160208	1.31285	-0.585636	1.00657
					-0.162995	1.31109	-0.588101	1.01149
					-0.164649	1.30956	-0.589377	1.01622
					-0.165363	1.3082	-0.589307	1.02072
					-0.165329	1.30697	-0.587776	1.02497
					-0.164725	1.30583	-0.584717	1.02898
					-0.163763	1.30473	-0.580165	1.03281
					-0.162659	1.3036	-0.57424	1.0365
					-0.161636	1.30237	-0.567129	1.04009
					-0.160965	1.30097	-0.559059	1.04362
					-0.160873	1.29939	-0.550301	1.04712
					-0.161521	1.29761	-0.541152	1.0506
					-0.16305	1.29563	-0.531906	1.05408
					-0.165584	1.2934	-0.52287	1.05755
					-0.169229	1.29085	-0.514362	1.06098
					-0.174029	1.28794	-0.506676	1.06432
					-0.180032	1.28468	-0.500036	1.06753
					-0.187215	1.28103	-0.494624	1.07056
					-0.195473	1.27698	-0.490568	1.07335
					-0.204667	1.2725	-0.48794	1.07585
					-0.214655	1.2676	-0.486817	1.07801
					-0.225304	1.26227	-0.487272	1.07977
					-0.236497	1.2565	-0.489383	1.08107
					-0.248139	1.2503	-0.493266	1.08187
					-0.260102	1.24367	-0.499062	1.08212
					-0.272248	1.23657	-0.506879	1.08175
					-0.284486	1.22899	-0.516807	1.08072
					-0.296779	1.22096	-0.528927	1.07894
					-0.309144	1.21251	-0.543275	1.07638
					-0.321588	1.20368	-0.559894	1.07305
					-0.334095	1.19453	-0.578808	1.06892
					-0.34663	1.18512	-0.600046	1.06398
					-0.35926	1.17549	-0.623628	1.05826
					-0.372128	1.16566	-0.649503	1.0518
					-0.38536	1.15565	-0.677562	1.04471
					-0.39898	1.14553	-0.707643	1.03709
					-0.412933	1.13536	-0.739449	1.02912
					-0.427122	1.12523	-0.77258	1.02102
					-0.441442	1.11525	-0.806592	1.01301
					-0.455768	1.1055	-0.840941	1.00534
					-0.469945	1.09604	-0.875063	0.998218
					-0.483769	1.08692	-0.908381	0.991878
					-0.497039	1.07816	-0.940291	0.986482
					-0.509552	1.06976	-0.970179	0.982133
					-0.5211	1.06173	-0.997483	0.978837
					-0.531487	1.05409	-1.02175	0.976501
					-0.540567	1.04688	-1.04259	0.974967
					-0.548271	1.0401	-1.05974	0.97403
					-0.554549	1.03377	-1.07305	0.973506
					-0.559387	1.02784	-1.08244	0.973215
					-0.562801	1.0223	-1.08798	0.973011
					-0.564921	1.0171	-1.08984	0.972787
					-0.565864	1.0122	-1.08835	0.972474
					-0.565725	1.00753	-1.08395	0.972056
					-0.564608	1.00306	-1.07703	0.971569
					-0.562615	0.998724	-1.06805	0.971083
					-0.55982	0.994473	-1.05751	0.970676
					-0.556256	0.99029	-1.04587	0.970422
					-0.551954	0.986177	-1.03354	0.970392
					-0.546948	0.982135	-1.02088	0.970649
					-0.541188	0.978172	-1.00817	0.971224
					-0.534552	0.974298	-0.995605	0.972143
					-0.526913	0.970527	-0.983309	0.973385
					-0.518109	0.966872	-0.971346	0.974888
					-0.507984	0.963348	-0.959735	0.976577
					-0.49639	0.959991	-0.948397	0.978399
					-0.483191	0.956836	-0.937212	0.980282
					-0.468227	0.953887	-0.926069	0.98213
					-0.4514	0.951147	-0.91483	0.983828
					-0.432738	0.948617	-0.903421	0.985293
					-0.412339	0.946291	-0.891922	0.986423
					-0.39035	0.944168	-0.880474	0.987114
					-0.366972	0.942246	-0.869253	0.987292
					-0.342463	0.94052	-0.858466	0.986919
					-0.317119	0.938978	-0.848334	0.985989
					-0.291268	0.937629	-0.83901	0.984556
					-0.265256	0.936503	-0.830644	0.982684
					-0.239431	0.935637	-0.823397	0.980464
					-0.214117	0.935069	-0.817429	0.978015
					-0.189586	0.934855	-0.812894	0.975472
					-0.166113	0.935073	-0.809849	0.972978
					-0.143928	0.935786	-0.808289	0.970692
					-0.123166	0.937061	-0.808116	0.968785
					-0.103809	0.938945	-0.809145	0.96742
					-0.0857438	0.94148	-0.811148	0.96674
					-0.0688021	0.944673	-0.813856	0.966852
					-0.0527383	0.948509	-0.816963	0.96782
					-0.0372772	0.952967	-0.82015	0.969666
					-0.0221293	0.958006	-0.823093	0.97237
					-0.00700649	0.963548	-0.825486	0.975884
					0.00835279	0.969498	-0.827088	0.98013
					0.0241866	0.975769	-0.827704	0.984987
					0.0406935	0.982292	-0.827195	0.990295
					0.0579982	0.989005	-0.825502	0.995903
					0.0761836	0.995843	-0.822681	1.00168
					0.0952624	1.00273	-0.818864	1.00747
					0.115146	1.00962	-0.814196	1.01314
					0.135685	1.01649	-0.808872	1.01858
					0.156747	1.02333	-0.803108	1.02371
					0.178131	1.03017	-0.79713	1.02846
					0.19956	1.03704	-0.79115	1.0328
					0.220765	1.04401	-0.785393	1.0367
					0.241568	1.05115	-0.780027	1.04016
					0.261804	1.05853	-0.775092	1.04323
					0.281319	1.06623	-0.770602	1.04598
					0.299992	1.07433	-0.766534	1.04845
					0.317763	1.08287	-0.762815	1.05069
					0.334585	1.09191	-0.759304	1.05277
					0.350426	1.10149	-0.755833	1.05474
					0.365302	1.11159	-0.75219	1.05669
					0.379281	1.12219	-0.748148	1.05867
					0.392378	1.13322	-0.743517	1.06072
					0.404572	1.14457	-0.738119	1.06284
					0.415828	1.15608	-0.731818	1.06501
					0.426049	1.1676	-0.724512	1.06722
					0.435099	1.17895	-0.716106	1.06944
					0.442844	1.18996	-0.706601	1.0716
					0.449123	1.20039	-0.696102	1.07363
					0.453692	1.21001	-0.684797	1.07544
					0.456273	1.21862	-0.67293	1.07692
					0.456627	1.22605	-0.660761	1.07793
					0.454532	1.23217	-0.648542	1.07834
					0.449805	1.23688	-0.63647	1.07803
					0.442325	1.24011	-0.624692	1.07692
					0.432041	1.24184	-0.613289	1.07491
					0.418957	1.2421	-0.602322	1.07193
					0.403153	1.24095	-0.591831	1.06797
					0.384808	1.23848	-0.581831	1.06303
					0.364265	1.23484	-0.572272	1.05717
					0.341979	1.23021	-0.563038	1.05052
					0.318439	1.22477	-0.55397	1.04323
					0.294194	1.21866	-0.544949	1.0355
					0.269829	1.21207	-0.53586	1.02749
					0.245905	1.20513	-0.526591	1.01938
					0.222958	1.19796	-0.517071	1.0113
					0.201479	1.19071	-0.507226	1.00341
					0.181918	1.18353	-0.496979	0.995775
					0.164647	1.17651	-0.486189	0.988455
					0.14994	1.16975	-0.474651	0.981449
					0.137976	1.1633	-0.462179	0.97473
					0.128831	1.1572	-0.448573	0.968234
					0.122521	1.15149	-0.433592	0.961892
					0.118993	1.14625	-0.416952	0.955645
					0.118103	1.14152	-0.398352	0.949466
					0.119656	1.13738	-0.377461	0.943318
					0.123378	1.13391	-0.353994	0.937176
					0.128977	1.13117	-0.327596	0.931103
					0.136195	1.12926	-0.297944	0.925267
					0.144764	1.12826	-0.264761	0.919946
					0.154412	1.1283	-0.227844	0.915563
					0.164913	1.12947	-0.187037	0.91267
					0.176125	1.13187	-0.142296	0.911916
					0.187938	1.1356	-0.093686	0.914022
					0.20032	1.14072	-0.0413747	0.9197
					0.213284	1.1473	0.014364	0.929584
					0.226856	1.15536	0.0731579	0.944145
					0.241088	1.16491	0.134522	0.963614
					0.255993	1.1759	0.197905	0.987951
					0.27158	1.18823	0.262655	1.01679
					0.287855	1.20175	0.328066	1.04948
					0.304734	1.21624	0.393366	1.08517
					0.322023	1.23146	0.457739	1.12285
					0.339494	1.24711	0.520416	1.16145
					0.356878	1.26289	0.580649	1.19992
					0.373874	1.27847	0.637724	1.23728
					0.390187	1.2935	0.690987	1.27267
					0.405468	1.30768	0.739807	1.30536
					0.41932	1.32069	0.783632	1.33477
					0.43136	1.33225	0.822037	1.36046
					0.441291	1.34213	0.854753	1.38213
					0.448859	1.35018	0.881592	1.39966
					0.453885	1.35626	0.902456	1.41301
					0.456309	1.36028	0.91737	1.42227
					0.456156	1.36221	0.926478	1.42757
					0.453564	1.36206	0.929982	1.42912
					0.448741	1.35989	0.928073	1.42716
					0.441978	1.3558	0.920929	1.42194
					0.433606	1.34993	0.908701	1.41366
					0.423966	1.34247	0.891549	1.40254
					0.413363	1.33356	0.869649	1.38873
					0.402068	1.32337	0.843119	1.37242
					0.390393	1.31209	0.812053	1.3538
					0.378702	1.29994	0.776638	1.33307
					0.367319	1.28709	0.737089	1.31046
					0.356491	1.27378	0.69363	1.2862
					0.346412	1.26021	0.646587	1.2606
					0.337275	1.24659	0.59635	1.23401
					0.329239	1.23311	0.543405	1.20686
					0.322452	1.22	0.488326	1.17959
					0.317048	1.20746	0.431689	1.15269
					0.313126	1.19569	0.374114	1.12663
					0.310748	1.18488	0.316251	1.10184
					0.309912	1.17519	0.258724	1.07871
					0.310566	1.16675	0.202139	1.05752
					0.312642	1.15967	0.147118	1.03854
					0.316018	1.15404	0.0941946	1.02191
					0.320579	1.14995	0.0439061	1.00775
					0.326175	1.14747	-0.00337161	0.996043
					0.332654	1.14662	-0.0474089	0.986704
					0.339856	1.14742	-0.0880793	0.979556
					0.347603	1.14986	-0.125383	0.974356
					0.355695	1.15389	-0.159489	0.970811
					0.363948	1.15945	-0.190656	0.968586
					0.372208	1.16645	-0.219168	0.967325
					0.380271	1.17475	-0.245392	0.966657
					0.387891	1.18421	-0.269782	0.966205
					0.394822	1.19467	-0.29281	0.965642
					0.400835	1.20594	-0.314985	0.964671
					0.40572	1.21785	-0.336892	0.963024
					0.409229	1.23024	-0.359046	0.960493
					0.411091	1.24296	-0.381848	0.956935
					0.411111	1.25584	-0.405614	0.952277
					0.409166	1.26875	-0.430584	0.946513
					0.405176	1.28159	-0.456948	0.939707
					0.39913	1.29428	-0.484836	0.931977
					0.391052	1.30674	-0.514271	0.923469
					0.380982	1.31892	-0.545193	0.914358
					0.369015	1.33079	-0.577424	0.904839
					0.355324	1.34229	-0.610713	0.895106
					0.34016	1.3534	-0.644763	0.885335
					0.323809	1.36409	-0.679248	0.875679
					0.306646	1.37429	-0.713813	0.866269
					0.289087	1.38397	-0.748072	0.857202
					0.271547	1.39309	-0.781635	0.848535
					0.254399	1.40159	-0.814202	0.840258
					0.237965	1.4094	-0.845547	0.832343
					0.222541	1.41643	-0.875483	0.824741
					0.208388	1.42262	-0.903834	0.817428
					0.195771	1.4279	-0.930479	0.810365
					0.184928	1.43226	-0.955391	0.803501
					0.176096	1.43572	-0.978616	0.796782
					0.169454	1.43828	-1.00018	0.790157
					0.165107	1.43999	-1.02012	0.783594
					0.163107	1.4409	-1.03854	0.777085
					0.163459	1.44107	-1.05555	0.77066
					0.166128	1.44058	-1.07121	0.764364
					0.171109	1.43952	-1.08561	0.758255
					0.178399	1.43798	-1.0988	0.752393
					0.187957	1.43607	-1.11078	0.746838
					0.199698	1.43388	-1.12159	0.741626
					0.21348	1.43149	-1.13117	0.7368
					0.229097	1.42894	-1.13939	0.732418
					0.246337	1.42628	-1.1461	0.728535
					0.264982	1.42354	-1.15107	0.725188
					0.284815	1.42073	-1.15407	0.722401
					0.305597	1.41782	-1.15497	0.720174
					0.327103	1.41477	-1.15367	0.718478
					0.349131	1.41151	-1.15019	0.717242
					0.37144	1.40796	-1.14458	0.716398
					0.393724	1.40406	-1.13694	0.715884
					0.415667	1.39979	-1.12747	0.715617
					0.436959	1.3951	-1.11639	0.715527
					0.457292	1.38993	-1.10397	0.715587
					0.47637	1.38428	-1.09058	0.715772
					0.493906	1.37818	-1.07668	0.716035
					0.509663	1.37166	-1.06273	0.716332
					0.523412	1.36478	-1.04912	0.716625
					0.534963	1.35762	-1.03622	0.71687
					0.544215	1.35029	-1.02438	0.717032
					0.551109	1.34288	-1.0139	0.717096
					0.55563	1.33548	-1.00499	0.717059
					0.557816	1.32824	-0.997836	0.716925
					0.557758	1.32131	-0.992581	0.716697
					0.555615	1.31481	-0.98927	0.716391
					0.551596	1.30888	-0.987898	0.716031
					0.545859	1.30363	-0.988385	0.715665
					0.538581	1.29918	-0.990617	0.715346
					0.529979	1.29561	-0.994421	0.715135
					0.520336	1.29296	-0.999572	0.715095
					0.509926	1.2912	-1.00582	0.715285
					0.49898	1.29031	-1.01287	0.715759
					0.487716	1.29026	-1.02041	0.716585
					0.476342	1.29102	-1.02807	0.71783
					0.465019	1.29251	-1.03553	0.719545
					0.453859	1.29462	-1.04247	0.721785
					0.443007	1.29724	-1.04863	0.724607
					0.432591	1.30027	-1.05379	0.728064
					0.422733	1.30362	-1.05787	0.732203
					0.413558	1.30722	-1.06086	0.737031
					0.405091	1.31099	-1.06279	0.742551
					0.397377	1.31483	-1.06372	0.748779
					0.390503	1.31867	-1.06375	0.755745
					0.384576	1.32241	-1.06306	0.76348
					0.379668	1.326	-1.06184	0.771998
					0.375835	1.32936	-1.06025	0.781266
					0.373124	1.33248	-1.05844	0.791212
					0.371616	1.33533	-1.05653	0.801736
					0.371389	1.3379	-1.05463	0.812699
					0.372481	1.3402	-1.05276	0.823937
					0.374909	1.34224	-1.05088	0.835267
					0.378608	1.34402	-1.04887	0.846501
					0.383535	1.34559	-1.0466	0.857435
					0.389681	1.34701	-1.04395	0.867856
					0.396982	1.34836	-1.04083	0.877563
					0.405318	1.34973	-1.03718	0.886373
					0.414545	1.35121	-1.03296	0.894128
					0.424522	1.35289	-1.0281	0.900714
					0.435085	1.35483	-1.02263	0.906071
					0.445983	1.35713	-1.01657	0.91021
					0.456987	1.35987	-1.01	0.913148
					0.46791	1.36309	-1.00303	0.914912
					0.478637	1.36677	-0.99579	0.915574
					0.489155	1.37086	-0.988519	0.915228
					0.499528	1.37531	-0.981419	0.913958
					0.509902	1.38002	-0.974657	0.911838
					0.520497	1.38486	-0.96835	0.908963
					0.5316	1.38968	-0.962563	0.905429
					0.543597	1.39431	-0.957387	0.901298
					0.556959	1.3986	-0.952912	0.896625
					0.572109	1.4024	-0.949147	0.891478
					0.589433	1.40557	-0.946084	0.885901
					0.609309	1.40803	-0.943765	0.879905
					0.632113	1.40969	-0.942149	0.873509
					0.658187	1.41056	-0.941089	0.866723
					0.687762	1.41064	-0.940367	0.859532
					0.720944	1.41001	-0.939723	0.851925
					0.757801	1.40867	-0.938896	0.843875
					0.798248	1.40668	-0.937541	0.835361
					0.842038	1.40407	-0.935227	0.826357
					0.888825	1.40089	-0.931514	0.816841
					0.938181	1.39726	-0.925953	0.806809
					0.989598	1.39326	-0.918077	0.796263
					1.04248	1.38898	-0.90745	0.785209
					1.09621	1.38448	-0.893728	0.773665
					1.15019	1.37976	-0.876644	0.761647
					1.20386	1.37485	-0.855999	0.749175
					1.25665	1.36975	-0.831675	0.736307
					1.30804	1.3645	-0.803673	0.723119
					1.35757	1.35912	-0.772082	0.709702
					1.40486	1.35361	-0.737061	0.696169
					1.44966	1.34799	-0.698881	0.682651
					1.4918	1.34227	-0.657843	0.669307
					1.53108	1.33646	-0.614304	0.656316
					1.56732	1.3306	-0.568645	0.643851
					1.60051	1.32473	-0.521282	0.632077
					1.63067	1.31886	-0.47271	0.621155
					1.6579	1.31301	-0.423391	0.611225
					1.68225	1.30718	-0.373765	0.6024
					1.70381	1.30137	-0.32425	0.594746
					1.72263	1.29559	-0.275278	0.58829
					1.73873	1.28986	-0.227266	0.582996
					1.7522	1.28421	-0.180559	0.578754
					1.76306	1.27867	-0.135455	0.575435
					1.77128	1.27326	-0.0922431	0.572905
					1.77681	1.26802	-0.0511643	0.571016
					1.77964	1.263	-0.0123959	0.56963
					1.77975	1.25827	0.0238772	0.568601
					1.77714	1.25387	0.0574962	0.567812
					1.77182	1.24987	0.0883211	0.567169
					1.76387	1.24634	0.116255	0.566603
					1.75346	1.24334	0.14122	0.566097
					1.74085	1.24093	0.163139	0.565661
					1.72633	1.23916	0.181937	0.565323
					1.71018	1.2381	0.197584	0.565121
					1.69281	1.23776	0.210092	0.565124
					1.67466	1.23813	0.219454	0.565398
					1.65615	1.23922	0.225605	0.566004
					1.63773	1.241	0.228501	0.566959
					1.61977	1.24347	0.228135	0.568234
					1.60258	1.24656	0.224487	0.56975
					1.58646	1.25022	0.217539	0.57141
					1.57168	1.25441	0.207387	0.57313
					1.55848	1.25906	0.194334	0.574825
					1.54705	1.2641	0.178712	0.576382
					1.53746	1.26948	0.160827	0.577704
					1.52971	1.27512	0.140938	0.578712
					1.52372	1.28089	0.119361	0.579353
					1.51929	1.28673	0.0965071	0.579665
					1.51622	1.29259	0.0727944	0.579735
					1.51435	1.29842	0.0485596	0.579669
					1.51346	1.30416	0.0241185	0.579566
					1.51333	1.30973	-0.000222484	0.579537
					1.51378	1.31504	-0.0241891	0.579736
					1.5147	1.31998	-0.0475324	0.580316
					1.51607	1.32451	-0.0700313	0.581426
					1.51785	1.32857	-0.0914557	0.58323
					1.52009	1.33212	-0.111623	0.585871
					1.52292	1.33516	-0.130473	0.589441
					1.52647	1.33766	-0.147979	0.593984
					1.53091	1.3396	-0.164093	0.599517
					1.53646	1.34098	-0.178768	0.606067
					1.54329	1.34181	-0.19195	0.613653
					1.55157	1.34214	-0.203637	0.622251
					1.56147	1.342	-0.213851	0.6318
					1.57321	1.34145	-0.22267	0.642241
					1.58692	1.34052	-0.230189	0.653517
					1.60263	1.33928	-0.236455	0.665545
					1.62028	1.33776	-0.241504	0.678227
					1.63977	1.33604	-0.24537	0.691446
					1.66097	1.33417	-0.248111	0.705062
					1.68365	1.33219	-0.249775	0.718944
					1.70754	1.33013	-0.250347	0.732962
					1.73234	1.32804	-0.249812	0.747023
					1.7577	1.32597	-0.248255	0.761033
					1.7833	1.32395	-0.245769	0.774894
					1.80881	1.32201	-0.242429	0.788509
					1.83401	1.32015	-0.238351	0.801791
					1.8587	1.31835	-0.233651	0.814683
					1.88269	1.31666	-0.22852	0.827133
					1.90582	1.31514	-0.223161	0.839097
					1.92801	1.31385	-0.217833	0.850575
					1.94919	1.31282	-0.212835	0.861589
					1.96933	1.31208	-0.208429	0.872148
					1.98851	1.31171	-0.204888	0.882281
					2.00679	1.31174	-0.202519	0.892026
					2.02427	1.31224	-0.201651	0.901406
[truncated: 546 more rows]
[truncated: 8 more columns]

## Sheet: Extended Data S2
Figure 2b	Body weight (g)
		GtACR						Control
	chow	29.8	25.88	29.22	31.69	37.02	28.03	27.25	30.17	38.14	33.46	31.02	34.46
	4 weeks HPD	44.65	36.2	45.15	46.36	45.57	48.07	34	40.42	51.48	43.11	43.62	44.11
	Two-way RM ANOVA with Šídák's multiple comparisons test
	Controls: on chow 32.41±1.54g and 4 weeks HPD 42.79±2.31, P= <0.0001
	GtACR: on chow 30.27±1.56g and 4 weeks HPD 44.33±1.69g, P= <0.0001
Figure 2c	Food intake (g)- Chow
		GtACR						Control
	OFF	0	0.01	0.02	0.01	0.05	0.04	0	0	0.01	0	0.01	0.04
	ON	0.1	0.14	0.08	0.22	0.2	0.19	0.01	0.02	0.02	0.02	0	0.01
	OFF	0	0	0.01	0.09	0	0	0	0	0.03	0.01	0	0
	OFF	0.01	0.03	0.1	0	0.01	0.04	0.02	0.01	0.01	0	0	0.03
	OFF	0.02	0	0	0.1	0.02	0.02	0	0.02	0	0	0	0.02
	Two-way RM ANOVA with Šídák's multiple comparisons test
	GtACR 0.155±0.023g vs 0.013±0.003 for controls, P= <0.0001
Figure 2d	Food intake (g)- HPD
	GTACR							Control
	OFF	0	0.02	0	0.04	0.06	0.05	0	0	0.01	0	0.01	0.04
	ON	0.26	0.19	0.27	0.35	0.51	0.57	0.01	0.02	0.03	0	0	0.03
	OFF	0.23	0.01	0	0.06	0	0	0	0	0.05	0	0.09	0.02
	OFF	0	0	0.03	0.07	0	0.02	0.04	0	0.02	0	0.06	0
	OFF	0.18	0.06	0.02	0.03	0.01	0.01	0.01	0	0.07	0	0.05	0.01
	Two-way RM ANOVA with Šídák's multiple comparisons test
	GtACR 0.358±0.006g vs 0.015±0.006g for controls, P= 0.0123
Figure 2e	Cumulative Food intake (g) during Laser off- Chow
	Fed	4 weeks HPD		Paired t-test: 0.198±0.037g in lean vs 0.066±0.016g in DIO, P=0.0019
	0.28	0.03
	0.34	0.04
	0.5	0.13
	0.24	0.2
	0.21	0.08
	0.14	0.1
	0.15	0.02
	0.12	0.03
	0.14	0.05
	0.03	0.01
	0.07	0.01
	0.16	0.09
Figure 2f	Cumulative Food intake (g) during Laser off- HPD
	Fed	4 weeks HPD		Paired t-test: 0.541±0.050g in lean vs 0.1317±0.048g in DIO, P<0.0001
	0.73	0.61
	0.69	0.09
	0.43	0.05
	0.85	0.2
	0.44	0.07
	0.52	0.08
	0.51	0.05
	0.64	0
	0.66	0.15
	0.29	0
	0.31	0.21
	0.42	0.07
Figure 2g	Optoinhibition evoked feeding (difference between food intake with and without laser)
		Fed						DIO
	GtACR HPD	0.0375	0.0475	0.1425	0.0675	0.46	0.25	0.1075	0.1675	0.2575	0.3	0.4925	0.55
	GtACR chow	0.1	0.085	0.035	0.2	0.2275	0.205	0.0925	0.13	0.0475	0.17	0.18	0.165
	Two-way RM ANOVA with Šídák's multiple comparisons test: 0.168±0.067g in lean vs 0.313±0.072g in DIO, P=0.0146
Figure 2h	Change in Body weight (g)- NM PP1
	Days	Wild-type				TrkB
	-5	-0.3	0.7	0.2	-1.5	-0.7	0.3	-1	-0.9	Two-way RM ANOVA with Šídák's multiple comparisons test: body weight change: 16.9±1.17% mutant vs 0.5±2.18% in controls, P=0.0258
	-4	-0.3	0.4	0.2	-1.2	-1.4	-0.3	-0.8	-0.4
	-3	-0.3	0.6	0.2	-1.5	-1.2	-0.2	-0.7	-1.1
	-2	-0.2	0.8	0.6	-0.9	-0.3	0.1	-0.7	-1
	-1	0.4	0.4	0	-1.2	0.2	-0.1	-0.6	-0.4
	0	0	0	0	0	0	0	0	0
	1	-0.3	0.4	0.2	-0.7	0.5	1.7	0.2	0.5
	2	0.4	0.2	0.6	-1	2.8	3.7	2.6	2.1
	3	0.1	0.6	0.3	-1	4	3.8	1.8	2.6
	4	0.3	0.5	0.1	-1.2	5.4	4.4	2.5	3.3
	5	0.1	1.2	0.4	-0.3	4.6	3.9	3.2	3.5
	6	0.2	0.5	0.4	-0.2	6.2	5	4.9	3.6
	7	-0.3	1	0.6	-0.4	7.4	5.3	5.2	3.7
	8	0.1	0.9	0.2	-0.8	8.4	5.2	4.1	3.5
	9	0.3	1	0.8	0.2	8.4	5.1	4	3.2
	10	1.1	1.5	0.9	0.8	8	4.6	4.2	2.9
Figure 2i	Food intake (kcal)- NM PP1
		Wild-type				TrkB
	-4	8.47	7.315	8.47	8.47	11.935	7.315	11.165	12.705
	-3	10.78	8.855	11.55	9.24	13.86	12.32	12.32	11.165
	-2	12.705	11.55	13.475	13.09	19.25	14.63	12.705	12.705
	-1	13.86	8.855	8.47	10.395	11.935	12.32	7.315	10.395
	0	9.625	8.47	10.01	16.555	13.09	13.86	12.32	14.63
	1	6.545	8.085	8.085	8.47	12.705	15.4	7.7	6.545
	2	9.24	8.855	13.475	9.24	23.87	21.945	20.405	22.33
	3	9.625	10.01	10.78	8.085	31.955	20.405	12.705	17.71
	4	11.55	10.395	9.24	10.395	27.72	19.635	15.4	20.02
	5	10.395	12.705	12.705	16.17	18.865	16.555	18.865	19.635
	6	11.935	10.78	11.935	12.32		21.175	23.1	14.63
	7	8.47	11.935	10.395	13.09		20.79	24.255	16.94
	8	5.39	5.005	3.465	4.62	6.545	7.315	9.24	6.93
	9	11.165	11.165	11.935	13.86	20.405	15.015	15.4	12.705
	10	13.09	10.78	12.32	13.86	21.56	12.705	15.785	11.935
Figure 2j	Food intake (kcal)- NM PP1
		Wild-type				TrkB
	Pre	11.088	9.009	10.395	11.55	14.014	12.089	11.165	12.32
	NM	9.68	10.395	10.945	11.11	23.023	19.415	17.49	16.83
	Two-way RM ANOVA with Šídák's multiple comparisons test
	21.17±1.18kcal mutant vs in control 16.67±2.24kcal, P <0.0001
Figure 2l	Negative reinforcement touches - ChR
		Active						Inactive
	ChR	14	20	10	4	10	10	20	22	6	8	14	7
	Control	14	20	22	30	34	53	36	25	20	25	41	24
	Two-way RM ANOVA with Šídák's multiple comparisons test: ChR: P=0.9476, Control: P=0.9973
Figure 2m	positive reinforcement touches - GtACR
		Active side						Inactive side
	GTaCR	62	99	88	38	22	40	42	45	86	58	44	17
	Control	19	12	38	50	28	42	74	19	42	20	20	24
	Two-way RM ANOVA with Šídák's multiple comparisons test, GtACR: P=0.6916, Control: P=0.9883
Figure 2o	Conditioned Flavor avoidance- Preference %
		ChR						Control
	Initial	57.1429	72.7273	80	76.9231	57.1429	70	60	86.2069	58.3333	60	70.5882	88.2353
	Conditioned	52.9412	58.3333	58.3333	64.7059	41.6667	84.8485	61.9048	77.2727	45.4545	66.6667	72.7273	88.8889
	Two-way RM ANOVA with Šídák's multiple comparisons test: ChR: P=0.1296, Control: P=0.9067
	Δ Preference %
	ChR	Control
	4.20168	-1.90476
	14.3939	8.93417	Welch’s t test, P= 0.2768
	21.6667	12.8788
	12.2172	-6.66667
	15.4762	-2.13904
	-14.8485	-0.65359
Figure 2p	Conditioned Flavor preference- Preference %
		GtACR						Control
	Initial	33.3333	15.3846	28.5714	21.4286	17.3913	30	40	13.3333	25	42.8571	38.0952	40
	Conditioned	26.087	14.2857	21.0526	26.3158	16.2791	15.1515	38	12	25	37.5	27.2727	35
	Two-way RM ANOVA with Šídák's multiple comparisons test, GtACR: P=0.1481, Control: P=0.1957
	Δ Preference %
	GtACR	Control
	-7.246	-1.333
	-1.099	0
	-7.519	-5.357	Welch’s t test, P= 0.6814
	4.887	-2
	-1.112	-1.90476
	-14.8485	-8.44156
Figure 2r	Social interaction- Time
		GtACR						Control
	Pre	20.1683	31.4018	29.8447	50.7285	36.2696	20.5391	34.8126	22.2556	31.1052	17.6843	17.2024	19.2414
	ON	4.1523	4.44889	3.67034	2.32454	3.58507	8.30461	22.9859	22.7005	14.6443	18.5371	12.2196	18.5371
	Post	29.1736	27.7685	7.08117	19.2414	11.5634	20.7615	18.4629	27.2272	16.498	0.444889	3.83346	22.022
	Two-way RM ANOVA with Šídák's multiple comparisons test: GtACR: 4.414±0.833% and Ctrl: 18.271±1.749%, P=0.0005

## Sheet: Extended Data S3
Figure 3b	Median 465nm activity
	fasted	fed	HPD		Repeated measures one-way ANOVA: Fasted: 773.6±153.0, Fed 792.1±136.2, HPD 850.8±121.6, P= 0.4687
	876	1001.8	985.755
	1217.7	1031.6	1173.8
	1142.8	1212.8	1066.2
	518.034	447.059	409.902
	250.394	427.051	570.939
	636.721	632.123	898.154

## Sheet: Extended Data S5
Figure 5b
	of BDNF positive
	% express both	only mc4r	only npy5r
	93.7922	1.27024	1.78902
Figure 5e	Latency time (s)
		retro ChR				Control
	OFF	7.03333	26.6	37.4667	13.1	11.8	20.5667	36.8	37.4667
	ON	10.5333	24.4667	49	12	33.1333	19.9667	22.9667	36.0667
	Two-way RM ANOVA with Šídák's multiple comparisons test, Off: P=0.8118, On: P=0.8969
Figure 5g	% of PVH Rabies+
	MC4R+	MC4R-
	87.1975	12.8025

## Sheet: Extended Data S6
Figure 6b		Food approach- Latency (s)
		Control							retro ChR
	OFF	29	13	16	11	6	23	12	9	15	37	9	4	6	20
	ON	4	16	8	12	23	21	17	13	20	11	4	18	15	30
	OFF	5	12	6	8	7	25	16	10	9	10	5	38	7	25
	Two-way RM ANOVA with Šídák's multiple comparisons test: ChR: 15.86±3.06s, Control: 14.43±2.59s, P=0.9799
Figure 6d		Licking time (s)
		Control							retro ChR
	OFF	51	33	71	52	30	36		67	33	30	30	93	44	70
	ON	16	19	31	17	105	38		17	14	24	46	75	42	88
	OFF	21	9	20	9	26	35		25	22	10	16	26	44	9
	Two-way RM ANOVA with Šídák's multiple comparisons testChR: 43.71±10.84s, Control: 37.67±13.93s, P=0.9822
Figure 6f		Time to reach food (s)
		OPN					Control
	OFF	12.5	19.9	69.3333	46.3333	32	42.8	20.5667	36.8	61.6667	13.6667
	ON	62.7333	63.3	200	66.6667	200	11.8	19.9667	22.9667	56.7333	24.3333
	Two-way RM ANOVA with Šídák's multiple comparisons test: OPN ON 118.54±33.26s, Ctrl ON 27.16±7.70s, P=0.0056
